# Supplementary material for: Single-crystal quality data from polycrystalline samples: finding the needle in the haystack
Source: IUCrJ. 2023 Oct 11;10(Pt 6):720–8. doi: 10.1107/S2052252523008163 (PMC10619455; doi:10.1107/S2052252523008163)
Supplement: Supplementary file 1 [file m-10-00720-sup1.cif]

data_exp_197
#==============================================================================

# PROCESSING SUMMARY (IUCr Office Use Only)

_journal_date_recd_electronic      2023-05-23
_journal_date_to_coeditor         ?
_journal_date_from_coeditor       ?
_journal_date_accepted     ?
_journal_date_printers_first      ?
_journal_date_printers_final      ?
_journal_date_proofs_out          ?
_journal_date_proofs_in           ?
_journal_coeditor_name            ?
_journal_coeditor_code      LT5060
_journal_coeditor_notes
; ?
;
_journal_paper_category      FA
_journal_techeditor_code      ?
_iucr_compatibility_tag          ACTA95
_journal_techeditor_notes  
;
;
_journal_coden_ASTM               ?
_journal_name_full                ?
_journal_year                     ?
_journal_volume                   ?
_journal_issue                    ?
_journal_page_first               ?
_journal_page_last                ?
_journal_suppl_publ_number        ?
_journal_suppl_publ_pages         ?

#==============================================================================

_audit_creation_date               2022-11-14
_audit_creation_method
;
Olex2 1.5
(compiled 2021.12.09 svn.r5202d8cf for OlexSys, GUI svn.r6439)
;
_shelx_SHELXL_version_number       '2014/7'
_publ_contact_author_name         'Dr Jeremy K Cockcroft'
_publ_contact_author_address      'Dept. Chemistry, UCL, 20 Gordon Street, WC1H 0AJ, UK'
_publ_contact_author_email        j.k.cockcroft@ucl.ac.uk
_publ_contact_author_phone        +442076791004
_publ_contact_author_id_orcid      0000-0002-4954-651X
_publ_requested_journal           'IUCrJ'
loop_
_publ_author_name         
_publ_author_address 
'Cockcroft, Jeremy K' 'Department of Chemistry, UCL, 20 Gordon Street, London WC1H 0AJ, UK'
'Bear, Joseph C' 'Kingston University, Penrhyn Road, Kingston upon Thames KT1 2EE, UK'
'Terzoudis, Nikitas' 'Kingston University, Penrhyn Road, Kingston upon Thames KT1 2EE, UK'

_publ_section_title
;
Single-crystal quality data from polycrystalline samples: finding the needle in the haystack
;
_publ_section_abstract
;
Abstracts for dummies
;

_publ_section_references
;
Dolomanov, O.V., Bourhis, L.J., Gildea, R.J, Howard, J.A.K. & Puschmann, H.
 (2009), J. Appl. Cryst. 42, 339-341.

Sheldrick, G.M. (2015). Acta Cryst. A71, 3-8.

Sheldrick, G.M. (2015). Acta Cryst. C71, 3-8.
;
_chemical_name_common              ?
_chemical_name_systematic          Hexafluorobenzene:pyrrole
_chemical_formula_moiety           '3(C6 F6), 4(C4 H5 N)'
_chemical_formula_sum              'C34 H20 F18 N4'
_chemical_formula_weight           826.54
_chemical_melting_point            ?
_chemical_oxdiff_formula           '(C6F6)3 (C4H4N)4'
_chemical_oxdiff_usercomment       'Grown from 1:1 molar mixture (1/100 mole)'
loop_
  _atom_type_symbol
  _atom_type_description
  _atom_type_scat_dispersion_real
  _atom_type_scat_dispersion_imag
  _atom_type_scat_source
 'C' 'C' 0.0181 0.0091 'International Tables Vol C Tables 4.2.6.8 and 6.1.1.4'
 'H' 'H' 0.0000 0.0000 'International Tables Vol C Tables 4.2.6.8 and 6.1.1.4'
 'F' 'F' 0.0727 0.0534 'International Tables Vol C Tables 4.2.6.8 and 6.1.1.4'
 'N' 'N' 0.0311 0.0180 'International Tables Vol C Tables 4.2.6.8 and 6.1.1.4'

_shelx_space_group_comment
;
The symmetry employed for this shelxl refinement is uniquely defined
by the following loop, which should always be used as a source of
symmetry information in preference to the above space-group names.
They are only intended as comments.
;
_space_group_crystal_system        'monoclinic'
_space_group_IT_number             14
_space_group_name_H-M_alt          'P 1 21/n 1'
_space_group_name_Hall             '-P 2yn'
loop_
  _space_group_symop_operation_xyz
 'x, y, z'
 '-x+1/2, y+1/2, -z+1/2'
 '-x, -y, -z'
 'x-1/2, -y-1/2, z-1/2'

_cell_length_a                     12.6847(3)
_cell_length_b                     5.8648(2)
_cell_length_c                     23.2236(5)
_cell_angle_alpha                  90
_cell_angle_beta                   93.284(2)
_cell_angle_gamma                  90
_cell_volume                       1724.84(8)
_cell_formula_units_Z              2
_cell_measurement_reflns_used      14714
_cell_measurement_temperature      150
_cell_measurement_theta_max        74.6860
_cell_measurement_theta_min        3.8400
_shelx_estimated_absorpt_T_max     0.580
_shelx_estimated_absorpt_T_min     0.337
_exptl_absorpt_coefficient_mu      1.476
_exptl_absorpt_correction_T_max    1.000
_exptl_absorpt_correction_T_min    0.062
_exptl_absorpt_correction_type     gaussian
_exptl_absorpt_process_details
;
CrysAlisPro 1.171.42.60a (Rigaku Oxford Diffraction, 2022)
Numerical absorption correction based on gaussian integration over
a multifaceted crystal model
Empirical absorption correction using spherical harmonics,
implemented in SCALE3 ABSPACK scaling algorithm.
;
_exptl_absorpt_special_details     ?
_exptl_crystal_colour              'clear colourless'
_exptl_crystal_colour_lustre       clear
_exptl_crystal_colour_modifier     .
_exptl_crystal_colour_primary      colourless
_exptl_crystal_density_diffrn      1.591
_exptl_crystal_density_meas        ?
_exptl_crystal_density_method      ?
_exptl_crystal_description         block
_exptl_crystal_F_000               828
loop_
  _exptl_crystal_face_index_h
  _exptl_crystal_face_index_k
  _exptl_crystal_face_index_l
  _exptl_crystal_face_perp_dist
 7 0 7 0.1920
 -1 -4 1 0.4579
 1 4 -1 0.4560
 -7 0 -7 0.2318
 4 0 12 0.1881
 -4 0 -12 0.2300
 6 0 10 0.1872
 7 0 8 0.1910
 6 0 11 0.1862
 3 0 14 0.1834
 -3 0 -14 0.2300
 -2 0 -14 0.2320
 -1 0 -15 0.2282
 1 0 15 0.1977
 0 0 -15 0.2300
 1 0 -15 0.2272
 2 -1 -14 0.2234
 -2 1 14 0.2007
 -4 1 14 0.2015
 4 -1 -14 0.2254
 -5 1 12 0.2072
 5 -1 -12 0.2206
 6 -1 -11 0.2226
 -6 1 11 0.2092
 7 -1 -9 0.2187
 -7 1 9 0.2092
 8 -1 -6 0.2168
 -8 1 6 0.2150
 8 0 -3 0.2110
 -8 1 3 0.2206
 8 0 0 0.2072
 -8 0 0 0.2309
 8 0 3 0.1995
 -8 0 -5 0.2404
 -5 0 -12 0.2499

_exptl_crystal_preparation        
 'Prepared from 1:1 molar ratio (1/100 mole scale)'
_exptl_crystal_recrystallization_method  'Grown in situ'
_exptl_crystal_size_max            0.943
_exptl_crystal_size_mid            0.436
_exptl_crystal_size_min            0.415
loop_
  _exptl_oxdiff_crystal_face_indexfrac_h
  _exptl_oxdiff_crystal_face_indexfrac_k
  _exptl_oxdiff_crystal_face_indexfrac_l
  _exptl_oxdiff_crystal_face_x
  _exptl_oxdiff_crystal_face_y
  _exptl_oxdiff_crystal_face_z
 7.1787 -0.1821 6.5882 0.2326 0.9724 0.0157
 -0.6362 -3.7885 1.0507 -0.0026 -0.0028 1.0000
 0.5318 3.7901 -1.1461 -0.0008 -0.0113 -0.9999
 -7.2006 0.0417 -6.5478 -0.2326 -0.9723 0.0214
 4.3795 0.1738 12.2664 -0.2679 0.9630 -0.0293
 -4.3836 -0.2068 -12.2536 0.2678 -0.9627 0.0380
 6.0146 -0.0382 9.6489 -0.0096 1.0000 0.0011
 6.8911 -0.1201 7.5054 0.1642 0.9864 0.0058
 5.5160 0.0714 10.5933 -0.0966 0.9951 -0.0193
 3.1060 0.2385 13.5784 -0.4310 0.9019 -0.0298
 -3.1081 -0.2539 -13.5723 0.4309 -0.9017 0.0339
 -2.4398 -0.3295 -14.0560 0.5076 -0.8603 0.0459
 -1.0420 -0.3881 -14.7360 0.6493 -0.7591 0.0465
 1.0425 0.3917 14.7343 -0.6493 0.7591 -0.0475
 0.3925 -0.4056 -14.9822 0.7715 -0.6350 0.0380
 1.1022 -0.4447 -14.9194 0.8238 -0.5653 0.0425
 2.4928 -0.5003 -14.4602 0.9092 -0.4136 0.0473
 -2.4860 0.5345 14.4439 -0.9088 0.4134 -0.0564
 -3.8141 0.5081 13.5771 -0.9675 0.2494 -0.0421
 3.8068 -0.5426 -13.5618 0.9671 -0.2493 0.0512
 -5.0119 0.5390 12.2654 -0.9959 0.0776 -0.0457
 5.0064 -0.5631 -12.2550 0.9956 -0.0776 0.0521
 6.0458 -0.5997 -10.5625 0.9935 0.0964 0.0603
 -6.0514 0.5779 10.5720 -0.9938 -0.0964 -0.0545
 6.9112 -0.5814 -8.5665 0.9619 0.2675 0.0568
 -6.9180 0.5554 8.5767 -0.9622 -0.2676 -0.0499
 7.5707 -0.5336 -6.3140 0.9012 0.4307 0.0485
 -7.5614 0.5681 6.3015 -0.9008 -0.4304 -0.0577
 8.1223 -0.4423 -2.5914 0.7594 0.6496 0.0361
 -8.1068 0.5028 2.5731 -0.7589 -0.6491 -0.0521
 8.1742 -0.4027 0.0176 0.6351 0.7716 0.0366
 -8.1803 0.3765 -0.0105 -0.6352 -0.7718 -0.0296
 7.9848 -0.3212 2.6186 0.4916 0.8704 0.0281
 -7.5563 0.2081 -5.1358 -0.3330 -0.9428 -0.0130
 -4.6003 -0.0301 -11.9991 0.2342 -0.9722 -0.0053

_exptl_transmission_factor_max     ?
_exptl_transmission_factor_min     ?
_diffrn_reflns_av_R_equivalents    0.1005
_diffrn_reflns_av_unetI/netI       0.0317
_diffrn_reflns_Laue_measured_fraction_full  0.993
_diffrn_reflns_Laue_measured_fraction_max  0.961
_diffrn_reflns_limit_h_max         15
_diffrn_reflns_limit_h_min         -15
_diffrn_reflns_limit_k_max         6
_diffrn_reflns_limit_k_min         -7
_diffrn_reflns_limit_l_max         29
_diffrn_reflns_limit_l_min         -29
_diffrn_reflns_number              34525
_diffrn_reflns_point_group_measured_fraction_full  0.993
_diffrn_reflns_point_group_measured_fraction_max  0.961
_diffrn_reflns_theta_full          67.684
_diffrn_reflns_theta_max           78.093
_diffrn_reflns_theta_min           3.813
_diffrn_ambient_environment        N~2~
_diffrn_ambient_temperature        150
_diffrn_detector                   'Hybrid Pixel Array Detector'
_diffrn_detector_area_resol_mean   10.0000
_diffrn_detector_type              'HyPix-Arc 100'
_diffrn_measured_fraction_theta_full  0.993
_diffrn_measured_fraction_theta_max  0.961
_diffrn_measurement_details
;
List of Runs (angles in degrees, time in seconds):

  # Type    Start    End  Width  t~exp~   \w     \q     \k     \f   Frames
--------------------------------------------------------------------------
  1  \w     55.00  80.00   0.50    2.00    --   49.53-145.00 111.00   50
  2  \w     55.00  81.00   0.50    2.00    --   49.53-126.00 -81.00   52
  3  \w     99.00 149.00   0.50    2.00    --  102.51 126.00  -4.00  100
  4  \w     75.00 103.00   0.50    2.00    --  102.51-126.00 -81.00   56
  5  \w     61.00  86.00   0.50    2.00    --  102.51-145.00 111.00   50
  6  \w    113.00 138.00   0.50    2.00    --  102.51 145.00 163.00   50
  7  \w    -58.00 -30.00   0.50    2.00    --   14.00 159.00  30.61   56
  8  \w    -17.00  12.00   0.50    2.00    --   18.00 100.00-102.84   58
  9  \w    -18.00   7.00   0.50    2.00    --   18.00 102.00 151.38   50
 10  \w      1.00  27.00   0.50    2.00    --   34.00  97.00  75.03   52
 11  \w      2.00  28.00   0.50    2.00    --   34.00  97.00 -15.96   52
 12  \w      2.00  32.00   0.50    2.00    --   34.00  94.00-157.31   60
 13  \w     90.00 124.00   0.50    2.00    --   49.53  19.00  90.00   68
 14  \w     31.00  57.00   0.50    2.00    --   49.53  77.00  60.00   52
 15  \w     81.00 106.00   0.50    2.00    --   49.53  77.00-120.00   50
 16  \w     28.00  55.00   0.50    2.00    --   49.53  77.00 -30.00   54
 17  \w     25.00  57.00   0.50    2.00    --   49.53 -38.00  30.00   64
 18  \w     14.00  74.00   0.50    2.00    --   49.53  19.00  90.00  120
 19  \w     31.00  57.00   0.50    2.00    --   49.53  77.00-180.00   52
 20  \w     78.00 105.00   0.50    2.00    --   49.53  77.00-180.00   54
 21  \w     28.00  63.00   0.50    2.00    --   49.53  77.00 120.00   70
 22  \w     38.00  97.00   0.50    2.00    --   49.53-125.00-180.00  118
 23  \w      5.00  42.00   0.50    2.00    --   49.53 -57.00 -60.00   74
 24  \w     19.00  80.00   0.50    2.00    --   49.53 -99.00 -30.00  122
 25  \w     29.00  55.00   0.50    2.00    --   49.53  77.00-120.00   52
 26  \w     74.00 100.00   0.50    2.00    --   54.00  76.00 -74.97   52
 27  \w     33.00  59.00   0.50    2.00    --   54.00  76.00 -74.97   52
 28  \w     38.00  64.00   0.50    2.00    --   58.00  74.00-155.17   52
 29  \w     39.00  66.00   0.50    2.00    --   58.00  72.00 156.98   54
 30  \w     40.00  65.00   0.50    2.00    --   62.00  77.00   2.93   50
 31  \w     94.00 120.00   0.50    2.00    --   62.00  77.00   2.93   52
 32  \w     57.00  83.00   0.50    2.00    --   62.00  64.00-129.90   52
 33  \w     51.00  76.00   0.50    2.00    --   66.00  58.00 -86.02   50
 34  \w     44.00  72.00   0.50    2.00    --   66.00  77.00  -7.72   56
 35  \w     45.00  70.00   0.50    2.00    --   66.00  75.00  51.32   50
 36  \w     45.00  76.00   0.50    2.00    --   66.00  76.00  34.84   62
 37  \w     51.00  76.00   0.50    2.00    --   66.00  65.00 -74.67   50
 38  \w     46.00  75.00   0.50    2.00    --   66.00  73.00 -17.48   58
 39  \w     89.00 115.00   0.50    2.00    --   66.00  77.00  -7.72   52
 40  \w     45.00  71.00   0.50    2.00    --   66.00  76.00  63.11   52
 41  \w     99.00 127.00   0.50    2.00    --   70.00  77.00 -50.38   56
 42  \w     48.00  74.00   0.50    2.00    --   70.00  77.00 -50.38   52
 43  \w     91.00 134.00   0.50    2.00    --   70.00  77.00  97.58   86
 44  \w     48.00  81.00   0.50    2.00    --   70.00  77.00  97.58   66
 45  \w     51.00  77.00   0.50    2.00    --   70.00  72.00  13.28   52
 46  \w     59.00  92.00   0.50    2.00    --   74.00  57.00 141.25   66
 47  \w    118.00 144.00   0.50    2.00    --   74.00  50.00-107.93   52
 48  \w     63.00  89.00   0.50    2.00    --   74.00  50.00-107.93   52
 49  \w     57.00  87.00   0.50    2.00    --   78.00  76.00 -50.70   60
 50  \w     58.00  84.00   0.50    2.00    --   78.00  74.00  58.73   52
 51  \w     58.00  84.00   0.50    2.00    --   78.00  74.00-169.59   52
 52  \w    108.00 155.00   0.50    2.00    --   86.00  59.00 -87.83   94
 53  \w     71.00  98.00   0.50    2.00    --   86.00  59.00 -87.83   54
 54  \w    124.00 156.00   0.50    2.00    --   90.00  72.00 151.49   64
 55  \w     71.00 117.00   0.50    2.00    --   90.00  72.00 151.49   92
 56  \w     74.00 154.00   0.50    2.00    --   90.00  72.00   6.67  160
 57  \w     74.00 160.00   0.50    2.00    --   90.00  62.00-158.53  172
 58  \w     78.00 162.00   0.50    2.00    --   94.00  63.00  51.05  168
 59  \w     82.00 162.00   0.50    2.00    --  102.51  77.00 -30.00  160
 60  \w    137.00 170.00   0.50    2.00    --  102.51  57.00-180.00   66
 61  \w     87.00 128.00   0.50    2.00    --  102.51  57.00-180.00   82
 62  \w     44.00 117.00   0.50    2.00    --  102.51 -57.00  60.00  146
 63  \w     81.00 166.00   0.50    2.00    --  102.51  77.00 120.00  170
 64  \w     81.00 148.00   0.50    2.00    --  102.51  77.00-120.00  134
 65  \w    140.00 166.00   0.50    2.00    --  102.51  77.00  60.00   52
 66  \w    132.00 161.00   0.50    2.00    --  102.51  77.00  90.00   58
 67  \w     81.00 127.00   0.50    2.00    --  102.51  77.00  90.00   92
 68  \w    139.00 166.00   0.50    2.00    --  102.51  77.00-150.00   54
 69  \w     81.00 117.00   0.50    2.00    --  102.51  77.00-150.00   72
 70  \w     81.00 122.00   0.50    2.00    --  102.51  77.00  60.00   82
 71  \w     53.00 103.00   0.50    2.00    --  102.51 -99.00 -30.00  100
 72  \w    131.00 157.00   0.50    2.00    --  102.51  77.00 -90.00   52
 73  \w     83.00 109.00   0.50    2.00    --  102.51  77.00 -90.00   52
 74  \w     89.00 115.00   0.50    2.00    --  102.51  57.00 -30.00   52
 75  \w     97.00 129.00   0.50    2.00    --  107.66 -76.00  -0.90   64
 76  \w     44.00  84.00   0.50    2.00    --  107.66 -76.00  -0.90   80
 77  \w     77.00 103.00   0.50    2.00    --  107.66 -34.00 -92.80   52
 78  \w     33.00  59.00   0.50    2.00    --  107.66 -34.00 -92.80   52
 79  \w     89.00 173.00   0.50    2.00    --  107.66  71.00 -56.89  168
 80  \w     74.00 103.00   0.50    2.00    --  107.66 -89.00 130.87   58
 81  \w     38.00 123.00   0.50    2.00    --  107.66 -62.00 176.81  170
 82  \w     96.00 124.00   0.50    2.00    --  107.66 -82.00  38.83   56
 83  \w     58.00  92.00   0.50    2.00    --  107.66 -82.00  38.83   68
 84  \w     81.00 107.00   0.50    2.00    --  107.66 -75.00-123.78   52
;
_diffrn_measurement_device         'four-circle diffractometer'
_diffrn_measurement_device_type   
 'SuperNova, Dual, Cu at home/near, HyPix-Arc 100'
_diffrn_measurement_method         '\w scans'
_diffrn_orient_matrix_type        
 'CrysAlisPro convention (1999,Acta A55,543-557)'
_diffrn_orient_matrix_UB_11        0.0765306000
_diffrn_orient_matrix_UB_12        -0.0257062000
_diffrn_orient_matrix_UB_13        -0.0487968000
_diffrn_orient_matrix_UB_21        0.0941685000
_diffrn_orient_matrix_UB_22        -0.0026046000
_diffrn_orient_matrix_UB_23        0.0449236000
_diffrn_orient_matrix_UB_31        -0.0084097000
_diffrn_orient_matrix_UB_32        -0.2613423000
_diffrn_orient_matrix_UB_33        0.0043194000
_diffrn_radiation_monochromator    mirror
_diffrn_radiation_probe            x-ray
_diffrn_radiation_type             'Cu K\a'
_diffrn_radiation_wavelength       1.54184
_diffrn_source                     'micro-focus sealed X-ray tube'
_diffrn_source_type                'SuperNova (Cu) X-ray Source'
_reflns_Friedel_coverage           0.000
_reflns_Friedel_fraction_full      .
_reflns_Friedel_fraction_max       .
_reflns_number_gt                  2925
_reflns_number_total               3554
_reflns_special_details
;
 Reflections were merged by SHELXL according to the crystal
 class for the calculation of statistics and refinement.
 
 _reflns_Friedel_fraction is defined as the number of unique
 Friedel pairs measured divided by the number that would be
 possible theoretically, ignoring centric projections and
 systematic absences.
;
_reflns_threshold_expression       'I > 2\s(I)'
_computing_cell_refinement         'CrysAlisPro 1.171.42.60a (Rigaku OD, 2022)'
_computing_data_collection         'CrysAlisPro 1.171.42.60a (Rigaku OD, 2022)'
_computing_data_reduction          'CrysAlisPro 1.171.42.60a (Rigaku OD, 2022)'
_computing_molecular_graphics      'Olex2 1.5 (Dolomanov et al., 2009)'
_computing_publication_material    'Olex2 1.5 (Dolomanov et al., 2009)'
_computing_structure_refinement    'SHELXL 2014/7 (Sheldrick, 2015)'
_computing_structure_solution      'SHELXT 2014/5 (Sheldrick, 2014)'
_refine_diff_density_max           0.308
_refine_diff_density_min           -0.262
_refine_diff_density_rms           0.059
_refine_ls_extinction_coef         .
_refine_ls_extinction_method       none
_refine_ls_goodness_of_fit_ref     1.051
_refine_ls_hydrogen_treatment      refall
_refine_ls_matrix_type             full
_refine_ls_number_parameters       293
_refine_ls_number_reflns           3554
_refine_ls_number_restraints       0
_refine_ls_R_factor_all            0.0701
_refine_ls_R_factor_gt             0.0605
_refine_ls_restrained_S_all        1.051
_refine_ls_shift/su_max            0.000
_refine_ls_shift/su_mean           0.000
_refine_ls_structure_factor_coef   Fsqd
_refine_ls_weighting_details      
 'w=1/[\s^2^(Fo^2^)+(0.0839P)^2^+0.7781P] where P=(Fo^2^+2Fc^2^)/3'
_refine_ls_weighting_scheme        calc
_refine_ls_wR_factor_gt            0.1594
_refine_ls_wR_factor_ref           0.1669
_refine_special_details            ?
_olex2_refinement_description
;
;
_atom_sites_solution_hydrogens     difmap
_atom_sites_solution_primary       dual
_atom_sites_solution_secondary     ?
loop_
  _atom_site_label
  _atom_site_type_symbol
  _atom_site_fract_x
  _atom_site_fract_y
  _atom_site_fract_z
  _atom_site_U_iso_or_equiv
  _atom_site_adp_type
  _atom_site_occupancy
  _atom_site_site_symmetry_order
  _atom_site_calc_flag
  _atom_site_refinement_flags_posn
  _atom_site_refinement_flags_adp
  _atom_site_refinement_flags_occupancy
  _atom_site_disorder_assembly
  _atom_site_disorder_group
 F1 F 0.30340(13) 0.1948(4) 0.26531(8) 0.0879(6) Uani 1 1 d . . . A 1
 F2 F 0.42046(16) -0.0817(3) 0.19999(8) 0.0877(6) Uani 1 1 d . . . A 1
 F3 F 0.62109(16) 0.0365(4) 0.17955(7) 0.0907(6) Uani 1 1 d . . . A 1
 F4 F 0.70389(13) 0.4295(4) 0.22297(7) 0.0834(6) Uani 1 1 d . . . A 1
 F5 F 0.58621(14) 0.7063(3) 0.28627(7) 0.0766(5) Uani 1 1 d . . . A 1
 F6 F 0.38759(14) 0.5882(3) 0.30873(7) 0.0818(5) Uani 1 1 d . . . A 1
 C1 C 0.40179(19) 0.2518(5) 0.25470(10) 0.0575(6) Uani 1 1 d . . . A 1
 C2 C 0.4617(2) 0.1128(4) 0.22196(10) 0.0596(6) Uani 1 1 d . . . A 1
 C3 C 0.5634(2) 0.1709(5) 0.21120(9) 0.0590(6) Uani 1 1 d . . . A 1
 C4 C 0.60535(19) 0.3712(5) 0.23321(10) 0.0558(6) Uani 1 1 d . . . A 1
 C5 C 0.5451(2) 0.5104(4) 0.26551(10) 0.0540(6) Uani 1 1 d . . . A 1
 C6 C 0.4447(2) 0.4516(4) 0.27644(10) 0.0555(6) Uani 1 1 d . . . A 1
 F7 F 0.39122(11) 0.1115(2) -0.02542(7) 0.0648(4) Uani 1 1 d . . . B 2
 F8 F 0.46738(12) 0.1905(3) 0.08403(6) 0.0651(4) Uani 1 1 d . . . B 2
 F9 F 0.57553(13) 0.5803(3) 0.10978(6) 0.0706(5) Uani 1 1 d . . . B 2
 C7 C 0.44505(17) 0.3034(4) -0.01283(10) 0.0487(5) Uani 1 1 d . . . B 2
 C8 C 0.48327(17) 0.3438(4) 0.04265(10) 0.0491(5) Uani 1 1 d . . . B 2
 C9 C 0.53834(17) 0.5412(4) 0.05555(9) 0.0498(5) Uani 1 1 d . . . B 2
 N1 N 0.49354(18) 0.2384(4) 0.41384(9) 0.0613(6) Uani 1 1 d . . . C 3
 H1 H 0.430(2) 0.228(5) 0.4200(12) 0.060(8) Uiso 1 1 d . . . D 3
 C10 C 0.5463(2) 0.0807(5) 0.38535(11) 0.0643(7) Uani 1 1 d . . . C 3
 H10 H 0.512(3) -0.058(7) 0.3738(18) 0.106(13) Uiso 1 1 d . . . E 3
 C11 C 0.6423(3) 0.1660(6) 0.37622(11) 0.0722(9) Uani 1 1 d . . . C 3
 H11 H 0.689(3) 0.099(6) 0.3596(16) 0.089(11) Uiso 1 1 d . . . F 3
 C12 C 0.6476(2) 0.3863(6) 0.39997(11) 0.0657(7) Uani 1 1 d . . . C 3
 H12 H 0.703(3) 0.478(6) 0.3996(13) 0.072(9) Uiso 1 1 d . . . G 3
 C13 C 0.5544(2) 0.4251(5) 0.42272(11) 0.0601(6) Uani 1 1 d . . . C 3
 H13 H 0.529(2) 0.549(6) 0.4422(14) 0.073(9) Uiso 1 1 d . . . H 3
 N2 N 0.20201(17) 0.4650(5) 0.01431(11) 0.0654(6) Uani 1 1 d . . . I 4
 H2 H 0.176(3) 0.402(6) -0.0152(16) 0.086(11) Uiso 1 1 d . . . J 4
 C14 C 0.2079(2) 0.3510(5) 0.06474(15) 0.0702(8) Uani 1 1 d . . . I 4
 H14 H 0.180(3) 0.204(7) 0.0670(16) 0.097(11) Uiso 1 1 d . . . K 4
 C15 C 0.2506(2) 0.4895(7) 0.10520(14) 0.0738(9) Uani 1 1 d . . . I 4
 H15 H 0.267(3) 0.456(7) 0.139(2) 0.110(13) Uiso 1 1 d . . . L 4
 C16 C 0.2730(2) 0.6947(6) 0.07909(15) 0.0728(8) Uani 1 1 d . . . I 4
 H16 H 0.310(3) 0.823(8) 0.0934(19) 0.122(14) Uiso 1 1 d . . . M 4
 C17 C 0.2425(2) 0.6757(5) 0.02315(14) 0.0663(7) Uani 1 1 d . . . I 4
 H17 H 0.249(3) 0.772(7) -0.0048(16) 0.094(11) Uiso 1 1 d . . . N 4

loop_
  _atom_site_aniso_label
  _atom_site_aniso_U_11
  _atom_site_aniso_U_22
  _atom_site_aniso_U_33
  _atom_site_aniso_U_23
  _atom_site_aniso_U_13
  _atom_site_aniso_U_12
 F1 0.0673(9) 0.1071(15) 0.0883(12) 0.0168(11) -0.0048(8) -0.0165(9)
 F2 0.1241(15) 0.0517(10) 0.0825(11) -0.0069(8) -0.0372(10) -0.0105(9)
 F3 0.1123(13) 0.0970(14) 0.0617(9) -0.0190(9) -0.0047(9) 0.0431(11)
 F4 0.0669(9) 0.1069(15) 0.0765(11) 0.0189(10) 0.0048(8) -0.0073(9)
 F5 0.1000(12) 0.0478(9) 0.0790(10) 0.0005(7) -0.0211(9) -0.0111(8)
 F6 0.0872(11) 0.0889(13) 0.0686(10) -0.0156(9) -0.0013(8) 0.0317(9)
 C1 0.0590(13) 0.0613(16) 0.0506(12) 0.0112(11) -0.0093(10) -0.0036(11)
 C2 0.0855(17) 0.0407(13) 0.0496(12) 0.0021(10) -0.0223(11) -0.0041(12)
 C3 0.0771(16) 0.0597(16) 0.0391(11) -0.0011(10) -0.0059(10) 0.0187(12)
 C4 0.0613(13) 0.0613(16) 0.0442(11) 0.0129(10) -0.0025(9) -0.0006(11)
 C5 0.0704(14) 0.0384(12) 0.0514(12) 0.0045(9) -0.0126(10) -0.0004(11)
 C6 0.0684(14) 0.0524(15) 0.0446(11) 0.0008(10) -0.0054(10) 0.0134(11)
 F7 0.0651(8) 0.0451(8) 0.0834(10) -0.0050(7) -0.0029(7) -0.0062(6)
 F8 0.0731(9) 0.0592(9) 0.0635(8) 0.0242(7) 0.0079(7) 0.0061(7)
 F9 0.0846(10) 0.0779(11) 0.0475(7) -0.0037(7) -0.0126(7) 0.0014(8)
 C7 0.0480(11) 0.0389(12) 0.0587(12) -0.0005(9) -0.0007(9) 0.0013(9)
 C8 0.0508(11) 0.0464(13) 0.0502(11) 0.0111(9) 0.0048(9) 0.0060(9)
 C9 0.0516(11) 0.0537(14) 0.0434(10) -0.0001(9) -0.0035(8) 0.0069(10)
 N1 0.0559(12) 0.0640(15) 0.0638(13) 0.0071(10) 0.0031(9) -0.0026(10)
 C10 0.0847(18) 0.0541(16) 0.0527(13) 0.0018(11) -0.0084(12) 0.0021(14)
 C11 0.0751(17) 0.097(2) 0.0439(13) -0.0016(13) 0.0008(12) 0.0295(17)
 C12 0.0632(14) 0.080(2) 0.0527(13) 0.0112(13) -0.0062(11) -0.0175(14)
 C13 0.0735(16) 0.0516(16) 0.0547(13) 0.0004(11) -0.0003(11) 0.0019(12)
 N2 0.0577(11) 0.0783(17) 0.0594(13) -0.0208(12) -0.0026(9) 0.0002(11)
 C14 0.0654(15) 0.0438(16) 0.103(2) 0.0052(15) 0.0204(15) 0.0041(12)
 C15 0.0756(17) 0.089(2) 0.0567(15) 0.0052(15) -0.0013(13) 0.0313(16)
 C16 0.0574(14) 0.0611(19) 0.098(2) -0.0273(16) -0.0111(14) 0.0048(12)
 C17 0.0567(13) 0.0612(18) 0.0816(19) 0.0202(15) 0.0092(13) 0.0033(12)

_geom_special_details
;
 All esds (except the esd in the dihedral angle between two l.s. planes)
 are estimated using the full covariance matrix.  The cell esds are taken
 into account individually in the estimation of esds in distances, angles
 and torsion angles; correlations between esds in cell parameters are only
 used when they are defined by crystal symmetry.  An approximate (isotropic)
 treatment of cell esds is used for estimating esds involving l.s. planes.
;
loop_
  _geom_bond_atom_site_label_1
  _geom_bond_atom_site_label_2
  _geom_bond_distance
  _geom_bond_site_symmetry_2
  _geom_bond_publ_flag
 F1 C1 1.329(3) . Y
 F2 C2 1.343(3) . Y
 F3 C3 1.326(3) . Y
 F4 C4 1.330(3) . Y
 F5 C5 1.340(3) . Y
 F6 C6 1.338(3) . Y
 C1 C2 1.373(4) . Y
 C1 C6 1.376(4) . Y
 C2 C3 1.371(4) . Y
 C3 C4 1.376(4) . Y
 C4 C5 1.371(4) . Y
 C5 C6 1.357(4) . Y
 F7 C7 1.340(3) . Y
 F8 C8 1.340(2) . Y
 F9 C9 1.339(3) . Y
 C7 C8 1.371(3) . Y
 C7 C9 1.372(3) 3_665 Y
 C8 C9 1.376(3) . Y
 C9 C7 1.372(3) 3_665 Y
 N1 H1 0.83(3) . Y
 N1 C10 1.338(4) . Y
 N1 C13 1.349(4) . Y
 C10 H10 0.95(4) . Y
 C10 C11 1.345(5) . Y
 C11 H11 0.83(4) . Y
 C11 C12 1.405(5) . Y
 C12 H12 0.88(3) . Y
 C12 C13 1.341(4) . Y
 C13 H13 0.93(3) . Y
 N2 H2 0.83(4) . Y
 N2 C14 1.347(4) . Y
 N2 C17 1.349(4) . Y
 C14 H14 0.93(4) . Y
 C14 C15 1.333(5) . Y
 C15 H15 0.83(5) . Y
 C15 C16 1.384(5) . Y
 C16 H16 0.94(5) . Y
 C16 C17 1.339(4) . Y
 C17 H17 0.87(4) . Y

loop_
  _geom_angle_atom_site_label_1
  _geom_angle_atom_site_label_2
  _geom_angle_atom_site_label_3
  _geom_angle
  _geom_angle_site_symmetry_1
  _geom_angle_site_symmetry_3
  _geom_angle_publ_flag
 F1 C1 C2 120.6(3) . . Y
 F1 C1 C6 120.2(3) . . Y
 C2 C1 C6 119.3(2) . . Y
 F2 C2 C1 119.9(3) . . Y
 F2 C2 C3 119.4(3) . . Y
 C3 C2 C1 120.6(2) . . Y
 F3 C3 C2 120.6(3) . . Y
 F3 C3 C4 119.9(3) . . Y
 C2 C3 C4 119.5(2) . . Y
 F4 C4 C3 120.0(2) . . Y
 F4 C4 C5 120.3(2) . . Y
 C5 C4 C3 119.7(2) . . Y
 F5 C5 C4 119.3(2) . . Y
 F5 C5 C6 120.0(2) . . Y
 C6 C5 C4 120.6(2) . . Y
 F6 C6 C1 120.0(2) . . Y
 F6 C6 C5 119.8(2) . . Y
 C5 C6 C1 120.2(2) . . Y
 F7 C7 C8 119.9(2) . . Y
 F7 C7 C9 119.8(2) . 3_665 Y
 C8 C7 C9 120.3(2) . 3_665 Y
 F8 C8 C7 119.9(2) . . Y
 F8 C8 C9 120.2(2) . . Y
 C7 C8 C9 119.9(2) . . Y
 F9 C9 C7 120.4(2) . 3_665 Y
 F9 C9 C8 119.7(2) . . Y
 C7 C9 C8 119.9(2) 3_665 . Y
 C10 N1 H1 123(2) . . Y
 C10 N1 C13 109.8(2) . . Y
 C13 N1 H1 126(2) . . Y
 N1 C10 H10 119(2) . . Y
 N1 C10 C11 107.7(3) . . Y
 C11 C10 H10 133(2) . . Y
 C10 C11 H11 125(3) . . Y
 C10 C11 C12 107.7(3) . . Y
 C12 C11 H11 127(3) . . Y
 C11 C12 H12 125(2) . . Y
 C13 C12 C11 106.7(3) . . Y
 C13 C12 H12 128(2) . . Y
 N1 C13 H13 120(2) . . Y
 C12 C13 N1 108.1(3) . . Y
 C12 C13 H13 132(2) . . Y
 C14 N2 H2 120(3) . . Y
 C14 N2 C17 108.7(3) . . Y
 C17 N2 H2 131(3) . . Y
 N2 C14 H14 120(2) . . Y
 C15 C14 N2 108.1(3) . . Y
 C15 C14 H14 131(2) . . Y
 C14 C15 H15 126(3) . . Y
 C14 C15 C16 107.8(3) . . Y
 C16 C15 H15 125(3) . . Y
 C15 C16 H16 131(3) . . Y
 C17 C16 C15 107.3(3) . . Y
 C17 C16 H16 121(3) . . Y
 N2 C17 H17 122(3) . . Y
 C16 C17 N2 108.1(3) . . Y
 C16 C17 H17 130(3) . . Y

loop_
  _geom_torsion_atom_site_label_1
  _geom_torsion_atom_site_label_2
  _geom_torsion_atom_site_label_3
  _geom_torsion_atom_site_label_4
  _geom_torsion
  _geom_torsion_site_symmetry_1
  _geom_torsion_site_symmetry_2
  _geom_torsion_site_symmetry_3
  _geom_torsion_site_symmetry_4
  _geom_torsion_publ_flag
 F1 C1 C2 F2 0.6(3) . . . . ?
 F1 C1 C2 C3 -179.7(2) . . . . ?
 F1 C1 C6 F6 0.5(3) . . . . ?
 F1 C1 C6 C5 -179.8(2) . . . . ?
 F2 C2 C3 F3 -0.2(3) . . . . ?
 F2 C2 C3 C4 179.4(2) . . . . ?
 F3 C3 C4 F4 -0.3(3) . . . . ?
 F3 C3 C4 C5 179.5(2) . . . . ?
 F4 C4 C5 F5 0.5(3) . . . . ?
 F4 C4 C5 C6 -179.6(2) . . . . ?
 F5 C5 C6 F6 -1.0(3) . . . . ?
 F5 C5 C6 C1 179.3(2) . . . . ?
 C1 C2 C3 F3 -180.0(2) . . . . ?
 C1 C2 C3 C4 -0.4(3) . . . . ?
 C2 C1 C6 F6 -179.6(2) . . . . ?
 C2 C1 C6 C5 0.1(3) . . . . ?
 C2 C3 C4 F4 -179.9(2) . . . . ?
 C2 C3 C4 C5 -0.1(3) . . . . ?
 C3 C4 C5 F5 -179.3(2) . . . . ?
 C3 C4 C5 C6 0.6(3) . . . . ?
 C4 C5 C6 F6 179.1(2) . . . . ?
 C4 C5 C6 C1 -0.6(3) . . . . ?
 C6 C1 C2 F2 -179.4(2) . . . . ?
 C6 C1 C2 C3 0.4(3) . . . . ?
 F7 C7 C8 F8 0.5(3) . . . . ?
 F7 C7 C8 C9 -179.9(2) . . . . ?
 F8 C8 C9 F9 -0.4(3) . . . . ?
 F8 C8 C9 C7 179.5(2) . . . 3_665 ?
 C7 C8 C9 F9 180.0(2) . . . . ?
 C7 C8 C9 C7 -0.1(4) . . . 3_665 ?
 C9 C7 C8 F8 -179.5(2) 3_665 . . . ?
 C9 C7 C8 C9 0.1(4) 3_665 . . . ?
 N1 C10 C11 C12 -0.4(3) . . . . ?
 C10 N1 C13 C12 -0.4(3) . . . . ?
 C10 C11 C12 C13 0.2(3) . . . . ?
 C11 C12 C13 N1 0.1(3) . . . . ?
 C13 N1 C10 C11 0.5(3) . . . . ?
 N2 C14 C15 C16 -0.6(3) . . . . ?
 C14 N2 C17 C16 -0.5(3) . . . . ?
 C14 C15 C16 C17 0.4(3) . . . . ?
 C15 C16 C17 N2 0.1(3) . . . . ?
 C17 N2 C14 C15 0.7(3) . . . . ?

_shelx_res_file
;
    exp_197.res created by SHELXL-2014/7

TITL exp_197_a.res in P2(1)/n
REM Old TITL exp_197 in P2(1)/n
REM SHELXT solution in P2(1)/n
REM R1 0.189, Rweak 0.338, Alpha 0.039, Orientation as input
REM Formula found by SHELXT: C17 N2 F9
CELL 1.54184 12.6847 5.8648 23.2236 90 93.284 90
ZERR 2 0.0003 0.0002 0.0005 0 0.002 0
LATT 1
SYMM 0.5-X,0.5+Y,0.5-Z
SFAC C H F N
UNIT 68 40 36 8

L.S. 10
PLAN  3
SIZE 0.415 0.436 0.943
TEMP -123
CONF
BOND $H
list 4
MORE -1
fmap 2 53
acta
OMIT -2 5 9
OMIT -8 2 0
OMIT -7 3 12
OMIT -8 1 9
OMIT 2 3 5
OMIT -3 0 23
OMIT 6 3 14
OMIT 6 2 9
OMIT 3 3 12
OMIT -5 2 -4
OMIT 0 7 7
OMIT 0 5 9
OMIT -8 3 12
OMIT -9 1 -5
OMIT 1 3 9
OMIT 4 2 22
OMIT -7 1 14
OMIT 5 1 9
OMIT 9 1 12
REM <olex2.extras>
REM <HklSrc "%.\\exp_197.hkl">
REM </olex2.extras>

WGHT    0.083900    0.778100
FVAR       0.60904
PART 1
F1    3    0.303397    0.194815    0.265307    11.00000    0.06732    0.10712 =
         0.08826    0.01676   -0.00482   -0.01653
F2    3    0.420457   -0.081676    0.199990    11.00000    0.12405    0.05174 =
         0.08245   -0.00694   -0.03718   -0.01052
F3    3    0.621093    0.036495    0.179554    11.00000    0.11235    0.09697 =
         0.06173   -0.01896   -0.00474    0.04306
F4    3    0.703885    0.429539    0.222965    11.00000    0.06694    0.10686 =
         0.07653    0.01894    0.00483   -0.00728
F5    3    0.586206    0.706266    0.286272    11.00000    0.09997    0.04784 =
         0.07896    0.00047   -0.02109   -0.01109
F6    3    0.387594    0.588159    0.308729    11.00000    0.08721    0.08886 =
         0.06861   -0.01564   -0.00130    0.03168
C1    1    0.401792    0.251800    0.254701    11.00000    0.05904    0.06129 =
         0.05059    0.01119   -0.00926   -0.00360
C2    1    0.461668    0.112797    0.221965    11.00000    0.08551    0.04074 =
         0.04959    0.00211   -0.02232   -0.00413
C3    1    0.563368    0.170890    0.211200    11.00000    0.07710    0.05967 =
         0.03907   -0.00113   -0.00593    0.01875
C4    1    0.605354    0.371221    0.233206    11.00000    0.06132    0.06130 =
         0.04418    0.01295   -0.00249   -0.00065
C5    1    0.545076    0.510401    0.265507    11.00000    0.07043    0.03841 =
         0.05141    0.00447   -0.01258   -0.00037
C6    1    0.444716    0.451568    0.276444    11.00000    0.06837    0.05243 =
         0.04460    0.00081   -0.00540    0.01341

PART 2
F7    3    0.391217    0.111492   -0.025425    11.00000    0.06505    0.04507 =
         0.08341   -0.00504   -0.00290   -0.00621
F8    3    0.467381    0.190541    0.084034    11.00000    0.07311    0.05924 =
         0.06346    0.02422    0.00789    0.00605
F9    3    0.575534    0.580304    0.109780    11.00000    0.08456    0.07786 =
         0.04751   -0.00366   -0.01257    0.00137
C7    1    0.445047    0.303407   -0.012831    11.00000    0.04799    0.03886 =
         0.05868   -0.00051   -0.00070    0.00133
C8    1    0.483269    0.343823    0.042652    11.00000    0.05083    0.04639 =
         0.05016    0.01114    0.00480    0.00595
C9    1    0.538344    0.541164    0.055555    11.00000    0.05159    0.05372 =
         0.04340   -0.00014   -0.00354    0.00685

PART 3
N1    4    0.493537    0.238360    0.413836    11.00000    0.05593    0.06399 =
         0.06383    0.00714    0.00307   -0.00264
H1    2    0.430267    0.227604    0.420043    11.00000    0.06039
C10   1    0.546262    0.080745    0.385349    11.00000    0.08470    0.05414 =
         0.05274    0.00175   -0.00843    0.00213
H10   2    0.511559   -0.057574    0.373752    11.00000    0.10554
C11   1    0.642280    0.166024    0.376215    11.00000    0.07508    0.09737 =
         0.04390   -0.00156    0.00082    0.02947
H11   2    0.689173    0.098559    0.359627    11.00000    0.08868
C12   1    0.647554    0.386331    0.399973    11.00000    0.06317    0.08018 =
         0.05268    0.01119   -0.00625   -0.01747
H12   2    0.702775    0.477837    0.399643    11.00000    0.07239
C13   1    0.554419    0.425142    0.422717    11.00000    0.07351    0.05157 =
         0.05470    0.00035   -0.00032    0.00185
H13   2    0.528607    0.548919    0.442247    11.00000    0.07347

PART 4
N2    4    0.202007    0.465006    0.014308    11.00000    0.05774    0.07831 =
         0.05944   -0.02080   -0.00256    0.00024
H2    2    0.176472    0.402100   -0.015186    11.00000    0.08574
C14   1    0.207863    0.351032    0.064740    11.00000    0.06535    0.04382 =
         0.10328    0.00516    0.02039    0.00415
H14   2    0.179981    0.204068    0.067020    11.00000    0.09691
C15   1    0.250588    0.489522    0.105199    11.00000    0.07564    0.08862 =
         0.05668    0.00524   -0.00125    0.03132
H15   2    0.266525    0.455761    0.139494    11.00000    0.10956
C16   1    0.272976    0.694656    0.079095    11.00000    0.05736    0.06108 =
         0.09828   -0.02735   -0.01108    0.00477
H16   2    0.310315    0.823211    0.093359    11.00000    0.12175
C17   1    0.242489    0.675687    0.023145    11.00000    0.05668    0.06122 =
         0.08159    0.02025    0.00924    0.00332
H17   2    0.248913    0.772080   -0.004775    11.00000    0.09361
HKLF 4

REM  exp_197_a.res in P2(1)/n
REM R1 =  0.0605 for    2925 Fo > 4sig(Fo)  and  0.0701 for all    3554 data
REM    293 parameters refined using      0 restraints

END

WGHT      0.0837      0.7785

REM Highest difference peak  0.308,  deepest hole -0.262,  1-sigma level  0.059
Q1    1   0.4978  0.6961  0.2993  11.00000  0.05    0.31
Q2    1   0.3281  0.4151  0.3000  11.00000  0.05    0.30
Q3    1   0.4999  0.4358  0.2735  11.00000  0.05    0.27
;
_shelx_res_checksum                9921
_shelx_hkl_file
;
   0   0  -2 1419.02   34.15
   0   0   2 1328.81   34.03
   0   0  -3    0.29    0.26
   0   0   3   -0.14    0.44
   0   0  -4 5861.96  132.88
   0   0  -4 5821.42  132.87
   0   0  -5   30.47    1.41
   0   0   5   30.57    1.20
   0   0  -6 9752.07  241.73
   0   0   6 9999.00  242.48
   0   0  -6 9576.41  241.76
   0   0  -7    0.74    0.51
   0   0   7    1.50    0.49
   0   0  -7    1.38    0.53
   0   0   7   -0.39    1.56
   0   0   7    0.17    0.34
   0   0   7    1.38    1.09
   0   0   8   42.79    2.60
   0   0   8   51.31    2.88
   0   0  -8   39.77    1.64
   0   0   8   48.19    3.25
   0   0   8   35.74    1.55
   0   0  -8   36.50    1.57
   0   0   8   51.32    3.21
   0   0   8   23.81    1.29
   0   0   8   45.17    2.49
   0   0   9    0.19    1.47
   0   0   9    1.06    1.91
   0   0   9   -0.02    0.56
   0   0   9    0.82    1.55
   0   0  -9   -0.02    0.59
   0   0  -9    0.29    0.59
   0   0   9    0.23    0.43
   0   0   9   -0.17    1.30
   0   0  10 4019.31   84.35
   0   0  10 4299.38   84.83
   0   0 -10 3433.38   81.40
   0   0  10 3630.74   81.42
   0   0 -10 3659.37   81.03
   0   0  10 3429.80   81.70
   0   0  10 4598.60   84.01
   0   0 -10 3617.84   81.38
   0   0  10 3869.37   82.56
   0   0  10 4361.56   84.13
   0   0  11    0.60    2.05
   0   0 -11    0.42    0.78
   0   0  11   -1.05    2.07
   0   0  11    0.08    0.66
   0   0 -11   -0.43    0.57
   0   0  11    0.42    0.89
   0   0  11    0.02    0.54
   0   0  11   -0.16    1.93
   0   0  11   -0.27    1.88
   0   0 -11    0.08    0.68
   0   0 -12   60.84    2.23
   0   0  12   69.97    4.02
   0   0 -12   53.64    2.35
   0   0  12   51.83    2.68
   0   0  12   67.71    4.50
   0   0  12   69.32    4.63
   0   0 -12   50.75    2.37
   0   0  12   60.43    2.55
   0   0  13   -0.70    1.96
   0   0 -13    1.21    0.76
   0   0 -13    0.88    0.79
   0   0  13   -0.78    2.26
   0   0  13    0.29    0.97
   0   0  13    1.27    2.23
   0   0 -13    0.80    0.84
   0   0 -14   10.57    1.17
   0   0  14    9.36    2.74
   0   0  14    9.82    1.45
   0   0 -14   10.79    1.46
   0   0  14    9.98    1.65
   0   0 -14    9.72    1.10
   0   0 -14   10.01    1.16
   0   0 -14   11.59    1.45
   0   0 -15    2.14    0.92
   0   0 -15    1.40    1.20
   0   0 -15    2.45    1.29
   0   0  15    6.91    1.51
   0   0  15    7.34    2.21
   0   0 -15    2.02    0.94
   0   0  16  100.63    4.29
   0   0 -16   86.61    3.57
   0   0 -16  109.64    4.14
   0   0  16  103.68    3.66
   0   0 -16  103.49    4.14
   0   0 -16   83.66    3.57
   0   0 -16   83.72    3.50
   0   0  16  112.73    5.60
   0   0 -17    0.25    1.44
   0   0 -17    0.39    1.23
   0   0  17    1.70    1.33
   0   0 -17    0.85    0.95
   0   0  17    2.23    2.04
   0   0 -17    0.86    0.97
   0   0  18   18.59    2.14
   0   0  18   19.95    3.09
   0   0 -18   23.72    2.29
   0   0  18   23.01    3.15
   0   0 -18   19.35    1.91
   0   0 -18   26.35    2.30
   0   0 -18   18.15    1.66
   0   0 -19   -0.41    1.17
   0   0 -19    1.11    1.39
   0   0  19    0.94    2.16
   0   0 -19    1.65    1.71
   0   0 -19    0.38    1.08
   0   0  19   -0.06    1.46
   0   0 -19    0.16    1.60
   0   0  19   -0.61    2.29
   0   0 -20  116.63    4.85
   0   0  20  101.45    4.78
   0   0  20  116.26    6.05
   0   0 -20   95.73    4.55
   0   0  20  102.71    5.53
   0   0 -20  114.33    4.99
   0   0  20  100.95    5.84
   0   0  21   -0.74    1.44
   0   0 -21   -0.28    2.66
   0   0  21    0.94    2.08
   0   0 -21   -0.06    1.59
   0   0 -21   -0.40    1.80
   0   0 -21   -0.49    1.50
   0   0  21    1.63    1.77
   0   0  21   -1.30    2.27
   0   0  22    1.60    1.44
   0   0 -22    1.59    2.74
   0   0  22    2.54    1.80
   0   0 -22   -1.46    1.83
   0   0 -22    0.62    1.93
   0   0 -22   -0.57    1.71
   0   0  22    1.97    2.09
   0   0  22    0.10    2.11
   0   0  23    0.52    1.40
   0   0  23    2.64    1.60
   0   0  23    1.70    1.95
   0   0 -23    1.23    1.53
   0   0 -23   -0.58    1.67
   0   0  24   14.34    2.01
   0   0 -24   17.38    2.36
   0   0 -24   24.10    2.30
   0   0 -24   21.45    2.59
   0   0  24   22.81    2.08
   0   0  24   20.30    2.15
   0   0 -25    1.30    1.90
   0   0  25    0.65    1.20
   0   0 -25   -1.60    1.69
   0   0  25    2.80    1.59
   0   0  25   -0.19    1.07
   0   0  25   -0.88    1.17
   0   0  26    3.28    1.14
   0   0 -26    4.44    2.13
   0   0  26    5.59    1.56
   0   0 -26    2.26    1.96
   0   0  27   -0.07    0.91
   0   0 -27    2.05    1.99
   0   0  27    0.05    1.21
   0   0 -27    0.75    1.78
   0   0  28    2.20    1.04
   0   0  28    1.28    0.74
   0   0 -28    2.99    1.97
   0  -1   0    3.98    0.83
   0  -1   0    0.97    1.72
   0  -1   1  791.77   21.14
   0   1   1  743.66   18.72
   0  -1  -1  762.97   19.29
   0  -1   1  737.51   18.55
   0  -1   1  771.25   18.78
   0  -1   1  744.52   18.94
   0  -1  -1  753.59   18.96
   0  -1  -1  755.83   18.78
   0  -1   2  469.45   13.87
   0  -1   2  494.41   11.71
   0   1   2  478.74   11.80
   0  -1  -2  467.75   11.84
   0  -1   2  486.40   11.84
   0  -1  -2  498.16   11.90
   0  -1   2  515.00   12.10
   0  -1  -2  489.36   12.07
   0   1   3 2555.95   60.44
   0   1   3 2360.61   60.64
   0  -1  -3 2550.56   60.78
   0   1  -3 2337.09   60.39
   0  -1   3 2109.38   63.00
   0   1  -3 2128.90   61.82
   0  -1   3 2508.71   60.59
   0  -1   3 2520.15   60.65
   0  -1  -3 2546.65   60.91
   0  -1   3 2581.68   60.91
   0  -1  -3 2625.14   60.71
   0   1   4 2115.59   58.30
   0   1  -4 2119.19   59.99
   0  -1  -4 3147.31   59.39
   0   1  -4 2282.21   59.07
   0  -1   4 2085.45   61.66
   0   1   4 2573.67   58.88
   0   1   4 2639.03   58.80
   0  -1   4 2552.48   58.71
   0   1  -4 2304.80   59.10
   0  -1   4 2550.04   58.97
   0  -1   4 2628.99   58.70
   0  -1  -4 2576.03   58.75
   0  -1  -4 2620.01   59.01
   0  -1  -5 5500.03  119.02
   0   1  -5 4306.38  118.30
   0   1   5 4830.28  118.43
   0  -1   5 5602.44  123.81
   0   1   5 4737.67  118.30
   0   1   5 4668.49  118.15
   0  -1   5 4951.93  118.06
   0  -1  -5 4539.67  118.22
   0  -1   5 5315.42  118.36
   0  -1   6 1746.53   45.32
   0   1  -6 1715.74   45.75
   0  -1  -6 1775.80   44.97
   0   1   6 1900.48   45.33
   0   1  -6 1645.56   45.19
   0   1   6 1987.35   44.97
   0  -1   6 1838.25   45.13
   0   1   6 1869.05   45.65
   0   1   6 1882.01   45.51
   0   1  -6 1661.65   45.79
   0   1   6 1864.82   45.56
   0  -1   6 1632.78   50.20
   0  -1   7 2039.74   50.51
   0  -1  -7 1703.21   50.18
   0   1  -7 2024.91   50.96
   0   1   7 2131.82   50.89
   0  -1   7 2099.09   50.28
   0   1   7 2128.66   50.05
   0  -1  -7 2340.06   50.87
   0   1  -7 1869.50   50.88
   0  -1   7 2303.42   53.55
   0   1   7 2075.00   50.49
   0   1   7 2034.35   50.77
   0  -1   7 1850.31   56.81
   0  -1   8  201.94    5.08
   0   1   8  182.73    4.74
   0   1   8  189.23    5.68
   0  -1   8  166.98   10.76
   0   1   8  183.05    5.60
   0  -1  -8  216.25    5.64
   0  -1   8  166.92    7.96
   0   1  -8  196.04    5.76
   0   1   8  188.03    5.57
   0   1  -8  199.23    5.75
   0   1  -9  456.77   12.52
   0  -1   9  458.43   11.87
   0   1   9  429.08   12.59
   0  -1   9  458.29   12.65
   0   1  -9  415.44   11.73
   0   1   9  438.49   12.57
   0  -1   9  387.86   19.05
   0  -1  -9  493.61   12.51
   0   1  -9  443.20   12.46
   0   1   9  452.51   12.50
   0   1   9  478.52   11.79
   0   1 -10  234.76    6.85
   0   1  10  191.57    6.75
   0  -1  10  285.33    7.89
   0   1 -10  180.34    5.60
   0   1 -10  260.10    6.99
   0   1  10  207.95    6.75
   0  -1 -10  216.69    6.61
   0   1  10  213.66    6.85
   0   1  10  210.85    5.96
   0   1 -11  559.62   15.52
   0  -1 -11  600.36   15.54
   0   1 -11  577.27   15.47
   0   1  11  560.34   15.77
   0  -1  11  580.91   15.90
   0   1  11  497.33   15.67
   0   1 -11  617.73   15.46
   0   1  11  554.86   15.73
   0   1  11  551.43   15.82
   0   1  11  587.85   14.88
   0   1 -11  545.97   15.20
   0  -1 -12  485.16   12.83
   0   1 -12  498.42   12.81
   0   1  12  420.36   12.84
   0   1  12  424.23   12.88
   0  -1 -12  381.78   12.45
   0  -1  12  480.97   13.24
   0   1  12  477.33   13.18
   0   1 -12  502.74   12.65
   0  -1 -12  462.00   12.44
   0   1  12  465.74   13.26
   0   1 -12  477.58   12.57
   0   1  12  501.16   12.24
   0   1 -13    2.53    1.05
   0   1  13    0.18    1.50
   0  -1 -13    1.61    1.19
   0   1 -13    4.54    1.41
   0   1  13    1.77    1.48
   0   1 -13    2.93    1.14
   0  -1 -13    2.13    1.18
   0  -1 -13    3.59    1.11
   0  -1  13    1.78    1.35
   0   1  13    1.14    0.98
   0   1  13    1.34    1.30
   0  -1  13    0.39    2.59
   0  -1 -14  115.60    4.76
   0  -1  14  108.54    3.95
   0   1  14   87.48    4.45
   0  -1  14  107.50    3.68
   0  -1 -14  108.19    5.35
   0   1  14   85.35    4.30
   0  -1  14  106.08    4.71
   0   1  14  101.39    4.06
   0   1  14  107.51    4.76
   0   1 -14   99.83    3.97
   0   1  14   98.49    4.74
   0   1  14   99.70    4.00
   0   1  14   95.96    4.53
   0  -1 -14  101.73    4.24
   0  -1  14  114.29    3.97
   0  -1 -14  112.97    4.30
   0   1 -14  102.44    4.09
   0  -1  15   52.01    2.36
   0   1  15   42.97    3.24
   0  -1 -15   48.23    2.58
   0  -1 -15   55.28    3.40
   0  -1  15   47.94    2.52
   0   1 -15   65.70    2.54
   0  -1  15   52.63    2.64
   0   1  15   56.89    3.49
   0  -1  15   44.38    5.22
   0   1 -15   59.10    2.91
   0  -1 -15   66.95    3.20
   0  -1 -15   46.94    2.88
   0  -1  15   34.50    4.41
   0   1  15   49.46    2.76
   0   1  15   49.40    2.78
   0  -1  15   48.11    3.22
   0   1  15   49.06    3.48
   0   1 -15   47.93    2.58
   0  -1 -16    4.93    1.19
   0  -1  16    6.39    1.23
   0   1  16    4.03    1.87
   0  -1  16    9.20    2.79
   0  -1 -16    5.85    1.91
   0  -1  16    7.60    0.98
   0   1  16    5.63    1.41
   0  -1  16    6.58    1.38
   0  -1  16    6.66    1.73
   0   1  16    6.36    1.34
   0  -1  16    0.17    3.14
   0  -1  16    5.90    1.25
   0  -1 -16    5.48    1.53
   0   1  16    5.43    1.96
   0   1 -16    6.69    1.19
   0   1 -16    6.48    1.26
   0   1  16    3.97    2.05
   0  -1 -16    6.49    1.55
   0   1 -16    6.92    1.50
   0   1  17  213.96    8.66
   0   1 -17  217.96    7.28
   0   1 -17  212.92    7.19
   0   1  17  236.46    8.70
   0   1  17  237.86    7.79
   0  -1  17  223.90    8.21
   0  -1 -17  228.07    7.63
   0  -1 -17  240.90    8.54
   0   1  17  239.96    7.76
   0  -1  17  251.76   11.28
   0  -1  17  242.67    7.10
   0  -1  17  226.04    7.31
   0   1 -17  249.52    7.70
   0  -1 -17  243.04    8.01
   0   1 -18  118.54    4.61
   0  -1  18  126.97    5.61
   0   1  18  129.87    5.25
   0   1  18  127.26    5.88
   0  -1  18  128.71    7.83
   0  -1 -18  119.31    5.46
   0  -1  18  105.55    6.70
   0   1 -18  113.31    4.51
   0  -1  18  138.44    4.56
   0  -1 -18  129.72    5.43
   0   1 -18  151.57    5.27
   0  -1  18  126.19    4.84
   0   1  18  126.97    6.05
   0  -1 -18  126.13    5.92
   0  -1 -18  120.28    5.08
   0  -1  19  135.37    5.50
   0  -1  19  134.25    7.29
   0  -1 -19  144.90    6.32
   0   1 -19  142.50    5.35
   0   1  19  158.31    6.82
   0  -1  19  172.87    8.65
   0   1  19  163.64    6.15
   0  -1  19  154.68    6.43
   0  -1 -19  166.84    6.95
   0   1 -19  162.48    6.00
   0  -1  19  176.54    5.40
   0   1 -19  153.39    5.55
   0   1 -19  178.10    5.98
   0  -1 -19  165.26    6.43
   0  -1 -19  170.53    8.65
   0   1  20    2.46    2.09
   0  -1  20    5.48    2.69
   0   1 -20    1.04    1.15
   0  -1  20   -0.32    1.96
   0   1 -20    0.99    1.43
   0  -1 -20    0.49    1.81
   0  -1  20   -0.04    0.73
   0   1 -20    2.06    1.77
   0  -1 -20    4.90    2.36
   0   1 -20    0.77    1.25
   0   1 -20    0.94    1.21
   0  -1 -20    1.77    1.94
   0  -1 -20    0.61    2.97
   0   1  21    1.01    1.43
   0  -1  21    1.12    1.65
   0  -1  21    0.47    1.80
   0   1  21   -0.10    2.08
   0   1  21    2.12    2.07
   0  -1  21    1.35    2.19
   0   1 -21    2.64    1.46
   0   1 -21    1.83    1.28
   0  -1 -21    1.51    1.92
   0   1 -21    2.89    1.70
   0  -1  21    1.73    0.78
   0  -1 -21    0.82    2.12
   0   1 -21    1.75    1.25
   0  -1 -21   -3.57    3.56
   0   1 -22   41.63    2.94
   0  -1 -22   35.54    3.55
   0   1  22   32.14    3.37
   0   1  22   35.93    3.31
   0  -1  22   32.36    3.55
   0   1 -22   34.85    2.53
   0  -1 -22   34.47    3.32
   0   1  22   34.98    2.70
   0  -1  22   39.06    3.04
   0  -1  22   35.90    2.86
   0   1 -22   37.60    2.32
   0   1 -22   38.01    2.68
   0  -1 -22   32.74    4.76
   0  -1 -23   20.15    2.85
   0   1  23   21.71    2.46
   0   1 -23   20.40    2.20
   0   1  23   25.93    2.31
   0  -1  23   23.74    2.43
   0  -1 -23   36.27    3.29
   0   1  23   33.16    3.18
   0  -1  23   18.57    2.80
   0   1 -23   19.69    1.79
   0   1 -24   22.70    1.84
   0  -1  24   26.10    2.41
   0   1  24   23.02    2.14
   0  -1 -24   31.64    2.99
   0   1  24   22.79    2.75
   0   1 -24   21.07    2.25
   0   1  24   22.26    2.39
   0  -1 -24   22.62    2.92
   0  -1  24   28.68    2.37
   0  -1  24   20.86    2.64
   0   1 -24   30.04    2.64
   0  -1 -24   22.04    3.16
   0   1 -24   24.63    2.27
   0  -1 -24   32.11    3.38
   0  -1 -25    2.92    2.37
   0   1  25    1.41    1.68
   0  -1 -25    0.13    1.65
   0  -1 -25    0.79    2.39
   0   1 -25   -1.53    1.76
   0  -1  25    0.80    1.50
   0   1  25    0.88    1.63
   0   1  25    0.75    1.13
   0   1  25    1.73    1.06
   0  -1  25    0.94    1.19
   0   1 -25   -0.89    1.48
   0  -1 -25    1.44    2.00
   0   1  25    0.47    1.27
   0   1  26    2.61    1.51
   0  -1  26    1.93    1.29
   0  -1 -26    2.95    2.22
   0   1 -26    1.40    1.43
   0   1 -26    4.20    1.77
   0  -1 -26    2.76    2.40
   0  -1  26    3.61    1.20
   0   1  26    1.94    0.94
   0  -1 -26    3.09    1.50
   0   1  26    1.08    1.45
   0  -1  27    2.39    1.02
   0   1  27    2.63    1.39
   0  -1 -27    1.37    2.05
   0   1 -27    4.37    1.87
   0  -1 -27    1.36    2.25
   0  -1  27    2.38    1.04
   0   1  27    1.51    0.74
   0  -1 -27    1.50    1.15
   0   1 -28    2.34    1.56
   0  -1 -28    4.23    2.08
   0   1  28    0.28    1.02
   0  -1  28    0.59    0.62
   0  -1 -28    0.05    1.55
   0   1  29    1.92    0.68
   0  -2   0  152.51    8.20
   0  -2   0  161.67    5.13
   0  -2   0  168.74    4.74
   0  -2   0  141.52    3.97
   0   2   0  139.77    4.11
   0  -2   0  161.13    5.69
   0  -2   0  166.48    4.62
   0  -2  -1  727.62   16.62
   0  -2  -1  627.62   17.72
   0  -2   1  684.96   16.62
   0  -2  -1  624.14   20.84
   0  -2   1  767.95   21.56
   0  -2   1  629.89   16.04
   0   2   1  553.94   16.16
   0  -2  -1  587.97   15.87
   0  -2  -1  671.83   17.16
   0  -2   1  705.15   16.73
   0  -2   1  725.71   17.27
   0  -2  -1  709.62   16.77
   0   2   1  762.00   16.76
   0   2  -1  651.27   20.46
   0  -2  -2  272.09    6.86
   0  -2  -2  224.85    7.81
   0  -2   2  236.37    6.85
   0  -2   2  225.44   10.03
   0  -2  -2  238.88   10.74
   0  -2   2  225.86    6.36
   0  -2   2  229.41    7.22
   0  -2  -2  259.48    6.99
   0  -2  -2  245.27    7.37
   0  -2   2  245.25    6.91
   0   2  -2  249.47   10.69
   0   2   2  250.95    6.81
   0  -2  -3    6.75    3.64
   0  -2  -3    9.53    1.65
   0  -2   3   10.07    1.04
   0  -2  -3   11.78    0.97
   0  -2   3   11.93    0.81
   0  -2  -3   12.77    1.50
   0  -2   3   15.85    1.32
   0  -2  -3    9.51    1.00
   0  -2   3   11.92    1.51
   0   2  -3   11.78    1.48
   0   2   3   10.39    0.89
   0  -2  -4  112.30    4.88
   0  -2   4  127.31    4.25
   0  -2   4  118.53    3.62
   0  -2   4  124.61    4.42
   0  -2  -4  134.77    4.10
   0  -2   4  126.91    3.95
   0  -2  -4  135.09    4.62
   0  -2  -4  103.41    7.33
   0   2   4  123.36    3.49
   0   2   4  121.56    3.57
   0   2  -4  122.00    6.26
   0   2  -4  136.11    8.31
   0   2  -4  136.77    4.77
   0  -2  -5  508.77   15.71
   0  -2   5  579.53   15.11
   0  -2   5  547.26   14.27
   0   2  -5  608.39   15.98
   0  -2  -5  589.93   15.25
   0  -2   5  548.20   15.02
   0  -2  -5  514.50   18.96
   0   2   5  567.81   14.05
   0   2   5  544.63   14.50
   0   2   5  546.32   14.15
   0   2  -5  558.29   15.31
   0   2   5  550.15   13.91
   0  -2  -6  630.76   17.82
   0   2  -6  608.66   17.04
   0   2   6  608.88   15.66
   0   2   6  731.91   17.35
   0   2   6  690.00   16.44
   0   2  -6  675.57   17.47
   0  -2   6  629.89   16.17
   0  -2   6  601.75   16.84
   0   2  -6  656.54   17.12
   0   2   6  602.40   16.03
   0  -2  -6  555.87   21.03
   0   2   6  670.51   16.55
   0  -2  -6  603.89   17.79
   0   2  -7  369.64   11.07
   0   2   7  408.96   11.25
   0   2  -7  378.81   11.59
   0  -2  -7  361.38   11.90
   0  -2  -7  409.81   12.00
   0   2   7  423.21   11.21
   0  -2   7  423.47   10.42
   0   2  -7  344.77   10.75
   0  -2   7  435.79   11.74
   0   2  -7  350.42   10.47
   0   2   7  383.57   10.62
   0   2  -7  358.72   11.00
   0   2   7  386.84   10.48
   0  -2  -8   15.32    2.24
   0   2   8   11.86    1.22
   0   2  -8   12.63    1.44
   0  -2   8   13.88    1.86
   0   2  -8    8.45    1.79
   0  -2  -8   10.85    2.18
   0   2   8    9.76    1.30
   0  -2   8   12.95    1.02
   0   2   8   11.78    0.76
   0   2   8   16.65    1.67
   0   2   8   12.40    1.56
   0   2   9  183.15    5.66
   0   2   9  184.79    6.32
   0  -2  -9  201.64    7.28
   0   2  -9  175.63    6.59
   0  -2   9  197.64    5.49
   0   2   9  163.11    4.83
   0   2  -9  188.67    6.62
   0  -2   9  203.06    7.09
   0   2  10   61.85    3.14
   0  -2  10   77.78    4.53
   0  -2 -10   74.48    4.23
   0   2 -10   66.75    3.65
   0   2  10   63.26    3.37
   0   2  10   62.53    2.59
   0  -2  10   74.31    4.11
   0  -2  11   39.09    3.19
   0   2  11   34.54    2.59
   0  -2 -11   36.97    3.26
   0   2  11   33.49    2.42
   0   2 -11   35.79    2.71
   0  -2  11   32.33    3.42
   0  -2  11   36.82    3.47
   0   2  11   31.37    2.62
   0  -2  11   30.35    1.81
   0   2 -11   39.75    2.70
   0  -2  12  117.35    5.46
   0  -2  12   88.43    3.49
   0  -2 -12  108.20    5.38
   0   2  12   91.85    4.19
   0  -2  12   81.55    5.68
   0   2 -12  103.22    4.43
   0  -2 -12   92.73    3.91
   0  -2 -12  119.17    7.27
   0   2 -12  103.47    4.56
   0   2  12   89.99    4.39
   0   2  12   95.75    4.31
   0  -2  13    0.89    0.76
   0  -2 -13    0.15    2.72
   0  -2  13    2.96    2.16
   0   2  13    2.62    1.65
   0  -2  13   -0.24    2.33
   0   2  13    1.59    1.15
   0   2  13    2.47    1.72
   0   2 -13    3.10    1.53
   0  -2 -13    2.70    2.67
   0   2 -13    4.76    1.45
   0   2  13    3.04    1.50
   0  -2  13    2.21    1.88
   0  -2 -13    1.82    1.19
   0   2 -13    4.62    1.58
   0   2 -13    3.83    1.35
   0  -2 -13    1.63    2.09
   0   2  13    2.87    1.60
   0  -2  13    3.44    1.26
   0  -2 -13    1.81    2.24
   0  -2  13    4.65    1.64
   0  -2  14  208.05    5.69
   0  -2 -14  199.54    7.64
   0   2  14  175.56    6.37
   0   2 -14  213.67    6.48
   0   2  14  170.81    6.67
   0   2  14  196.02    5.87
   0  -2  14  235.40    9.07
   0   2  14  202.80    6.58
   0   2 -14  227.05    6.55
   0   2  14  206.12    6.00
   0  -2  14  227.90    8.06
   0   2  14  193.55    6.75
   0   2 -14  210.97    6.25
   0  -2 -14  205.79    8.54
   0   2 -14  206.17    6.64
   0  -2 -14  192.47    6.20
   0  -2 -14  208.27    9.42
   0  -2  14  205.82    5.97
   0  -2 -14  218.69    6.70
   0  -2 -14  221.37    7.99
   0  -2  15   47.00    2.68
   0  -2 -15   45.90    4.97
   0  -2 -15   44.10    2.89
   0  -2  15   48.04    2.40
   0  -2  15   54.63    4.78
   0   2  15   51.20    2.80
   0   2 -15   49.19    3.06
   0   2  15   53.45    3.48
   0   2 -15   53.46    3.00
   0  -2  15   52.65    4.09
   0   2  15   51.14    2.79
   0   2 -15   44.55    2.88
   0  -2 -15   56.61    5.03
   0   2  15   49.22    3.49
   0   2 -15   47.05    2.80
   0  -2 -15   46.22    3.19
   0  -2  15   41.96    2.51
   0  -2 -15   56.51    4.45
   0  -2  16   93.18    3.71
   0   2 -16   82.77    3.81
   0  -2 -16   72.82    3.92
   0  -2 -16   79.12    6.27
   0   2  16   77.27    4.56
   0  -2  16   87.56    3.40
   0  -2  16   97.61    5.99
   0   2  16   79.03    3.65
   0   2  16   65.95    4.21
   0   2 -16   90.30    3.92
   0   2  16   83.86    4.49
   0  -2  16   80.11    5.00
   0   2  16   77.71    3.64
   0   2  16   73.12    4.19
   0  -2 -16   77.03    4.92
   0  -2 -16   82.71    5.93
   0   2  16   76.64    4.42
   0  -2 -16   82.13    4.21
   0  -2  16   77.78    3.54
   0  -2 -16   92.33    5.66
   0  -2  17   11.38    1.68
   0   2 -17   13.99    2.05
   0  -2 -17    5.34    1.72
   0   2  17   10.37    2.55
   0   2  17    9.40    1.82
   0  -2  17    8.78    2.69
   0  -2  17   11.34    1.33
   0  -2 -17    9.48    4.02
   0   2 -17   13.30    1.54
   0   2  17    9.42    2.35
   0   2 -17   15.20    1.87
   0   2  17   10.17    2.47
   0   2  17    9.11    1.79
   0  -2  17   11.34    2.64
   0  -2 -17   11.10    2.40
   0  -2  17   10.18    1.64
   0  -2 -17    6.48    2.61
   0  -2 -17    9.84    3.52
   0   2 -17   13.56    1.90
   0  -2  17    1.35    3.25
   0  -2  18  197.50    8.50
   0   2  18  169.45    6.22
   0  -2 -18  142.31    6.37
   0  -2 -18  162.97    8.97
   0   2  18  153.31    7.35
   0  -2 -18  198.17    8.29
   0   2 -18  178.89    6.13
   0  -2  18  182.84    5.79
   0  -2  18  175.84    6.02
   0  -2 -18  160.95    6.46
   0   2 -18  189.68    6.05
   0   2 -18  168.96    6.11
   0   2  18  169.43    7.08
   0  -2  18  182.39    6.04
   0   2 -18  165.38    6.00
   0   2  18  155.35    7.12
   0  -2 -18  154.13    7.66
   0  -2  18  169.35    7.60
   0  -2 -18  161.72    9.06
   0  -2  19   16.51    3.74
   0  -2  19   33.62    2.38
   0  -2  19   38.61    3.78
   0   2 -19   33.17    2.33
   0   2  19   31.81    3.31
   0   2 -19   30.67    2.29
   0   2  19   30.17    3.43
   0  -2 -19   35.24    4.95
   0  -2 -19   18.40    6.88
   0  -2 -19   24.72    4.59
   0  -2  19   35.43    2.07
   0   2  19   33.72    3.55
   0  -2 -19   40.50    4.07
   0   2 -19   34.43    2.43
   0  -2 -19   28.81    3.86
   0   2 -19   27.74    2.04
   0  -2 -19   24.80    2.56
   0  -2  20    0.74    0.87
   0  -2 -20    1.34    3.49
   0   2  20    1.10    2.16
   0   2  20    6.62    2.31
   0  -2  20   -0.74    2.62
   0  -2  20    0.24    1.37
   0   2 -20    1.60    1.20
   0  -2 -20    2.68    2.70
   0   2 -20    0.05    1.37
   0  -2  20    1.34    2.22
   0  -2 -20    2.01    1.56
   0  -2 -20    3.49    5.58
   0  -2 -20    5.22    3.66
   0   2 -20    1.38    1.23
   0   2  20    2.67    2.42
   0  -2  20    1.15    2.14
   0  -2 -20    0.68    2.66
   0   2 -20    0.78    1.08
   0  -2  21    3.91    1.46
   0  -2 -21    2.23    2.59
   0  -2  21    3.13    1.99
   0   2 -21    6.28    1.43
   0  -2  21    4.19    0.97
   0  -2 -21    0.74    3.43
   0  -2 -21    0.71    3.42
   0  -2 -21   -0.32    6.04
   0  -2 -21    0.68    2.56
   0   2 -21    4.73    1.29
   0   2 -21   11.86    1.97
   0  -2  21    4.39    1.96
   0   2  21    3.12    2.13
   0  -2  21   -0.13    2.31
   0   2  22    4.89    2.11
   0  -2 -22    6.92    2.31
   0   2 -22    2.99    1.19
   0   2 -22    4.82    1.30
   0   2 -22    5.53    1.33
   0  -2  22    2.62    1.95
   0   2 -23    6.61    1.30
   0  -2 -23    9.11    2.86
   0   2 -23    4.74    1.29
   0  -2  23    6.91    1.04
   0  -2 -23    1.42    3.19
   0   2 -23    8.26    1.81
   0  -2  23    5.67    1.84
   0   2  23    5.85    2.41
   0   2  23    2.61    1.84
   0   2 -24  114.38    4.40
   0  -2 -24  131.42    6.66
   0   2  24  126.90    5.65
   0   2  24  136.34    6.03
   0  -2 -24  146.91    5.92
   0   2 -24  133.74    5.08
   0  -2  24  122.65    4.20
   0  -2  24  125.07    5.28
   0  -2  25    5.39    1.45
   0  -2 -25    7.26    1.92
   0   2  25    6.42    1.99
   0   2  25    6.20    1.85
   0  -2 -25    5.81    2.57
   0   2 -25    7.53    1.23
   0   2 -25   10.00    1.80
   0  -2 -25    3.49    2.84
   0  -2  25    5.83    0.87
   0  -2  26    9.65    1.45
   0  -2 -26    7.45    2.52
   0   2  26    9.72    1.76
   0   2 -26   10.30    1.74
   0  -2 -26    6.92    2.79
   0   2 -26    5.84    1.09
   0  -2 -26   10.35    1.80
   0   2  26   10.07    1.92
   0  -2 -27    0.83    2.14
   0   2  27   -1.20    1.23
   0  -2 -27   -0.47    1.13
   0   2  27    1.69    1.19
   0   2 -27    1.22    1.30
   0  -2 -27   -0.43    1.81
   0   2  28    0.08    0.75
   0   2 -28    1.04    1.05
   0  -3   0    5.46    0.95
   0  -3   0    0.20    4.97
   0   3   0    0.21    0.93
   0   3   0    1.10    3.03
   0  -3   0    0.69    1.39
   0  -3  -1    3.36    0.91
   0  -3   1    2.87    0.95
   0  -3  -1    0.82    4.96
   0  -3   1    4.67    5.15
   0   3  -1    5.70    1.34
   0   3  -1    6.47    3.75
   0   3  -1    3.64    1.63
   0   3   1    1.88    2.83
   0   3   1    3.40    0.99
   0  -3   1    2.05    1.56
   0  -3  -1    1.94    1.45
   0  -3  -2  205.33    6.33
   0  -3  -2  175.41    7.83
   0  -3  -2  133.48   10.76
   0   3   2  211.97    6.50
   0  -3  -2  168.42    6.98
   0  -3   2  157.51    6.85
   0  -3  -3    5.28    2.32
   0   3  -3    7.06    1.76
   0   3  -3    9.60    4.26
   0   3   3    5.16    1.01
   0   3   3    3.44    0.73
   0  -3   3    4.51    4.38
   0   3   4  224.50    6.36
   0  -3  -4  212.85    8.85
   0  -3   4  219.35    6.40
   0   3   4  247.41    6.44
   0   3  -4  251.21    8.22
   0   3  -4  221.68   12.54
   0   3  -4  226.20   10.64
   0   3   5   32.07    1.54
   0   3  -5   28.37    2.52
   0   3   5   42.07    2.97
   0   3  -5   30.35    4.96
   0  -3   5   31.44    1.61
   0   3   5   34.64    1.56
   0   3   5   38.56    2.11
   0   3   6  159.39    5.44
   0  -3  -6  141.18   11.42
   0   3  -6  186.26    7.45
   0   3   6  176.28    5.38
   0   3  -6  152.46    6.18
   0   3  -6  185.44    9.70
   0   3   6  187.34    6.72
   0   3   6  161.79    4.69
   0  -3   6  166.88    6.15
   0   3  -7   48.99    5.39
   0   3  -7   39.59    2.79
   0   3   7   39.12    2.93
   0   3  -7   40.37    3.43
   0   3   7   38.71    2.13
   0  -3  -7   43.76    4.08
   0   3  -7   43.08    3.28
   0   3   7   47.51    2.98
   0  -3  -7   32.77    2.29
   0   3   7   40.90    2.37
   0  -3  -7   41.16    3.98
   0  -3   7   40.93    2.99
   0  -3  -7   37.80    7.82
   0   3   8   46.03    2.58
   0   3  -8   49.54    3.10
   0   3   8   46.37    3.23
   0  -3   8   51.98    3.60
   0  -3   8   47.97    5.77
   0  -3  -8   53.42    4.64
   0   3   8   46.77    2.39
   0   3   8   53.66    3.26
   0  -3  -8   34.50    2.44
   0  -3   8   36.84    2.10
   0  -3   8   50.63    3.55
   0  -3  -8   43.15    4.17
   0   3  -8   46.91    3.54
   0  -3  -8   49.12    8.44
   0  -3  -9   91.82    6.02
   0  -3   9  110.51    5.75
   0   3  -9  100.60    5.07
   0  -3  -9   96.02    9.96
   0  -3  -9   73.00    3.85
   0   3   9   92.71    3.74
   0  -3  -9   90.63   10.79
   0   3   9  102.13    4.97
   0  -3   9  112.87    5.74
   0  -3  -9  128.36    6.97
   0  -3   9   90.00    3.55
   0   3   9  105.67    4.81
   0  -3   9   76.96    4.56
   0   3  10   62.84    3.88
   0  -3  10   39.92    2.36
   0  -3 -10   49.87    3.17
   0  -3 -10   50.06    9.35
   0  -3  10   49.86    4.53
   0  -3 -10   67.44    5.61
   0   3 -10   48.82    3.71
   0  -3 -10   80.58   12.13
   0   3  10   52.36    3.80
   0  -3  10   56.51    4.60
   0  -3 -10   93.01    6.62
   0   3 -10   49.62    3.87
   0   3  10   67.60    3.56
   0  -3  10   38.69    3.34
   0  -3 -10   54.03    3.89
   0  -3  11   28.10    3.90
   0  -3 -11   25.60    8.96
   0  -3 -11   28.09    4.08
   0   3 -11   37.33    3.14
   0  -3  11   22.80    2.11
   0  -3  11   28.62    1.87
   0  -3 -11   10.17    6.21
   0  -3 -11   23.18    2.27
   0  -3  11   29.72    2.88
   0  -3 -11   34.34    3.40
   0   3  11   36.78    3.25
   0  -3  11   35.91    4.05
   0  -3 -11   36.11    4.47
   0   3 -11   33.15    3.13
   0   3  11   31.48    2.71
   0   3  11   31.27    3.01
   0   3  12  174.82    7.24
   0  -3  12  137.61    5.79
   0  -3  12  171.64    5.70
   0  -3 -12  147.78    6.22
   0  -3 -12   73.47   10.67
   0  -3 -12  175.03    9.06
   0  -3  12  144.48    8.98
   0   3 -12  196.88    7.23
   0  -3 -12  158.47   14.79
   0   3  12  178.30    7.44
   0  -3 -12  233.06   10.20
   0   3 -12  191.13    7.08
   0  -3  12  190.26    9.41
   0  -3  12  176.22    7.13
   0  -3 -12  186.40    7.67
   0  -3  13    4.28    1.64
   0   3  13    5.18    2.12
   0  -3 -13    6.87    2.90
   0  -3  13    5.88    2.01
   0  -3 -13    6.67    3.75
   0   3 -13    5.77    2.06
   0  -3  13    3.71    0.98
   0   3  13    6.10    2.32
   0  -3  13    3.25    3.66
   0  -3 -13    1.76    1.72
   0  -3 -13    0.97    3.37
   0   3 -13    6.36    2.28
   0  -3  13   -0.79    3.22
   0  -3 -13   -2.18    7.42
   0  -3 -14   71.12    4.08
   0  -3  14   84.81    3.77
   0   3 -14  109.98    4.73
   0   3  14   88.50    4.48
   0  -3 -14   77.63   11.89
   0  -3 -14  100.92    5.00
   0  -3 -14   83.52    5.57
   0  -3 -14  109.11    7.38
   0   3  14   91.91    4.73
   0  -3 -14   11.28    6.96
   0  -3  14   85.18    3.49
   0   3  14   84.83    5.03
   0   3 -14   92.09    4.68
   0  -3 -14   78.89    6.57
   0  -3  14    7.41    3.89
   0  -3  14   88.12    7.22
   0   3  14   83.97    4.71
   0   3  15   32.61    3.66
   0  -3  15   99.13    4.09
   0   3  15   34.46    3.34
   0   3 -15   73.09    3.98
   0  -3 -15   33.22    3.59
   0  -3 -15   30.58    4.34
   0  -3 -15   45.59    5.65
   0  -3 -15   24.55    2.89
   0   3  15   32.02    3.46
   0   3 -15   78.22    4.17
   0  -3  15  140.37    9.49
   0  -3 -15   18.58    7.07
   0  -3  15   72.98    3.27
   0  -3 -15   25.42    9.54
   0  -3 -15   37.72    5.43
   0   3 -15   94.33    4.62
   0   3 -15   84.71    3.98
   0  -3 -16    6.58    1.84
   0   3  16    8.57    2.74
   0  -3 -16    8.27    5.25
   0  -3  16    9.99    1.31
   0  -3  16    9.20    3.92
   0  -3  16   10.20    1.71
   0   3  16    9.30    2.33
   0   3 -16   11.55    1.96
   0  -3 -16   11.96    3.43
   0  -3 -16    9.52    2.54
   0  -3  16    9.50    1.75
   0   3 -16    9.24    1.71
   0   3  16    9.02    2.44
   0   3 -16    9.11    1.95
   0  -3 -16   14.61    4.13
   0  -3 -16    2.22    7.82
   0  -3 -16    5.98    3.61
   0   3  16    6.85    2.53
   0  -3 -17   93.12    9.55
   0   3  17  119.68    6.30
   0  -3  17  129.46    8.63
   0  -3  17  122.28    4.30
   0   3 -17  134.79    4.73
   0   3  17  114.59    6.15
   0  -3  17  149.39    4.83
   0   3  17  129.14    5.76
   0   3 -17  135.24    5.11
   0  -3 -17   87.59   12.24
   0  -3 -17  133.98    5.82
   0  -3  17  121.30    4.61
   0   3  17  117.39    5.80
   0  -3 -17  111.48    7.82
   0   3  17  117.08    6.05
   0   3 -17  121.32    4.65
   0  -3 -17  141.96    8.25
   0  -3  18  112.33    4.19
   0   3  18  116.26    6.44
   0  -3  18  115.50    7.87
   0   3 -18  121.73    4.58
   0   3  18  104.27    6.10
   0   3  18   94.38    5.70
   0  -3 -18  120.62    5.63
   0  -3  18  114.99    4.42
   0   3  18  112.55    5.63
   0   3 -18  117.72    4.79
   0  -3 -18  120.72    5.64
   0  -3  18  120.28    4.56
   0  -3 -18  113.74    7.64
   0  -3 -18   79.83    9.09
   0   3 -18  105.08    4.40
   0   3  18  115.18    6.07
   0  -3 -18   93.95    7.44
   0  -3 -18   62.06   10.94
   0  -3  19  136.58    4.80
   0   3 -19  150.54    5.37
   0   3  19  121.88    6.68
   0  -3  19  143.31    8.20
   0   3  19  134.11    6.31
   0   3 -19  135.62    5.23
   0  -3 -19   79.76   11.43
   0  -3  19  142.90    5.03
   0  -3 -19  147.33    6.35
   0  -3  19  144.08    5.14
   0  -3 -19  130.71    5.97
   0   3  19  135.68    7.10
   0  -3 -19  112.16   10.08
   0  -3  19   57.52    6.13
   0  -3 -19  112.62    8.07
   0  -3 -19  132.38    8.08
   0   3 -19  124.53    4.90
   0   3  19  136.34    6.75
   0  -3 -20   68.38    4.18
   0   3  20   68.05    4.32
   0  -3  20   65.54    3.16
   0   3 -20   65.44    3.21
   0   3  20   59.06    4.68
   0   3  20   69.10    4.74
   0   3 -20   58.86    3.00
   0   3 -21   18.67    1.68
   0  -3  21   21.50    3.21
   0   3 -21   22.49    2.16
   0   3  21   13.04    2.89
   0   3 -21   22.11    1.87
   0   3 -21   16.59    1.47
   0  -3 -21   18.68    3.88
   0  -3 -21   19.50    5.48
   0  -3  21   21.75    1.58
   0  -3 -22    0.51    2.88
   0  -3 -22   -3.07    4.20
   0   3  22    2.18    1.90
   0   3 -22    2.23    1.15
   0  -3  22    3.68    1.20
   0  -3 -22   -0.21    1.67
   0   3 -22    2.57    1.41
   0  -3  22    1.35    0.73
   0   3 -22    1.56    0.95
   0  -3  22   -1.73    2.01
   0   3  23    2.14    1.90
   0  -3 -23    0.44    3.67
   0   3  23    0.97    1.73
   0   3  23    1.25    2.05
   0   3 -23    0.78    1.01
   0  -3 -23   -0.56    2.78
   0  -3 -23    1.15    1.63
   0   3 -23    2.08    1.33
   0  -3  23    1.35    0.72
   0   3  24    4.86    1.71
   0   3  24    4.74    1.74
   0   3 -24    4.69    1.06
   0  -3 -24    1.04    2.48
   0  -3 -24    6.37    1.71
   0   3  24    7.73    2.19
   0   3 -24    5.49    1.32
   0  -3  24    6.14    0.87
   0   3 -25    5.63    0.98
   0   3  25    5.95    1.66
   0  -3 -25    6.53    1.56
   0   3  25    7.27    1.91
   0   3 -25    6.78    1.30
   0  -3  25    4.34    0.74
   0   3  25    4.10    1.32
   0   3  26    0.26    1.19
   0   3 -26    3.44    1.08
   0   3  26    3.28    1.11
   0  -4   0   82.11    4.98
   0  -4   0  108.63    8.52
   0  -4   0  118.46    9.79
   0   4   0  125.24    5.18
   0   4   0  104.88    5.50
   0   4   0  115.25    4.76
   0   4   0   75.19    6.89
   0  -4   0   50.47    4.64
   0  -4   0  112.77    8.76
   0  -4   0  103.06    4.07
   0  -4   1  333.12   12.22
   0  -4  -1  351.75   12.48
   0  -4   1  332.27   15.59
   0  -4  -1  353.81   16.36
   0  -4  -1  351.56   17.86
   0  -4   1  355.10   17.36
   0   4   1  411.21   12.33
   0   4  -1  516.22   12.70
   0   4   1  458.65   11.94
   0   4  -1  393.58   11.93
   0   4  -1  423.07   13.18
   0   4   1  434.93   13.36
   0   4   1  209.57   13.25
   0   4  -1  226.03   13.89
   0  -4   1  255.15   12.10
   0  -4  -1  306.81   16.16
   0  -4   1  327.12   15.48
   0  -4  -1  436.16   11.32
   0  -4   1  418.84   11.27
   0  -4   2   41.49    3.59
   0  -4  -2   34.04    3.41
   0  -4   2   30.22    5.65
   0  -4  -2   35.45    6.32
   0  -4  -2   36.16    7.77
   0  -4   2   46.09    7.33
   0   4  -2   46.84    3.66
   0   4   2   21.43    4.13
   0   4  -2   26.29    4.30
   0   4   2   42.93    3.23
   0   4   2   45.05    2.72
   0   4  -2   50.58    3.35
   0   4   2   44.39    3.73
   0  -4   2   27.89    3.42
   0  -4   2   44.00    5.97
   0  -4   2   41.40    2.56
   0  -4  -2   49.27    2.69
   0  -4  -3   57.82    4.30
   0  -4   3   48.86    3.97
   0  -4  -3   55.80    7.44
   0  -4   3   45.29    6.39
   0  -4  -3   60.63    9.11
   0   4  -3   90.37    4.66
   0   4   3   70.99    4.61
   0   4  -3   56.05    5.57
   0   4   3   83.39    3.08
   0   4   3   67.12    4.15
   0   4   3   29.88    4.74
   0   4  -3   70.46    4.39
   0  -4   3   56.04    4.58
   0  -4   3   58.96    6.38
   0  -4   3   65.41    3.34
   0  -4   4    0.94    1.96
   0  -4  -4    0.86    2.01
   0  -4   4   -0.72    3.96
   0  -4  -4   -0.52    5.42
   0  -4   4    0.19    4.38
   0  -4  -4   -0.35    6.70
   0   4  -4    3.26    1.65
   0   4  -4    1.45    3.20
   0   4   4   -0.25    0.68
   0   4  -4    0.63    1.73
   0   4   4   -2.23    2.15
   0   4   4    1.31    1.70
   0  -4   4    0.11    1.97
   0  -4   4    1.39    1.22
   0  -4   5  324.73   12.26
   0  -4  -5  353.44   12.91
   0  -4   5  411.65   12.07
   0  -4  -5  372.20   21.32
   0   4   5  411.13   11.48
   0   4  -5  350.04   15.49
   0   4  -5  387.56   12.70
   0   4   5  433.10   13.21
   0  -4   5  435.63   16.26
   0  -4   5  351.54   16.04
   0   4   5  449.09   12.68
   0  -4   5  299.32   12.60
   0  -4   6   15.67    2.63
   0  -4  -6   19.09    2.96
   0   4  -6   21.88    3.16
   0  -4  -6   23.39    4.17
   0  -4   6   20.48    2.36
   0  -4  -6   22.23    6.90
   0  -4   6   21.29    5.51
   0  -4  -6    7.71    7.78
   0   4   6   17.58    2.01
   0   4  -6   13.59    1.75
   0   4  -6   15.46    4.14
   0   4   6   22.73    2.88
   0  -4   6   22.38    4.73
   0  -4   6   18.57    1.59
   0   4   6   19.04    2.54
   0  -4   6   19.00    2.91
   0  -4   7   23.13    2.98
   0  -4  -7   20.22    3.04
   0   4  -7   24.21    3.19
   0  -4  -7   23.50    4.49
   0  -4   7   25.95    2.85
   0   4  -7   23.40    4.64
   0   4   7   29.10    3.27
   0  -4   7   24.67    5.79
   0  -4   7   23.15    1.82
   0  -4  -7   34.96    8.22
   0  -4  -7   13.16    9.22
   0   4   7   24.59    2.27
   0   4   7   25.91    2.93
   0  -4   7   19.86    3.06
   0  -4  -8   11.02    2.77
   0  -4   8    6.19    2.30
   0  -4   8   10.04    2.25
   0  -4  -8    8.01    3.97
   0   4  -8   10.75    2.74
   0   4   8   10.13    2.66
   0  -4   8   18.66    5.60
   0   4   8    9.91    1.84
   0  -4  -8   -3.78    9.77
   0  -4  -8   19.53    8.00
   0   4   8    9.32    2.43
   0  -4   8    9.22    2.71
   0  -4   8    8.57    1.36
   0   4   9   25.14    3.38
   0  -4   9   17.12    2.81
   0  -4  -9   19.81    3.33
   0  -4  -9   26.06    5.00
   0   4  -9   21.59    3.07
   0  -4   9   29.08    3.21
   0  -4   9   23.61    1.94
   0  -4  -9   14.71   10.45
   0   4   9   25.06    3.12
   0  -4  -9   15.19    8.69
   0  -4   9   23.15    3.08
   0  -4 -10   19.88    9.45
   0  -4 -10   -3.24   10.52
   0   4  10    7.49    2.77
   0   4  10    7.98    2.30
   0  -4 -10    7.69    4.97
   0  -4  10    4.70    1.27
   0   4  10    8.11    2.64
   0  -4  10    8.54    2.57
   0   4 -10    7.50    2.45
   0  -4 -10   11.44    4.71
   0  -4  10   11.27    2.49
   0  -4 -10    6.75    2.58
   0  -4 -11   28.61   10.78
   0  -4 -11   40.47    3.32
   0  -4  11   32.02    2.70
   0   4  11   50.74    4.30
   0  -4 -11   46.55   12.72
   0   4  11   47.51    4.58
   0  -4 -11   48.29    6.94
   0  -4  11   44.12    2.61
   0   4 -11   43.51    3.69
   0   4  11   45.85    3.62
   0  -4 -11   39.05    3.96
   0  -4  11   40.57    3.77
   0  -4  11   45.58    4.46
   0   4 -11   44.41    3.73
   0  -4 -11   44.85    6.34
   0  -4  12  148.88    5.26
   0  -4 -12  152.33   17.21
   0  -4 -12  138.34    6.80
   0  -4  12  159.91    6.84
   0  -4 -12  156.72    6.62
   0  -4 -12  145.35   10.59
   0   4  12  144.75    7.06
   0   4 -12  143.41    6.36
   0  -4  12  102.21    7.22
   0  -4 -12  130.94    9.42
   0   4  12  145.87    6.47
   0   4 -12  134.22    6.07
   0  -4 -12  140.74    6.19
   0  -4  12   95.98    4.89
   0   4 -12  142.22    5.49
   0   4  12  151.92    6.65
   0   4  13    2.00    2.54
   0  -4 -13    0.26    4.86
   0  -4 -13   -9.96   10.23
   0   4  13    1.57    1.82
   0   4 -13    1.60    1.91
   0  -4 -13    1.01    2.59
   0  -4  13    3.18    2.19
   0  -4 -13    1.03    2.49
   0   4  13    3.28    2.46
   0  -4  13    2.67    1.12
   0   4 -13    1.70    1.88
   0   4 -13    3.38    1.54
   0   4  13    0.63    2.23
   0  -4  13    3.68    2.37
   0  -4 -13   -0.45    4.02
   0   4 -13    4.37    2.01
   0  -4  13    1.58    1.50
   0  -4 -13    2.81    1.99
   0   4  14    4.01    2.78
   0  -4 -14   -1.28    5.15
   0  -4 -14    0.52    2.48
   0  -4 -14    3.31    2.74
   0   4  14    2.24    2.58
   0   4  14    1.95    2.47
   0  -4  14    1.98    1.03
   0   4 -14    0.84    1.68
   0  -4 -14    0.57    9.26
   0   4  14   -0.39    1.82
   0   4 -14    0.06    1.71
   0   4  14    1.46    2.31
   0   4 -14    0.95    1.39
   0  -4  14   -0.40    2.20
   0  -4 -14   -0.45    4.00
   0   4 -14    2.10    1.81
   0  -4  14    1.40    1.48
   0  -4 -14    1.83    1.94
   0  -4 -15  526.02   19.20
   0   4  15  549.12   13.43
   0   4 -15  615.51   12.63
   0  -4 -15  616.65   13.66
   0  -4 -15  549.88   14.09
   0   4  15  613.83   15.15
   0   4  15  597.74   14.21
   0   4 -15  539.43   11.44
   0  -4  15  565.69   11.36
   0  -4 -15  478.74   17.58
   0  -4 -15  540.72   12.93
   0  -4  15  538.57   11.15
   0   4 -16   11.21    1.59
   0   4  16    8.96    3.01
   0  -4 -16    3.66    4.49
   0   4 -16   12.27    1.86
   0  -4 -16    0.52    8.54
   0  -4  16   10.14    1.76
   0  -4 -16   10.78    2.72
   0  -4  16   10.52    1.42
   0   4  16   12.20    2.98
   0   4 -16   11.53    1.62
   0   4  16   10.12    3.09
   0   4  16    7.45    2.52
   0  -4 -16    6.43    3.98
   0  -4 -16    9.62    2.21
   0  -4  16   12.77    1.65
   0   4  17   34.23    4.10
   0   4  17   37.08    3.91
   0  -4 -17   36.79    3.41
   0  -4  17   33.91    2.39
   0  -4  17   37.98    2.27
   0  -4 -17   32.42    2.97
   0   4  17   39.87    3.91
   0   4 -17   30.22    2.15
   0   4  17   39.01    4.24
   0   4 -17   37.92    2.61
   0   4 -18    1.22    1.11
   0  -4 -18   -2.46    4.07
   0   4  18   -0.37    2.52
   0   4  18   -1.07    2.32
   0   4  18   -0.12    2.52
   0   4 -18    0.28    0.88
   0   4  18    1.97    2.41
   0  -4  18   -0.04    0.78
   0   4 -19   -0.04    0.79
   0   4  19    3.86    2.40
   0  -4  19    0.67    0.97
   0  -4 -19    0.21    1.58
   0  -4  19    0.20    1.06
   0  -4 -19    2.38    2.04
   0   4  19    2.25    2.83
   0  -4  19   -0.12    0.73
   0   4  19    5.98    2.17
   0   4  19    1.70    2.57
   0  -4  20    4.96    0.98
   0   4 -20    3.52    0.95
   0   4  20    4.62    2.29
   0  -4  20    5.36    1.27
   0   4  20    3.61    1.86
   0  -4 -20    4.50    1.71
   0  -4 -21    5.26    1.60
   0  -4  21    5.46    0.91
   0   4 -21    5.16    1.23
   0   4  21    6.46    1.87
   0   4  21    8.96    2.35
   0  -4  21    7.01    1.18
   0   4 -22    4.35    0.94
   0   4  22    6.65    1.69
   0   4  22    6.37    2.07
   0   4 -22    6.17    1.14
   0  -4  22    5.26    0.85
   0  -4 -22    4.21    1.46
   0   4 -23    4.09    0.84
   0   4 -23    4.67    0.97
   0  -4  23    5.04    0.75
   0   4  23    4.27    1.35
   0   4  23    4.85    1.77
   0   4  23    6.29    1.80
   0   4 -24    1.51    0.71
   0  -4  24    0.22    0.49
   0   4  24   -0.24    1.08
   0   4  24   -0.41    0.88
   0   4  24    1.71    1.34
   0  -5   0    3.51    2.73
   0  -5   0    6.72    6.64
   0  -5   0    1.07    5.63
   0   5   0    1.34    1.33
   0   5   0   -0.74    3.13
   0   5   0    0.97    1.69
   0  -5   0    2.21    1.52
   0  -5   1  110.50    4.55
   0   5   1   74.07    4.08
   0  -5   1   84.26    5.66
   0  -5  -1   82.05    5.65
   0  -5  -1   79.65    9.03
   0  -5   1   64.56    8.45
   0  -5  -1  103.63   10.89
   0   5  -1   55.15    5.87
   0   5  -1   66.50    4.35
   0   5   1   72.30    4.65
   0   5   1   49.81    5.65
   0   5  -1  136.79    5.05
   0   5   1  124.94    4.54
   0   5   2   48.47    3.99
   0   5  -2   40.88    5.22
   0   5  -2   94.06    4.24
   0   5  -2   38.82    3.30
   0  -5   2   74.76    3.73
   0   5   2   51.80    3.43
   0  -5  -2   59.95    8.48
   0  -5   2   42.60    7.81
   0  -5  -2   54.58    4.76
   0  -5   2   53.30    4.59
   0  -5   2   68.90    3.13
   0  -5  -2   61.01    9.70
   0  -5   2   49.25    4.51
   0  -5  -3   81.91    5.60
   0  -5   3   71.15    5.20
   0   5   3   77.76    4.33
   0  -5  -3   73.17    9.32
   0  -5   3   73.56    8.41
   0  -5  -3   79.37   11.11
   0  -5   3   79.52    5.52
   0   5  -3   60.21    6.25
   0   5  -3   60.86    4.02
   0   5   3   83.68    5.13
   0  -5   4   48.94    3.19
   0   5  -4   38.84    4.08
   0  -5  -4   37.28    4.10
   0  -5   4   32.77    3.80
   0   5   4   37.25    3.14
   0  -5  -4   33.71    8.14
   0  -5   4   37.45    7.09
   0  -5  -4   45.28    9.27
   0  -5   4   42.01    4.06
   0   5  -4   24.53    2.58
   0   5  -4   24.03    4.42
   0  -5  -5   56.12   10.10
   0   5   5   43.89    3.50
   0  -5   5   40.68    3.99
   0  -5  -5   42.94    4.42
   0  -5   5   61.91    3.72
   0   5  -5   47.74    4.28
   0  -5   5   49.56    4.51
   0  -5  -5   38.23    8.62
   0  -5   5   45.63    7.19
   0  -5  -6   50.78   10.81
   0   5   6   34.73    3.26
   0  -5   6   27.86    3.53
   0  -5  -6   32.42    4.06
   0  -5  -6   32.46    8.82
   0  -5   6   41.93    6.98
   0   5  -6   37.74    3.80
   0  -5   6   48.20    3.48
   0  -5  -6   43.42    3.58
   0  -5   6   45.46    4.04
   0   5  -7   18.45    3.02
   0  -5   7   19.08    2.64
   0  -5  -7   10.63    7.79
   0  -5   7   29.31    3.76
   0  -5  -7   16.75    2.78
   0  -5  -7   13.12    9.17
   0   5   7   16.59    2.34
   0   5   7   15.54    2.57
   0   5  -8   85.75    5.10
   0  -5   8   83.12    5.02
   0  -5  -8   69.61   10.87
   0  -5   8   88.24    5.48
   0  -5  -8   84.30    4.81
   0  -5  -8   81.81   13.12
   0   5   8   74.45    4.31
   0   5   8   81.16    4.97
   0  -5   9    5.97    1.84
   0   5  -9    9.55    2.33
   0  -5   9   11.01    2.41
   0  -5  -9   38.11   10.49
   0  -5   9   12.14    2.66
   0  -5  -9   12.24    2.99
   0  -5  -9   68.97   14.06
   0   5   9   56.69    4.64
   0   5   9   91.57    4.79
   0   5  10    8.46    2.51
   0  -5 -10    6.77    2.45
   0  -5  10   10.45    2.42
   0  -5 -10    8.10    9.03
   0   5  10    7.87    2.20
   0  -5  10    4.93    1.59
   0  -5  10    9.92    2.42
   0   5 -10    8.58    1.98
   0  -5 -10    3.41    8.14
   0  -5  10    7.10    1.46
   0   5  10   11.57    2.27
   0   5  11   19.36    2.97
   0   5  11   18.38    2.53
   0   5  11   19.65    2.64
   0  -5 -11   10.72    7.77
   0  -5  11   15.94    2.83
   0   5 -11   17.25    2.26
   0  -5  11   15.40    1.87
   0   5 -11   20.82    2.45
   0  -5 -11   15.92    2.76
   0  -5  11   22.81    2.91
   0  -5  11   18.87    1.98
   0   5  11   16.67    2.85
   0   5  12   74.33    4.53
   0   5  12   74.26    4.41
   0   5  12   72.35    4.91
   0  -5 -12   83.64    4.71
   0  -5  12   71.10    3.48
   0   5  13    2.99    2.01
   0   5  13    1.25    1.75
   0   5  13    1.94    2.51
   0   5  13    0.87    2.25
   0  -5 -13    3.52    2.17
   0  -5  13    3.44    1.28
   0   5 -13    1.61    1.37
   0  -5  14   13.13    1.47
   0   5  14   10.33    2.78
   0  -5 -14    5.48    6.65
   0   5  14   14.21    2.38
   0   5  14   11.69    2.45
   0   5  14   12.54    2.91
   0   5  14    9.58    2.66
   0  -5  14   14.52    1.66
   0  -5 -15    5.04    2.21
   0  -5  15    4.39    1.32
   0  -5  15    5.77    1.28
   0  -5 -15    3.87    6.28
   0   5  15    4.55    2.50
   0   5  15    3.55    2.12
   0   5  15    2.90    2.51
   0  -5  15    5.70    1.14
   0  -5  16    1.09    0.93
   0  -5  16    2.27    0.93
   0   5  16    0.94    1.80
   0  -5  16    1.24    1.11
   0  -5 -16    0.13    1.82
   0  -5 -16    0.28    5.30
   0  -5 -17    3.30    4.85
   0  -5  17    8.14    1.19
   0  -5  17    8.14    1.06
   0   5  17    7.93    1.57
   0  -5 -17    7.35    1.98
   0  -5  17    9.04    1.32
   0   5  17    7.07    2.04
   0  -5  18    3.69    1.08
   0   5  18    1.26    1.51
   0  -5 -18    0.77    4.16
   0  -5  18    2.65    0.85
   0   5  18    2.27    1.21
   0  -5  19    2.36    0.97
   0  -5 -19   -1.35    3.79
   0   5  19    0.95    1.54
   0   5 -19    1.69    0.84
   0  -5  19    2.76    0.84
   0   5  19    1.48    1.03
   0   5 -20    0.56    0.61
   0   5  20    0.57    1.25
   0   5 -20    0.09    0.62
   0  -5  20    0.70    0.63
   0  -5  20    1.93    0.80
   0  -5 -20   -0.44    2.83
   0  -5  21    0.04    0.54
   0   5  21    1.27    1.37
   0  -5 -21    0.07    2.03
   0  -6   0    8.16    5.50
   0  -6  -1   22.23    6.26
   0  -6   1   40.75    6.89
   0  -6   2   21.25    5.91
   0  -6  -2    7.98    6.12
   0   6   3   14.66    1.87
   0  -6  -3   23.47    7.01
   0   6   4    3.23    1.38
   0  -6   4   10.70    4.79
   0  -6  -4    2.40    6.00
   0  -6  -5   16.24    7.00
   0   6   5   24.30    2.52
   0  -6  -6   -0.27    1.71
   0   6   6    0.43    1.38
   0   6   6   -0.56    1.24
   0  -6   6   -0.27    1.02
   0  -6  -7    3.89    1.93
   0  -6   7    2.76    1.18
   0   6   7    1.29    1.58
   0  -6  -8    1.26    1.89
   0  -6   8   -1.10    1.22
   0   6   8   -1.26    1.64
   0  -6  -9    0.58    1.75
   0  -6  -9    5.35    5.41
   0  -6   9   -1.09    1.25
   0  -6  10   13.81    1.80
   0  -6 -10   17.73    2.38
   0  -6 -10    8.12    5.95
   0  -6  10    4.92    1.40
   0  -6 -11    3.17    1.81
   0  -6  11   -0.19    1.27
   0  -6 -11    0.61    5.38
   0  -6  11   -1.52    1.31
   0  -6 -12    2.76    1.73
   0  -6  12   -0.51    1.12
   0  -6 -12   -2.18    5.58
   0  -6  13    3.52    1.20
   0  -6 -13    6.47    1.77
   0  -6 -13    2.34    4.89
   0  -6  13   -1.17    1.19
   0  -6 -14    4.20    1.57
   0  -6  14    4.62    1.15
   0  -6 -14    6.22    5.01
   0  -6  14   -0.83    1.08
   0  -6  15    1.75    0.91
   0  -6 -15   -1.68    3.89
   0  -6  15   -0.46    0.72
   0  -6  16    1.17    0.79
   0  -6 -16   -1.71    3.09
   0  -6  16   -0.27    0.54
   0  -6  17    1.16    0.65
   0  -6  17    0.82    0.46
   0  -7  -2   11.65    3.36
   0  -7  -3    4.31    2.89
   0  -7  -4    2.94    2.87
   0  -7  -5   -0.66    2.56
   0  -7  -7   -3.34    3.14
   0  -7  -8   -2.28    3.00
  -1   0  29    0.41    0.69
   1   0 -29    1.15    1.76
  -1   0  28    0.47    1.02
   1   0 -28    2.26    2.13
  -1   0  27    1.35    0.86
  -1   0  27    2.28    1.36
   1   0 -27    3.73    2.18
   1   0 -26    0.85    1.88
   1   0 -26    2.11    2.12
  -1   0  26   -0.04    0.95
  -1   0  26    0.90    1.45
   1   0 -25    6.97    2.08
   1   0 -25   14.61    2.53
  -1   0  25    8.20    1.64
   1   0 -25    9.83    2.39
  -1   0  25   11.22    2.09
  -1   0  25   10.24    1.48
  -1   0  24    0.91    1.74
  -1   0  24    0.21    1.13
   1   0 -24   -1.15    1.78
   1   0 -24   -1.73    2.09
  -1   0  24   -0.28    1.40
   1   0 -24    0.30    1.97
  -1   0  24    0.87    1.28
   1   0 -23    1.88    1.73
  -1   0  23    1.43    1.60
  -1   0  23    2.15    1.90
  -1   0  23    1.44    1.36
   1   0 -23    4.21    1.98
   1   0 -22   -1.52    2.01
  -1   0  22   -0.72    2.04
   1   0 -22   -0.88    1.59
   1   0 -22    0.58    1.67
  -1   0  22    0.71    1.72
   1   0 -22   -0.99    1.38
  -1   0  22    0.39    1.34
  -1   0  22   -2.77    2.27
   1   0 -21   36.24    2.89
  -1   0  21   33.85    3.31
   1   0 -21   35.78    2.81
   1   0 -21   40.67    3.22
  -1   0  21   39.64    3.72
   1   0 -21   37.56    3.01
  -1   0  21   36.10    3.74
  -1   0  20    0.43    2.33
   1   0 -20   -0.05    1.16
  -1   0  20    0.71    1.42
   1   0 -20   -0.39    1.78
   1   0 -20   -0.49    1.53
  -1   0  20    1.11    2.29
  -1   0  20    0.29    2.01
   1   0 -20   -0.57    1.49
   1   0 -20   -0.52    2.67
  -1   0  19  221.90    7.80
   1   0 -19  223.45    9.64
   1   0 -19  261.16    8.13
   1   0 -19  250.16    7.76
  -1   0  19  247.76    9.34
  -1   0  19  211.28    9.15
   1   0 -19  210.13    7.52
   1   0 -19  191.83    7.01
   1   0 -18   12.66    2.03
  -1   0  18   11.14    2.88
   1   0 -18   11.71    1.99
   1   0 -18    7.37    1.41
  -1   0  18    3.90    1.72
  -1   0  18   12.19    2.83
  -1   0  17  302.80   11.55
   1   0 -17  343.91    9.71
  -1   0  17  347.67   11.40
   1   0 -17  342.42    9.50
  -1   0  17  311.08    9.64
   1   0 -17  271.51    8.87
  -1   0  17  319.49   11.24
   1   0 -17  292.09    9.00
   1   0 -17  276.24    9.07
  -1   0  16    3.01    2.04
  -1   0  16    0.56    1.22
   1   0 -16    0.33    0.88
  -1   0  16    1.94    2.27
   1   0 -16    0.42    1.06
   1   0 -16    0.48    0.92
   1   0 -16    0.24    1.23
  -1   0  16   -0.19    0.52
   1   0 -16    0.41    0.85
   1   0 -15   51.03    2.46
  -1   0  15   54.65    2.93
  -1   0  15   58.64    4.02
   1   0 -15   52.62    2.49
   1   0 -15   47.05    2.42
   1   0 -15   57.53    2.71
   1   0 -15   57.17    2.89
   1   0 -14   -0.40    0.80
   1   0 -14    0.03    0.75
  -1   0  14    0.30    0.96
   1   0 -14    0.32    1.03
   1   0 -13  440.10   12.30
   1   0 -13  434.67   12.02
   1   0 -13  481.22   12.47
  -1   0  13  489.72   12.98
  -1   0  12    0.13    1.77
   1   0 -12    0.03    0.68
   1   0 -12    6.38    0.91
  -1   0  12   -0.76    2.34
   1   0 -12    0.94    0.69
  -1   0  12    0.79    0.95
  -1   0  12   -0.44    2.48
  -1   0  12   -0.30    2.32
   1   0 -12    0.33    0.51
  -1   0  11  494.53   14.21
   1   0 -11  379.88   11.06
   1   0 -11  364.99   10.96
   1   0 -11  424.90   10.96
  -1   0  11  501.94   13.11
  -1   0  11  386.70   11.41
  -1   0  11  482.86   13.91
  -1   0  11  508.51   14.80
   1   0 -11  421.33   11.23
  -1   0  11  537.71   15.08
  -1   0  10    3.63    2.49
   1   0 -10    3.24    0.67
   1   0 -10    3.00    0.76
  -1   0  10    5.00    2.22
   1   0 -10    2.11    0.68
   1   0 -10   -0.46    0.35
  -1   0  10    1.08    1.76
  -1   0  10    1.45    0.85
  -1   0  10    0.79    2.46
   1   0 -10    7.12    0.94
  -1   0  10    2.76    2.09
   1   0  -9   65.41    2.41
  -1   0   9   69.22    3.47
   1   0  -9   59.27    2.19
   1   0  -9   52.05    1.72
  -1   0   9   86.25    4.29
  -1   0   9   96.27    5.12
  -1   0   9   75.30    4.74
   1   0  -9   76.95    2.33
  -1   0   9   72.34    4.17
   1   0  -9   64.00    2.27
  -1   0   8   -0.28    1.66
   1   0  -8    0.24    0.47
  -1   0   8    0.18    1.27
   1   0  -8   14.40    0.96
  -1   0   8    0.64    1.80
   1   0  -8    8.35    0.38
   1   0  -8    0.18    0.46
  -1   0   8   11.71    1.82
  -1   0   8    2.90    1.92
  -1   0   7   38.51    2.36
   1   0  -7   37.23    1.62
  -1   0   7   44.89    3.32
   1   0  -7   36.94    1.17
   1   0  -7   43.09    1.53
  -1   0   7   48.82    2.84
  -1   0   7   51.12    3.49
   1   0  -6    0.38    0.50
  -1   0   6    0.98    1.69
   1   0  -6    4.83    0.30
   1   0  -6    0.10    0.40
  -1   0   6    2.06    1.34
  -1   0   6    1.36    1.84
  -1   0   5   50.23    2.25
  -1   0   5   58.98    3.17
   1   0  -5   49.54    1.54
  -1   0   5   60.04    3.28
  -1   0   5   58.05    2.80
   1   0  -4    0.50    0.15
   1   0  -4    0.16    0.25
  -1   0   4    0.77    0.65
  -1   0   3  433.28   10.85
   1   0  -3  377.71   10.28
  -1   0   2    0.16    0.35
  -1   0   2    0.21    0.09
   1   0  -2    0.02    0.10
   1   0  -2    0.35    0.33
  -1   0   1 1630.13   38.76
   1   0  -1 1480.29   39.03
  -1   0   0    0.51    0.28
   1   0   0    0.14    0.26
   1   0   0    0.23    0.12
   1   0   1  618.10   15.27
   1   0   2    0.19    0.31
  -1   0  -2    0.68    0.29
   1   0   3 1942.73   29.62
   1   0   3 1752.76   29.78
  -1   0  -4    0.68    0.51
   1   0   4    2.13    0.57
   1   0   4    0.10    0.25
   1   0   4    2.00    0.46
   1   0   5 5637.40  133.17
  -1   0  -5 6098.09  133.71
   1   0   5 5510.80  133.53
   1   0   5 5954.63  133.50
   1   0   6    1.95    1.43
   1   0   6    0.42    0.74
   1   0   6    1.25    0.63
   1   0   6   -0.27    1.07
   1   0   6    2.62    0.60
  -1   0  -7  126.59    3.75
   1   0   7  149.58    4.88
   1   0   7  148.94    4.76
   1   0   7  104.17    3.03
   1   0   7  117.92    3.39
   1   0   7  128.43    4.26
   1   0   8    0.37    0.40
   1   0   8   -0.60    1.26
   1   0   8   -0.33    1.40
  -1   0  -8    0.35    0.89
   1   0   8   -0.16    1.43
  -1   0  -8    0.12    0.53
   1   0   8    0.29    0.39
   1   0   8    0.42    0.52
   1   0   8    0.06    1.43
   1   0   9  635.89   15.06
  -1   0  -9  486.76   12.89
   1   0   9  544.13   14.79
  -1   0  -9  543.09   13.55
   1   0   9  613.08   15.19
   1   0   9  460.18   12.86
  -1   0  -9  432.50   12.89
   1   0   9  468.44   12.67
   1   0  10    1.28    0.61
   1   0  10    2.00    0.84
   1   0  10    2.26    2.01
   1   0  10    2.57    1.83
  -1   0 -10    2.11    0.87
  -1   0 -10    2.33    0.77
   1   0  10    3.09    1.92
   1   0  10    2.72    1.44
  -1   0 -11  178.19    5.81
   1   0  11  226.49    8.03
   1   0  11  188.72    5.83
   1   0  11  196.04    7.14
  -1   0 -11  187.76    5.69
   1   0  11  229.51    7.82
   1   0  12    0.79    1.67
   1   0  12    0.16    0.97
   1   0  12    0.92    1.83
  -1   0 -12    0.97    0.71
  -1   0 -12    1.06    0.85
   1   0  12    0.63    0.74
   1   0  12    0.34    1.91
   1   0  13   53.53    2.52
  -1   0 -13   50.30    2.39
   1   0  13   62.14    4.28
  -1   0 -13   46.68    2.20
   1   0  13   59.41    2.91
   1   0  14   -0.06    1.39
  -1   0 -14    0.42    1.08
   1   0  14    2.06    1.24
  -1   0 -14    0.03    0.70
   1   0  14   -0.51    1.97
  -1   0 -14    0.23    0.64
  -1   0 -14    0.90    0.79
   1   0  14    0.27    0.86
   1   0  14   -1.44    2.34
   1   0  15    5.35    1.17
  -1   0 -15    4.70    0.99
   1   0  15    5.94    2.59
   1   0  15    5.11    1.41
   1   0  15    4.85    0.97
  -1   0 -15    4.92    1.40
   1   0  15    1.87    1.42
  -1   0 -15    6.80    1.42
  -1   0 -15    4.34    1.04
   1   0  15    4.55    2.43
  -1   0 -15    4.12    1.03
   1   0  16    3.87    2.06
   1   0  16   -1.10    1.64
   1   0  16   -2.48    2.57
   1   0  16    0.22    0.79
  -1   0 -16   -1.34    1.42
  -1   0 -16    0.85    1.24
  -1   0 -16    0.23    0.93
   1   0  16    1.19    1.30
  -1   0 -16    0.40    0.88
   1   0  17  140.44    6.47
  -1   0 -17  147.21    5.17
   1   0  17  117.00    5.12
  -1   0 -17  110.74    4.38
   1   0  17  119.60    4.40
  -1   0 -17  123.81    4.90
   1   0  18    1.35    1.05
  -1   0 -18    6.95    1.61
  -1   0 -18    6.28    1.89
   1   0  18    2.18    2.33
  -1   0 -18    9.31    1.96
   1   0  18    6.37    1.86
  -1   0 -19    0.89    1.32
  -1   0 -19    4.53    1.73
   1   0  19    2.22    2.25
  -1   0 -19    3.69    1.70
   1   0  19    1.97    1.55
  -1   0 -19    0.92    1.11
  -1   0 -20    0.56    1.42
   1   0  20    1.71    2.28
  -1   0 -20    0.23    1.65
  -1   0 -20    2.50    1.78
   1   0  20    2.92    2.22
   1   0  21   19.28    2.24
   1   0  21   13.55    2.30
  -1   0 -21   20.07    2.43
   1   0  21   15.51    2.83
  -1   0 -21   15.02    2.04
  -1   0 -21   22.26    2.32
   1   0  22   -0.07    1.37
  -1   0 -22   -1.43    1.60
   1   0  22    1.00    1.49
  -1   0 -22   -1.38    1.61
   1   0  22   -1.59    2.15
  -1   0 -22    0.13    1.69
  -1   0 -23    4.76    1.80
   1   0  23    2.57    1.40
   1   0  23    3.18    1.99
   1   0  23    3.65    1.54
  -1   0 -24    1.69    1.76
  -1   0 -24   -0.58    1.54
  -1   0 -24   -0.35    1.55
  -1   0 -24   -0.06    1.67
   1   0  24    0.73    1.37
   1   0  25   13.45    1.78
  -1   0 -25   14.60    1.86
   1   0  25   16.77    1.79
  -1   0 -25   19.11    2.41
   1   0  25   15.22    2.06
  -1   0 -25   13.06    2.06
   1   0  26    1.22    1.18
   1   0  26    0.97    1.07
  -1   0 -26    2.91    1.87
   1   0  26    1.60    1.35
  -1   0 -27    4.28    1.91
  -1   0 -27    2.43    1.91
   1   0  27    3.19    1.04
   1   0  27    2.29    1.17
  -1   0 -28   -0.33    1.48
  -1   0 -28   -0.83    1.75
   1   0  28   -0.07    0.72
   1   0  28   -0.30    0.81
  -1   1  29    0.64    0.69
   1   1 -28    2.45    1.69
   1  -1 -28    2.35    2.11
  -1   1  28    0.80    1.07
  -1  -1  28    0.90    0.81
   1  -1 -27    3.41    1.98
  -1  -1  27    5.52    1.32
  -1   1  27    7.84    1.62
  -1  -1  27    5.87    1.09
   1  -1 -27    3.04    2.49
   1   1 -27    7.50    2.07
  -1  -1  26   10.83    1.40
  -1   1  26    9.31    1.15
   1   1 -26   14.31    2.26
   1  -1 -26    7.76    2.74
  -1   1  26   10.96    1.94
   1  -1 -26    9.94    2.56
  -1   1  26   12.53    1.89
  -1  -1  26   11.67    1.82
   1  -1 -26   12.24    1.74
   1   1 -26    7.50    1.36
   1   1 -25    3.73    1.26
  -1   1  25    4.83    1.51
   1  -1 -25    5.61    2.66
   1   1 -25    5.39    1.96
   1  -1 -25    5.57    1.73
  -1   1  25    4.00    1.88
   1  -1 -25    6.43    2.48
  -1   1  25    5.50    1.75
  -1  -1  25    2.15    1.62
  -1   1  25    5.35    1.16
  -1  -1  25    5.53    1.32
  -1   1  24   44.22    2.76
   1   1 -24   55.94    3.40
   1  -1 -24   41.65    4.00
  -1  -1  24   27.88    2.66
  -1   1  24   34.50    2.85
   1  -1 -24   34.75    3.48
   1   1 -24   38.89    2.87
   1  -1 -24   54.65    3.50
  -1   1  24   48.83    3.68
   1  -1 -24   49.04    4.10
  -1  -1  24   40.23    2.71
  -1   1  24   41.22    2.48
   1   1 -24   41.42    2.53
  -1   1  23   13.55    2.18
  -1  -1  23   13.90    2.26
   1  -1 -23   16.33    2.51
   1  -1 -23   11.65    2.58
   1   1 -23   16.12    1.99
  -1  -1  23   15.48    2.73
  -1   1  23   14.47    2.50
   1   1 -23   14.80    1.70
  -1  -1  23   17.28    2.19
  -1   1  23   13.96    1.87
  -1   1  22    2.01    2.04
   1  -1 -22    2.48    2.10
  -1   1  22    2.75    2.07
  -1  -1  22    0.68    2.22
   1  -1 -22    3.45    3.36
  -1  -1  22    1.46    1.39
   1   1 -22    3.35    1.26
  -1  -1  22    1.19    1.52
  -1   1  22    4.33    1.47
   1   1 -22    3.48    1.43
   1  -1 -22    2.33    2.36
  -1  -1  22   -1.22    2.05
   1   1 -22    1.00    1.43
   1  -1 -22    1.71    2.04
   1   1 -22    2.86    1.71
   1  -1 -22    3.47    2.56
  -1  -1  22    3.80    0.95
  -1   1  21  116.37    6.02
   1  -1 -21  163.40    6.61
  -1   1  21  127.11    6.42
  -1  -1  21  145.39    7.40
  -1   1  21  132.71    6.27
   1  -1 -21  128.38    8.02
   1   1 -21  146.64    5.30
  -1   1  21  138.16    5.52
  -1  -1  21  128.24    5.66
   1  -1 -21  128.30    6.48
   1   1 -21  148.19    5.67
  -1  -1  21  121.31    5.54
  -1  -1  21  148.31    4.88
   1   1 -21  127.35    5.19
   1  -1 -21  118.27    5.97
  -1  -1  21  104.82    6.25
  -1   1  20   14.06    2.64
  -1  -1  20   12.49    2.07
  -1   1  20   12.49    2.62
   1   1 -20   17.24    1.80
   1   1 -20   13.75    1.67
   1  -1 -20   17.84    2.87
   1   1 -20   19.51    2.25
  -1  -1  20   16.18    1.46
   1  -1 -20   14.14    3.74
  -1   1  20   13.27    2.57
  -1  -1  20   18.56    3.44
  -1  -1  20    9.75    2.80
   1   1 -20   18.97    1.97
   1  -1 -20   12.80    2.32
   1   1 -20   16.53    1.86
   1   1 -19    2.59    1.23
   1  -1 -19    2.74    1.84
  -1  -1  19    2.09    2.55
  -1  -1  19    4.16    2.76
  -1   1  19    2.53    2.03
  -1  -1  19    1.17    0.87
   1  -1 -19    3.69    2.15
   1   1 -19    2.94    1.69
   1   1 -19    3.01    1.22
   1  -1 -19    3.61    3.07
   1   1 -19    1.54    1.22
  -1   1  19    0.64    1.36
  -1  -1  19    0.86    1.51
   1   1 -19    2.56    1.41
  -1   1  18   44.07    3.47
  -1  -1  18   52.10    5.05
   1  -1 -18   48.82    3.28
   1   1 -18   52.81    2.95
   1  -1 -18   46.91    3.35
  -1  -1  18   36.95    4.35
   1   1 -18   42.68    2.47
  -1   1  18   49.74    3.04
  -1  -1  18   45.62    3.17
   1  -1 -18   54.23    4.97
  -1  -1  18   44.23    2.87
  -1   1  18   45.23    3.85
   1   1 -18   52.05    3.11
   1  -1 -18   57.26    3.93
  -1  -1  18   53.58    2.51
  -1  -1  17   14.98    1.73
   1   1 -17   15.61    1.59
  -1  -1  17   16.90    3.86
  -1   1  17   12.03    2.55
   1   1 -17   15.46    1.57
   1  -1 -17   12.77    1.99
   1   1 -17   18.24    1.78
  -1  -1  17   17.67    1.41
   1  -1 -17   16.07    2.57
  -1  -1  17   12.25    3.62
  -1   1  17   20.83    2.57
   1   1 -17   17.80    2.01
   1  -1 -17   19.65    3.49
   1  -1 -17   10.49    1.79
  -1  -1  17   15.43    2.06
  -1   1  17   14.76    1.74
   1  -1 -16   17.25    1.99
   1   1 -16   17.81    1.51
   1  -1 -16   21.74    2.04
   1   1 -16   21.72    1.82
   1  -1 -16   20.36    2.42
   1  -1 -16   17.95    1.74
  -1   1  16   15.54    2.51
  -1  -1  16   18.61    3.66
  -1  -1  16   20.96    1.46
  -1  -1  16   15.55    3.99
  -1  -1  16   19.65    1.78
   1  -1 -16   13.48    1.82
  -1   1  16   19.16    2.39
   1   1 -16   20.42    1.66
   1  -1 -16   20.08    3.20
   1   1 -16   18.51    1.45
  -1  -1  16   14.53    3.87
   1   1 -16   19.06    1.67
  -1   1  16   18.76    2.60
  -1   1  16   20.93    1.84
  -1  -1  16   18.14    2.12
  -1   1  15  127.81    4.73
   1  -1 -15  129.96    4.92
   1   1 -15  139.52    4.70
   1  -1 -15  118.56    4.61
   1  -1 -15  151.99    5.75
  -1   1  15  113.00    5.69
   1  -1 -15  117.99    5.00
  -1  -1  15   88.65    7.01
  -1  -1  15  136.13    4.38
   1   1 -15  153.66    4.70
  -1   1  15  110.47    5.48
  -1  -1  15  144.53    8.35
   1  -1 -15  101.12    4.69
  -1   1  15  123.35    4.73
  -1  -1  15  128.14    5.21
  -1  -1  15  128.28    4.57
  -1  -1  15  130.52    8.24
  -1   1  15  121.10    5.65
   1   1 -15  127.67    4.58
  -1  -1  15  135.45    4.65
   1   1 -15  131.32    4.61
  -1   1  15  133.70    5.52
   1   1 -14  242.64    6.66
  -1   1  14  195.00    7.65
  -1  -1  14  165.53   10.05
   1  -1 -14  209.08    7.15
   1  -1 -14  188.08    6.95
   1  -1 -14  227.04    7.11
   1   1 -14  211.52    6.68
  -1   1  14  213.02    7.82
  -1  -1  14  224.45    6.50
  -1   1  14  219.09    6.94
  -1  -1  14  212.57    7.39
   1  -1 -14  265.27    7.98
  -1  -1  14  226.96    6.73
  -1   1  14  196.83    7.81
  -1   1  13  109.72    4.98
  -1   1  13  104.22    4.64
   1  -1 -13  144.74    5.28
   1  -1 -13  110.91    4.51
  -1  -1  13  116.00    4.72
  -1   1  13  122.23    4.34
   1   1 -13  119.02    4.19
  -1   1  13  117.15    5.12
  -1   1  13  114.86    5.15
   1  -1 -13  120.67    4.60
  -1  -1  13   90.21    7.18
   1   1 -13  121.84    4.27
   1  -1 -12  257.84    8.15
  -1   1  12  272.84    7.83
  -1  -1  12  259.54    8.29
  -1   1  12  261.56    8.68
   1   1 -12  270.51    7.80
  -1   1  12  260.33    8.69
   1  -1 -12  265.90    8.12
  -1   1  12  251.56    8.43
  -1   1  12  244.23    8.45
  -1   1  12  288.66    8.60
   1   1 -12  288.16    7.94
  -1   1  11  107.88    4.25
   1   1 -11  111.51    3.85
  -1   1  11  103.17    3.66
  -1  -1  11  100.51    4.10
  -1   1  11   96.29    4.31
   1  -1 -11  105.26    3.99
  -1   1  11   96.95    4.20
   1   1 -11  109.39    3.88
   1   1 -11  105.68    3.73
  -1   1  11  105.01    4.43
   1  -1 -11  103.36    4.11
  -1  -1  10   18.02    1.65
   1   1 -10   20.70    1.61
   1  -1 -10   10.04    1.36
  -1   1  10    7.69    1.65
   1   1 -10   23.23    1.63
  -1   1  10   17.83    1.73
   1   1 -10   20.76    1.51
  -1   1  10   13.23    1.84
  -1   1  10    9.52    1.60
  -1  -1  10   19.16    3.86
   1   1 -10   33.47    1.90
   1  -1 -10    1.36    0.73
  -1   1   9  444.47    6.93
  -1  -1   9  363.34   11.71
  -1  -1   9  474.42    4.67
  -1  -1   9  437.83    6.24
  -1  -1   9  484.51   11.73
   1   1  -9  465.84    5.79
  -1   1   9  450.19    6.44
   1  -1  -9  464.26    6.04
   1   1  -9  469.04    6.10
   1   1  -9  439.29    5.30
  -1   1   9  443.30    6.65
  -1  -1   9  523.19    7.30
   1   1  -9  487.51    6.01
  -1   1   9  489.72    6.42
  -1   1   8  375.69   10.39
   1  -1  -8  399.50    9.72
  -1  -1   8  383.74    9.89
  -1  -1   8  282.34   13.22
  -1   1   8  373.48   10.56
  -1  -1   8  417.52   13.26
   1   1  -8  354.54   10.21
   1  -1  -8  362.07   10.29
   1   1  -8  347.88   10.32
  -1   1   8  360.04   10.55
  -1   1   8  336.33   10.65
  -1  -1   8  448.00   10.95
   1  -1  -7  255.77    5.35
  -1  -1   7  276.99    5.58
  -1  -1   7  191.85    5.95
  -1  -1   7  194.95    8.97
   1  -1  -7  263.01    6.02
  -1   1   7  240.77    6.06
  -1  -1   7  295.44    8.41
   1   1  -7  231.14    5.80
   1   1  -7  247.97    6.02
  -1   1   7  234.92    6.06
  -1  -1   7  289.49    6.39
  -1   1   7  220.27    6.21
  -1  -1   6 1750.65   36.64
   1   1  -6 1326.50   34.73
   1  -1  -6 1411.94   34.82
  -1   1   6 1520.81   35.00
   1  -1  -6 1522.81   34.44
   1  -1  -6  826.09   34.69
   1   1  -6 1429.99   34.92
   1  -1  -6 1902.86   35.45
  -1   1   6 1511.74   35.36
  -1  -1   6 1162.73   37.43
  -1  -1   6 1217.61   34.97
   1  -1  -5  205.97    5.06
  -1  -1   5  152.77    5.15
  -1  -1   5  131.44    6.84
  -1   1   5  169.73    5.27
   1  -1  -5  156.20    5.23
   1   1  -5  160.48    5.03
  -1   1   5  159.79    4.95
  -1  -1   5  188.77    5.74
   1   1  -4  763.70   21.17
   1  -1  -4 1008.58   21.52
   1  -1  -4  887.95   20.88
   1   1  -4  722.23   21.69
  -1  -1   4  767.88   21.35
   1   1  -4  849.89   23.78
  -1   1   4  851.54   20.95
   1   1  -4  806.29   20.77
  -1  -1   4  856.25   21.46
   1   1  -3 1025.86   26.75
   1   1  -3  888.88   24.55
   1  -1  -3  916.41   23.44
  -1  -1   3  940.93   24.10
  -1   1   3  991.20   23.90
   1   1  -3  874.87   23.86
  -1   1   3 1049.98   23.60
   1  -1  -3  834.69   25.45
  -1   1   2  198.84    5.17
  -1   1   2  195.44    5.44
  -1  -1   2  200.53    5.07
   1  -1  -2  200.46    5.20
  -1  -1   2  206.92    5.44
   1  -1  -2  198.37    7.49
  -1  -1   2  195.50    7.01
  -1   1   2  193.52    5.13
  -1   1   1 3073.26   75.55
   1  -1  -1 3011.04   75.21
  -1  -1   1 3124.09   75.40
  -1  -1   1 3129.56   75.44
  -1  -1   1 3015.62   77.50
  -1   1   0  357.41    8.37
  -1   1   0  356.35    8.54
   1  -1   0  351.58    8.15
  -1  -1   0  345.43    8.19
  -1  -1   0  341.03   10.49
   1  -1   1  336.62   11.39
   1   1   1  366.49    9.45
  -1  -1  -1  363.74    9.38
   1  -1   1  409.72    9.71
  -1   1  -1  431.72   10.07
  -1  -1  -2   87.49    2.68
  -1   1  -2   92.77    2.80
   1   1   3    1.08    0.36
   1   1   3    0.70    0.11
  -1   1  -3    4.77    1.34
   1   1   3    0.61    0.22
   1  -1   3    4.43    2.77
  -1  -1  -3    1.11    0.53
  -1  -1  -4 2809.61   57.78
   1   1   4 2534.98   57.36
  -1   1  -4 2359.90   58.18
   1   1   4 2101.76   57.04
   1   1   4 2304.62   57.30
  -1   1  -4 2121.06   57.28
   1  -1   4 2221.15   62.74
  -1  -1  -4 2820.04   58.30
  -1   1  -4 2554.44   58.36
  -1  -1  -5 4776.49  123.28
  -1   1  -5 5784.85  122.95
  -1   1  -5 4705.42  122.22
   1  -1   5 4399.37  129.28
  -1  -1  -5 5219.20  122.70
   1   1   5 4237.05  122.17
  -1   1  -5 5958.59  122.93
   1  -1   5 4411.84  122.34
  -1   1  -5 6046.61  123.26
  -1   1  -5 5967.25  123.05
   1   1   6 2061.59   54.07
  -1   1  -6 3174.67   55.37
  -1   1  -6 2797.32   54.71
   1   1   6 1999.14   53.91
  -1  -1  -6 2284.29   54.27
  -1   1  -6 2614.45   54.31
  -1   1  -6 2232.49   53.80
   1  -1   6 1864.43   62.64
   1   1   6 1827.20   53.70
   1  -1   6 2238.83   53.84
   1  -1   6 2070.02   53.54
  -1  -1  -6 2141.37   53.88
   1  -1   6 2019.84   53.93
   1  -1   7 5652.69  150.39
  -1  -1  -7 7067.49  150.47
  -1   1  -7 5890.28  150.44
   1   1   7 5993.65  150.43
  -1   1  -7 5946.17  150.22
   1  -1   7 4719.71  160.19
   1   1   7 5954.36  150.40
  -1   1  -7 7461.19  151.53
  -1  -1  -7 6949.51  150.89
  -1   1  -7 7476.61  151.97
   1   1   7 5763.06  150.53
   1  -1   7 5901.81  150.27
  -1  -1  -7 6113.09  150.22
   1  -1   7 5867.79  149.89
   1  -1   8  692.89   17.81
  -1  -1  -8  724.65   18.19
  -1   1  -8  754.22   19.19
   1   1   8  674.05   18.49
   1   1   8  720.21   18.16
   1   1   8  680.77   18.66
   1  -1   8  701.18   18.25
  -1  -1  -8  844.21   18.61
   1  -1   8  655.49   18.44
  -1  -1  -8  831.37   19.03
  -1   1  -8  772.81   19.36
   1   1   8  645.40   18.40
   1  -1   8  541.17   28.46
   1   1   9   81.15    3.25
  -1   1  -9   89.34    3.73
   1   1   9   84.79    3.36
   1  -1   9   90.44    3.06
   1   1   9   91.42    2.99
   1   1   9   82.07    3.49
   1  -1   9  103.50    4.08
   1   1   9   90.21    3.47
  -1   1  -9   79.80    3.71
  -1  -1  -9   98.27    3.66
   1  -1   9   83.27    3.28
  -1  -1  -9   99.82    3.30
   1   1   9   87.64    2.96
   1   1  10  480.19   13.12
   1  -1  10  531.17   14.23
   1   1  10  489.06   12.93
  -1  -1 -10  559.84   13.35
   1  -1  10  494.74   13.36
   1  -1  10  496.59   13.02
   1   1  10  435.88   13.49
   1   1  10  501.57   12.86
  -1   1 -10  486.17   13.72
   1   1  10  431.95   13.27
  -1   1 -10  459.56   13.70
  -1  -1 -10  548.64   13.74
   1   1  10  480.53   13.57
   1   1  11 1638.94   32.45
   1  -1  11 1822.36   34.09
  -1   1 -11 1541.04   33.02
  -1  -1 -11 1776.28   33.09
   1   1  11 1540.32   32.96
  -1   1 -11 1660.32   33.22
   1   1  11 1434.24   32.99
   1  -1  11 1585.98   32.19
  -1  -1 -11 1812.09   32.62
   1   1  11 1706.38   32.22
   1   1  11 1587.38   33.13
   1  -1  11 1703.33   32.75
   1  -1  12  295.36    8.41
  -1  -1 -12  289.93    8.14
   1   1  12  282.34    7.94
   1   1  12  268.01    8.73
  -1   1 -12  270.04    8.54
  -1  -1 -12  339.62    8.93
   1   1  12  255.28    8.55
   1   1  12  251.52    8.62
   1  -1  12  306.64    9.26
  -1  -1 -12  288.90    8.21
   1   1  12  203.35    8.23
  -1   1 -13  583.03   15.92
   1  -1  13  638.80   17.10
   1   1  13  533.62   15.89
  -1  -1 -13  582.44   16.26
  -1   1 -13  596.19   16.29
   1   1  13  524.11   16.30
  -1  -1 -13  693.35   16.61
  -1  -1 -13  608.48   16.02
  -1   1 -13  575.43   16.00
  -1  -1 -13  578.83   15.77
   1   1  13  565.84   16.59
   1   1  13  605.28   15.72
   1  -1  14  167.58    5.86
  -1  -1 -14  205.08    6.90
   1   1  14  176.69    6.47
   1  -1  14  167.46    5.59
  -1  -1 -14  203.78    6.30
   1   1  14  185.73    6.81
   1   1  14  194.02    5.88
  -1   1 -14  164.45    6.00
   1   1  14  181.62    6.15
   1   1  14  192.83    6.82
   1  -1  14  185.48    6.92
  -1  -1 -14  211.93    6.65
  -1   1 -14  159.62    6.09
   1   1  14  175.18    6.52
  -1   1 -14  185.35    6.32
  -1  -1 -14  182.52    6.38
   1  -1  14  194.13    5.97
  -1  -1 -14  194.14    7.45
  -1   1 -15   17.12    2.05
  -1  -1 -15    9.35    1.69
  -1  -1 -15    7.61    1.83
   1  -1  15   18.66    1.38
   1   1  15    6.58    1.70
   1  -1  15   18.20    1.75
   1  -1  15   31.56    4.67
  -1  -1 -15    8.04    1.37
   1   1  15    6.58    1.91
   1   1  15    9.00    1.50
   1  -1  15   28.54    2.84
   1   1  15    8.17    1.25
   1   1  15    7.70    1.94
  -1   1 -15   15.18    1.70
  -1  -1 -15    7.44    1.53
   1   1  15    5.09    1.81
   1  -1  15   21.17    3.28
   1   1  15    7.93    1.50
   1  -1  15   16.96    1.70
  -1  -1 -15    7.23    2.44
   1  -1  16    6.77    1.29
  -1  -1 -16   31.46    3.37
   1  -1  16    7.85    2.40
   1  -1  16    5.23    0.93
  -1   1 -16    4.40    1.54
  -1  -1 -16   16.22    2.51
   1  -1  16    7.13    1.39
  -1   1 -16    4.92    1.18
   1   1  16   85.12    4.30
   1  -1  16    6.08    1.83
   1   1  16   90.94    3.57
  -1  -1 -16   30.92    3.12
   1   1  16   55.20    2.92
  -1   1 -16    7.34    1.43
   1   1  16   97.24    4.56
   1  -1  16    1.11    2.98
   1  -1  16    4.58    1.15
  -1  -1 -16   24.93    3.38
   1  -1  17   11.48    3.49
   1  -1  17   15.36    1.76
   1   1  17   12.84    2.61
   1   1  17   13.72    2.00
   1  -1  17   12.50    2.22
   1   1  17   13.98    2.07
   1  -1  17   12.16    1.25
  -1  -1 -17   11.60    2.34
  -1   1 -17   13.98    2.00
  -1  -1 -17   14.35    2.06
   1  -1  17   13.91    1.64
  -1  -1 -17   14.17    1.73
  -1   1 -17   11.66    1.39
   1   1  17   14.02    2.48
   1  -1  17   13.47    1.56
  -1   1 -18  116.63    4.68
   1  -1  18  139.42    4.73
  -1  -1 -18  136.39    5.46
  -1  -1 -18  135.99    6.19
   1  -1  18  140.11    5.17
   1  -1  18  126.76    5.81
   1   1  18  169.93    5.94
   1   1  18  156.44    5.76
  -1   1 -18  137.53    5.38
  -1  -1 -18  147.97    5.85
   1  -1  18  124.94    7.67
   1   1  18  163.31    6.74
  -1   1 -18  113.56    4.73
  -1  -1 -18  129.64    5.75
  -1   1 -19   28.74    2.09
   1   1  19   30.93    2.64
  -1   1 -19   38.44    2.89
  -1  -1 -19   32.94    2.96
  -1  -1 -19   32.59    2.69
  -1  -1 -19   26.29    3.20
  -1   1 -19   36.20    2.87
   1   1  19   36.98    3.34
   1  -1  19   32.51    4.38
   1   1  19   31.57    2.70
   1  -1  19   36.88    2.04
  -1   1 -19   35.32    2.46
  -1  -1 -19   29.50    2.97
   1   1  19   28.56    3.35
  -1   1 -19   34.00    2.42
   1   1  19   31.42    3.35
   1   1  20   29.08    3.15
   1  -1  20   35.37    3.83
  -1   1 -20   34.38    2.64
  -1  -1 -20   25.84    2.81
  -1   1 -20   27.68    2.13
  -1  -1 -20   28.17    2.94
  -1   1 -20   26.31    2.05
  -1   1 -20   29.72    2.56
  -1  -1 -20   25.26    2.52
  -1  -1 -20   29.32    3.16
   1  -1  20   30.40    1.86
   1   1  21  104.12    4.82
   1  -1  21  106.21    5.16
   1  -1  21  113.24    3.98
  -1  -1 -21  110.29    7.31
  -1   1 -21   99.85    4.24
  -1   1 -21  119.89    4.76
  -1  -1 -21  109.19    5.24
  -1   1 -21  114.39    4.79
  -1  -1 -21  110.19    5.62
   1  -1  21  104.46    6.00
   1   1  21  111.02    5.62
  -1   1 -21   93.55    4.22
  -1  -1 -21   99.43    5.29
  -1   1 -22   29.10    2.32
  -1  -1 -22   27.50    3.02
  -1   1 -22   27.47    2.11
  -1   1 -22   33.92    2.64
  -1  -1 -22   29.02    3.28
   1   1  22   28.08    3.11
   1   1  22   31.70    3.16
   1  -1  22   28.39    3.18
  -1   1 -22   28.61    2.40
   1  -1  22   28.92    2.75
   1   1  22   28.48    2.50
  -1  -1 -22   29.64    4.49
  -1  -1 -23    1.03    1.92
  -1   1 -23    2.07    1.34
   1  -1  23    2.78    1.62
   1   1  23    0.91    1.33
   1   1  23    2.49    1.95
   1   1  23    2.13    1.96
   1  -1  24    6.35    1.77
  -1   1 -24    8.48    1.67
  -1  -1 -24   12.30    2.63
   1   1  24    7.41    1.67
  -1   1 -24    9.69    1.91
  -1  -1 -24    9.01    2.55
   1   1  24    8.95    1.59
   1  -1  24    7.47    1.71
  -1  -1 -24    6.35    2.20
  -1   1 -24    5.71    1.57
   1   1  24    6.94    1.98
  -1  -1 -24   12.77    2.40
   1  -1  24    8.13    1.64
   1  -1  25   13.53    1.75
  -1  -1 -25    7.78    2.41
  -1   1 -25   13.04    2.07
   1   1  25   12.09    1.62
   1  -1  25   13.66    1.82
   1   1  25   10.13    2.00
   1  -1  25   10.77    1.71
  -1  -1 -25   15.58    2.73
  -1   1 -25   11.98    1.79
  -1   1 -25   11.88    1.84
  -1  -1 -25    8.70    2.25
  -1  -1 -25   14.51    2.26
   1   1  25   11.47    2.00
   1   1  26    4.01    1.10
  -1  -1 -26    4.13    2.26
  -1   1 -26    7.63    1.78
   1  -1  26    7.19    1.38
   1   1  26    5.36    1.13
  -1  -1 -26    7.70    2.36
   1   1  26    5.30    1.54
   1  -1  26    3.27    1.14
  -1  -1 -26    4.83    1.63
   1   1  26    2.59    1.37
  -1   1 -27    2.78    1.74
  -1  -1 -27   -1.59    2.11
   1  -1  27    3.69    1.11
   1   1  27    0.82    0.82
  -1  -1 -27    1.28    1.20
   1  -1  27    1.69    0.81
   1   1  27    2.41    1.34
  -1  -1 -27    2.49    2.11
  -1   1 -27    2.03    1.39
  -1   1 -28   13.28    1.87
   1   1  28   11.96    1.29
  -1  -1 -28    9.92    1.99
   1  -1  28   12.56    1.12
   1   2 -28    0.62    1.13
  -1   2  28    1.06    0.86
   1   2 -27    3.21    1.43
  -1   2  27    4.29    1.26
  -1   2  27    2.54    1.29
   1  -2 -27    1.31    2.37
   1  -2 -26    2.90    2.25
  -1   2  26    2.16    1.63
   1  -2 -26    2.43    1.47
   1  -2 -26    5.30    2.88
  -1  -2  26    1.84    0.66
   1   2 -26    4.17    1.54
  -1  -2  26    1.53    0.99
  -1   2  26    2.83    1.51
   1   2 -26    1.63    1.05
   1   2 -25   13.83    1.50
  -1   2  25   10.18    1.70
  -1   2  25   12.86    2.26
   1  -2 -25   16.37    2.16
   1  -2 -25   10.69    2.77
   1   2 -25   13.32    1.91
  -1  -2  25   12.75    1.66
   1  -2 -25   11.20    3.31
  -1  -2  25   10.53    1.13
  -1  -2  25   10.70    1.70
  -1   2  25   11.44    2.03
   1   2 -24    2.41    1.17
  -1   2  24    3.49    1.56
  -1   2  24    2.23    1.68
   1  -2 -24    4.70    1.94
  -1   2  24    3.95    2.09
   1   2 -24    3.94    1.62
  -1  -2  24    2.83    0.88
   1  -2 -24    5.10    3.16
  -1   2  24    4.54    1.90
  -1  -2  24    5.35    1.71
  -1  -2  24    3.37    1.44
   1  -2 -24    4.62    2.62
   1  -2 -23    3.26    2.71
  -1  -2  23    2.60    2.02
  -1   2  23    3.28    2.20
   1   2 -23    1.70    1.53
   1  -2 -23   -0.92    3.34
  -1  -2  23    1.54    0.84
  -1   2  23    1.82    1.82
   1   2 -23    1.47    1.18
  -1  -2  23    1.32    1.48
   1  -2 -22    1.17    2.01
   1   2 -22    1.56    1.20
   1   2 -22   -0.61    1.28
  -1   2  22   -0.42    1.85
  -1  -2  22   -2.76    2.57
   1  -2 -21   22.58    4.35
  -1  -2  21   32.45    2.00
  -1  -2  21   30.08    3.07
   1  -2 -21   37.39    3.37
   1   2 -21   28.62    2.20
  -1   2  21   29.88    3.17
  -1  -2  21   21.68    3.75
   1   2 -21   24.09    2.03
   1  -2 -21   34.66    3.91
   1   2 -21   36.25    2.74
   1  -2 -21   14.47    6.05
   1  -2 -21   25.99    4.48
   1   2 -21   29.55    2.19
   1   2 -20   26.49    2.43
  -1   2  20   23.99    3.18
   1  -2 -20   25.20    3.57
  -1  -2  20   25.31    2.26
   1  -2 -20   29.62    3.25
  -1   2  20   26.49    3.03
  -1  -2  20   13.87    3.77
  -1  -2  20   25.52    2.99
  -1  -2  20   23.46    2.83
   1   2 -20   23.99    2.02
   1  -2 -20   23.99    4.45
  -1  -2  20   26.35    1.85
   1   2 -20   20.60    1.78
   1  -2 -20   19.88    4.41
   1  -2 -20    8.83    5.87
  -1  -2  19   16.05    1.49
   1  -2 -19   15.55    4.07
  -1   2  19    9.08    2.74
  -1  -2  19   15.03    1.92
   1   2 -19   14.65    1.77
   1  -2 -19   17.23    2.75
   1  -2 -19   20.41    3.31
  -1   2  19   13.18    2.53
  -1  -2  19    8.80    3.74
   1  -2 -19   12.05    3.02
   1   2 -19   12.19    1.42
  -1  -2  19   17.37    2.72
  -1   2  19   12.72    2.76
   1   2 -19   14.67    1.69
   1  -2 -19   15.46    4.02
   1   2 -19   13.55    1.47
   1  -2 -19   11.56    6.04
   1  -2 -18   43.59    4.06
   1  -2 -18   48.88    5.53
  -1   2  18   36.76    3.77
  -1  -2  18   43.57    2.33
   1  -2 -18   34.37    3.00
  -1  -2  18   43.99    2.69
  -1   2  18   28.67    3.31
  -1  -2  18   40.37    3.48
   1   2 -18   41.46    2.62
  -1   2  18   38.76    3.35
  -1  -2  18   17.47    4.59
  -1  -2  18   43.72    3.78
   1  -2 -18   29.96    4.56
   1  -2 -18   20.79    6.49
   1   2 -18   45.42    2.62
   1   2 -18   33.18    2.14
   1  -2 -18   30.01    3.73
  -1   2  18   41.58    3.70
   1   2 -18   39.92    2.49
  -1  -2  17    9.41    2.41
  -1   2  17    7.83    1.65
   1  -2 -17   12.63    2.88
   1  -2 -17    7.23    1.74
  -1   2  17    7.63    2.59
  -1  -2  17    9.87    1.63
  -1  -2  17   12.10    1.36
   1  -2 -17    8.58    3.64
   1   2 -17   10.37    1.49
  -1   2  17    6.80    2.37
  -1  -2  17    7.96    1.63
   1  -2 -17   11.29    2.28
  -1   2  17   10.39    2.26
   1   2 -17   11.44    1.72
  -1  -2  17    7.98    4.28
   1  -2 -17    6.84    2.52
  -1  -2  17   -2.97    3.60
   1  -2 -17    5.70    5.45
   1  -2 -17    9.95    3.70
   1   2 -17   10.76    1.52
  -1  -2  17    7.86    2.19
  -1  -2  16   57.39    4.26
  -1   2  16   47.63    2.72
   1   2 -16   50.04    2.76
   1  -2 -16   58.39    4.22
   1  -2 -16   53.60    5.29
   1  -2 -16   42.75    2.97
  -1   2  16   44.75    3.78
  -1  -2  16   53.95    2.58
  -1  -2  16   58.38    2.92
   1   2 -16   56.96    2.81
  -1   2  16   41.53    3.42
  -1   2  16   41.29    3.55
   1  -2 -16   49.99    3.40
  -1  -2  16   54.92    2.96
   1   2 -16   58.28    3.07
  -1   2  16   49.87    3.50
  -1   2  16   46.70    3.56
   1  -2 -16   46.93    4.97
   1  -2 -16   44.06    3.82
  -1  -2  16   49.58    3.81
  -1  -2  15    5.32    0.99
   1  -2 -15   10.08    3.28
  -1   2  15    4.41    1.25
  -1  -2  15    3.81    2.09
   1   2 -15    5.59    1.21
  -1  -2  15    5.59    1.45
   1  -2 -15    4.70    1.84
   1   2 -15    7.58    1.52
  -1   2  15    5.78    1.80
  -1  -2  15    9.11    1.57
  -1  -2  15   -1.11    3.77
   1  -2 -15    5.96    2.81
   1  -2 -15    4.85    1.39
   1  -2 -15    5.62    2.11
   1   2 -15    6.14    1.46
  -1  -2  15    6.85    2.21
  -1   2  15    5.35    2.02
   1   2 -15    7.32    1.34
   1  -2 -14  104.10    5.27
   1   2 -14   88.38    3.83
  -1  -2  14   92.23    3.52
   1  -2 -14  102.55    6.59
   1  -2 -14   79.47    3.90
   1  -2 -14  103.43    4.53
  -1  -2  14   84.00    3.70
   1  -2 -14   87.63    5.12
  -1   2  14   92.79    4.34
   1   2 -14  107.11    4.26
  -1  -2  14  100.90    3.87
   1   2 -14   96.46    3.90
  -1   2  14   84.82    4.51
   1   2 -14  100.30    4.08
  -1   2  14   79.15    4.21
   1  -2 -14   85.54    4.93
   1  -2 -14   91.90    5.85
  -1   2  14   91.41    3.71
  -1  -2  14  102.10    5.56
  -1  -2  14  109.09    5.32
   1  -2 -13   15.25    2.38
   1  -2 -13   11.49    1.53
  -1   2  13   12.47    2.08
  -1  -2  13    1.53    2.30
  -1  -2  13   13.02    1.21
   1  -2 -13   14.92    3.44
  -1  -2  13    9.14    3.89
   1   2 -13   14.41    1.55
  -1   2  13   12.91    2.12
   1   2 -13   15.75    1.71
  -1   2  13   13.16    1.89
  -1  -2  13   16.17    2.36
  -1   2  13   12.50    1.38
  -1  -2  13   13.96    1.53
  -1  -2  13   13.42    2.45
   1  -2 -13    8.13    2.42
   1  -2 -13   14.85    2.11
   1   2 -13   14.69    1.84
   1  -2 -13   13.08    2.88
   1   2 -13   17.00    1.82
  -1   2  13    9.21    1.83
   1  -2 -13   13.51    2.37
  -1  -2  12    0.96    1.74
  -1   2  12    1.68    1.54
   1  -2 -12    3.40    1.66
  -1   2  12    3.60    1.59
  -1  -2  12    1.98    2.03
   1   2 -12    5.13    1.37
  -1   2  12    3.03    1.48
   1   2 -12    2.28    1.07
   1  -2 -12    3.57    1.72
  -1  -2  12    2.51    0.77
   1  -2 -12    4.31    2.64
  -1   2  12    1.53    1.42
   1  -2 -12    3.74    2.22
   1   2 -12    6.05    1.46
  -1   2  12    2.28    0.90
  -1  -2  12    3.06    1.67
   1  -2 -12    2.21    1.03
  -1   2  11  447.85    9.60
  -1  -2  11  572.49   11.62
  -1   2  11  480.24    8.11
  -1  -2  11  526.44   10.75
   1   2 -11  499.68    8.78
  -1   2  11  502.01    9.61
  -1  -2  11  485.68    8.22
   1  -2 -11  482.63   11.51
  -1  -2  11  432.00   12.82
  -1   2  11  470.63    9.31
   1   2 -11  514.50    9.35
   1  -2 -11  500.36   10.83
   1  -2 -11  601.65   11.39
  -1   2  11  492.32    9.11
  -1  -2  10  387.55   12.10
   1   2 -10  371.42    9.40
   1  -2 -10  349.30   10.35
  -1   2  10  352.61    9.27
  -1   2  10  350.93    9.34
  -1  -2  10  382.85   10.21
  -1   2   9    9.18    1.70
  -1  -2   9    5.88    1.54
  -1  -2   9    6.79    1.19
   1   2  -9   11.87    1.62
   1  -2  -9    3.24    3.83
   1   2  -9    9.87    1.66
   1  -2  -9    6.71    1.86
  -1   2   9    6.64    1.37
  -1   2   8  178.06    6.19
   1  -2  -8  205.81    5.70
  -1  -2   8  191.32    6.03
   1   2  -8  185.62    6.33
   1  -2  -8  157.98    6.84
  -1   2   8  182.05    6.40
   1  -2  -8  142.54    9.15
  -1  -2   8  189.77    6.46
   1   2  -8  170.33    6.22
  -1   2   8  176.37    5.87
   1  -2  -8  170.37    6.66
  -1   2   7  362.07    9.45
  -1   2   7  259.39    7.33
  -1   2   7  351.03    8.31
   1   2  -7  322.85    8.30
   1  -2  -7  308.31    9.99
   1   2  -7  370.66    9.46
   1  -2  -7  416.01    8.84
  -1  -2   7  355.53    8.96
   1  -2  -7  287.30   12.67
  -1  -2   7  357.24    9.31
  -1   2   7  352.42    9.16
   1   2  -6 1014.33   22.21
   1   2  -6 1008.01   24.54
  -1   2   6 1111.39   22.66
   1   2  -6 1087.44   22.10
  -1   2   6 1044.45   21.27
   1   2  -6 1067.98   22.64
  -1  -2   6 1118.65   22.59
   1  -2  -6  951.42   23.34
  -1  -2   6 1049.10   22.03
   1  -2  -6 1197.37   21.93
   1  -2  -6  890.43   26.47
  -1   2   6 1121.60   21.60
  -1  -2   6 1058.67   22.34
  -1   2   6 1147.43   22.40
   1   2  -6 1151.15   22.12
   1  -2  -5  782.75   19.40
  -1  -2   5  746.37   19.56
   1  -2  -5  635.39   20.40
  -1  -2   5  737.83   19.57
  -1   2   5  745.06   18.83
  -1   2   5  746.73   19.01
   1  -2  -5  629.21   23.03
  -1   2   5  788.02   19.68
   1   2  -5  800.99   25.24
   1   2  -5  752.97   21.80
  -1   2   5  768.99   19.87
   1   2  -5  714.52   19.62
   1  -2  -4 2135.23   59.76
  -1  -2   4 2345.97   58.69
  -1   2   4 2377.55   58.04
   1   2  -4 2494.53   61.38
   1   2  -4 2259.17   58.84
   1   2  -4 2536.09   64.41
   1  -2  -4 2491.27   58.69
  -1  -2   4 2496.35   58.94
  -1   2   4 2324.40   57.71
   1  -2  -4 2083.52   62.56
  -1   2   4 2384.09   58.19
  -1  -2   4 2472.48   62.23
   1  -2  -3  315.80    8.92
  -1  -2   3  315.03    9.12
  -1   2   3  332.85    8.60
   1   2  -3  296.09    9.11
   1   2  -3  311.05   12.69
   1  -2  -3  287.69   12.51
  -1  -2   3  287.93   11.63
   1  -2  -3  290.79    9.99
  -1  -2   3  298.01    8.81
   1  -2  -2    3.06    1.65
   1  -2  -2    2.29    0.59
  -1  -2   2    2.39    0.70
   1  -2  -2    2.55    0.79
  -1  -2   2    2.23    0.97
  -1  -2   2    0.81    2.99
   1  -2  -2    5.18    3.45
  -1   2   2    1.88    0.66
   1   2  -2    1.88    0.86
   1   2  -2    1.29    2.61
  -1   2   2    2.80    0.57
   1  -2  -1  303.19    7.65
  -1  -2   1  282.60    7.72
   1  -2  -1  269.22    9.03
   1  -2  -1  267.05    7.84
  -1  -2   1  302.83    8.23
  -1  -2   1  248.06   11.16
   1  -2  -1  252.23   11.39
  -1   2   1  231.28    7.60
   1   2  -1  274.46    8.15
  -1   2   1  246.53   10.30
  -1   2   1  309.61    7.74
  -1  -2   0  167.35    5.81
  -1  -2   0  177.48    5.09
   1  -2   0  172.47    4.99
   1  -2   0  160.74    5.19
  -1  -2   0  179.60    5.54
   1  -2   0  159.80    8.51
  -1  -2   0  178.19    9.01
  -1   2   0  150.34    5.01
  -1   2   0  163.61    8.03
   1   2   0  167.92    5.43
   1   2   0  195.32    5.35
  -1  -2  -1  379.42    9.49
   1  -2   1  347.32    9.39
  -1  -2  -1  337.53   10.25
   1  -2   1  325.00    9.53
  -1  -2  -1  376.13   10.04
   1  -2   1  314.19   12.94
  -1  -2  -1  346.36   13.53
  -1   2  -1  322.40    9.34
   1   2   1  371.54    9.58
  -1   2  -1  355.29   13.39
   1  -2   2  117.51    4.05
  -1  -2  -2  136.78    4.52
   1   2   2  132.26    4.04
  -1   2  -2  126.81    7.68
   1  -2   2  115.85    6.98
  -1  -2  -2  122.42    7.46
  -1  -2  -2  114.19    4.67
   1  -2   2  115.43    3.93
  -1  -2  -2  138.27    4.01
  -1  -2  -3  407.92   12.02
  -1  -2  -3  473.24   11.14
   1  -2   3  397.97   11.15
   1  -2   3  414.07   14.93
  -1  -2  -3  415.16   15.64
   1  -2   3  400.74   11.12
  -1  -2  -3  447.67   11.69
   1  -2   3  384.02   10.79
   1   2   3  434.36   11.15
   1   2   3  400.89   10.58
  -1   2  -3  456.41   16.55
   1  -2   4    1.61    0.80
  -1  -2  -4   -0.16    3.93
   1   2   4    1.35    0.49
   1   2   4    1.53    0.28
   1  -2   4    2.80    0.57
   1   2   4    1.88    0.35
  -1   2  -4    0.86    0.40
  -1  -2  -4    4.80    1.09
   1  -2   4    2.09    0.69
  -1  -2  -5  357.24    9.51
   1  -2   5  331.04    8.79
  -1  -2  -5  340.89   10.18
   1   2   5  303.93    8.74
   1   2   5  344.45    8.48
  -1   2  -5  374.57   10.81
   1  -2   5  312.53    8.57
   1   2   5  314.99    8.16
  -1   2  -5  299.75    8.25
  -1   2  -5  345.14    9.91
   1   2   5  319.72    8.54
   1   2   5  298.15    8.05
  -1  -2  -6   66.10    3.06
   1  -2   6   65.55    2.46
  -1  -2  -6   73.73    3.86
  -1   2  -6   68.70    3.09
   1   2   6   61.17    2.60
  -1   2  -6   72.96    3.78
   1  -2   6   62.76    2.39
   1   2   6   58.90    2.35
  -1   2  -6   69.12    3.53
  -1   2  -6   62.19    2.17
  -1   2  -6   70.82    3.35
  -1   2  -6   67.86    5.01
  -1   2  -7   26.39    2.50
   1   2   7    3.71    0.81
   1   2   7    2.74    1.09
  -1   2  -7   15.91    2.35
  -1   2  -7   60.18    3.12
   1   2   7    2.58    0.96
  -1   2  -7    9.88    1.26
   1  -2   7    0.51    1.37
  -1  -2  -7    2.49    1.73
   1  -2   7    0.99    0.68
  -1   2  -7   48.83    2.84
  -1  -2  -7    6.08    1.26
   1  -2   7    1.49    0.67
  -1   2  -7   66.99    4.11
  -1  -2  -8  429.93   12.69
  -1  -2  -8  512.63   13.41
   1  -2   8  448.16   12.45
  -1   2  -8  437.76   12.10
  -1   2  -8  454.68   13.28
   1   2   8  520.10   13.44
  -1   2  -8  466.16   14.00
  -1   2  -8  473.88   13.20
  -1   2  -8  455.47   13.37
   1   2   8  498.86   12.83
   1  -2   8  500.82   14.30
   1   2   8  469.60   12.48
   1   2   8  469.63   12.92
   1   2   9   85.34    3.52
  -1   2  -9   86.58    3.53
   1   2   9   79.43    2.78
  -1   2  -9   94.12    5.00
   1   2   9   82.13    3.36
  -1   2  -9   87.53    3.66
   1   2   9   86.75    2.87
   1  -2   9   90.09    4.70
   1   2   9   85.96    3.15
  -1  -2  -9   85.19    3.41
   1   2   9   86.72    3.76
  -1   2  -9   83.44    3.69
   1   2  10  195.45    5.77
  -1   2 -10  204.26    6.23
  -1   2 -10  206.28    7.62
   1   2  10  198.98    6.44
  -1  -2 -10  197.25    6.45
   1   2  10  201.89    6.17
   1  -2  10  226.14    8.30
   1   2  10  195.00    6.82
   1   2  10  203.35    5.81
   1   2  11  317.27   10.39
  -1  -2 -11  424.87   11.82
   1  -2  11  333.48   10.01
   1   2  11  336.72   10.04
  -1  -2 -11  435.02   12.84
   1   2  11  322.54   10.25
  -1   2 -11  345.46   11.03
  -1   2 -11  375.11   11.18
   1   2  11  323.49   10.52
   1  -2  11  344.52    9.71
   1  -2  11  393.47   12.41
   1   2  11  338.39    9.76
  -1  -2 -11  329.74   10.06
   1  -2  11  379.41   10.70
  -1  -2 -11  326.36   10.04
  -1  -2 -12  256.90    8.08
  -1  -2 -12  255.58    9.23
   1   2  12  227.63    8.24
   1   2  12  247.37    8.49
   1  -2  12  195.93    7.61
  -1  -2 -12  334.57    9.80
   1  -2  12  266.95    7.95
  -1   2 -12  256.47    8.67
  -1  -2 -12  330.29   10.63
   1   2  12  242.41    8.20
  -1  -2 -12  152.44   10.03
  -1  -2 -12  261.09    8.04
   1  -2  12  280.10    8.51
   1  -2  12  305.34   10.45
   1   2  12  268.68    7.74
  -1   2 -12  275.13    8.83
  -1  -2 -13  270.69    9.70
   1  -2  13  268.84    8.93
   1   2  13  238.50    8.73
   1  -2  13  236.09    8.01
   1   2  13  239.48    8.55
  -1  -2 -13  328.94    9.96
  -1  -2 -13  307.93   10.58
   1   2  13  255.94    8.51
  -1   2 -13  260.02    8.80
  -1  -2 -13  266.25    8.34
   1  -2  13  297.50    8.81
  -1  -2 -13  164.48   10.19
   1  -2  13  242.85    7.73
  -1   2 -13  269.74    8.95
   1  -2  13  324.13   10.88
  -1  -2 -14  240.89    8.42
   1   2  14  185.22    7.38
   1  -2  14  205.07    6.83
   1  -2  14  236.97    7.89
  -1  -2 -14  218.46    8.65
   1   2  14  215.58    7.47
   1   2  14  209.74    7.57
   1   2  14  196.34    7.32
  -1  -2 -14  231.28    8.99
  -1   2 -14  212.25    7.44
   1   2  14  198.28    6.83
   1  -2  14  237.99    7.53
  -1  -2 -14  140.51    8.89
  -1  -2 -14  205.53    7.14
  -1   2 -14  211.36    7.55
   1  -2  14  185.01    6.45
   1  -2  14  234.99    9.26
   1  -2  15   38.87    2.24
   1  -2  15   45.01    2.92
  -1  -2 -15   41.20    2.84
  -1  -2 -15   30.08    4.16
   1   2  15   35.76    3.11
   1  -2  15   44.42    2.63
  -1   2 -15   47.90    2.93
   1   2  15   45.75    3.20
   1  -2  15   52.05    4.41
  -1  -2 -15   44.39    4.19
   1   2  15   39.45    2.65
  -1  -2 -15   43.51    3.56
  -1   2 -15   44.10    3.08
   1   2  15   49.47    3.43
  -1   2 -15   42.16    2.78
  -1  -2 -16   76.67    4.08
  -1  -2 -16   87.19    5.61
   1  -2  16   67.14    3.31
   1  -2  16   83.67    3.63
   1   2  16   73.83    3.74
  -1   2 -16   82.73    3.87
   1   2  16   77.90    4.38
   1   2  16   65.14    4.23
  -1   2 -16   73.30    3.97
  -1  -2 -16   74.18    5.12
   1   2  16   66.29    4.03
  -1  -2 -16   84.36    4.16
  -1  -2 -16   59.67    5.79
   1   2  16   66.60    4.20
   1  -2  16   88.03    5.45
   1   2  16   75.79    3.75
   1  -2  16   76.10    3.28
   1  -2  17    6.02    1.42
  -1  -2 -17    7.44    3.31
  -1  -2 -17    6.07    2.15
   1  -2  17   11.00    1.69
  -1   2 -17    7.46    1.59
   1   2  17    8.82    2.39
   1  -2  17    6.97    2.52
   1   2  17    7.29    1.62
   1   2  17    6.61    1.70
   1  -2  17    6.83    2.89
  -1  -2 -17    7.18    1.87
   1   2  17    8.57    2.28
  -1   2 -17    7.54    1.90
   1   2  17    7.58    2.22
  -1  -2 -17    7.81    2.84
  -1   2 -17    7.85    1.62
   1  -2  17    7.81    1.22
  -1  -2 -17    9.14    3.74
  -1  -2 -17    8.00    3.33
  -1  -2 -18   33.17    2.92
   1   2  18   30.58    3.28
   1  -2  18   36.11    2.39
   1  -2  18   42.48    2.61
  -1   2 -18   33.50    2.46
   1   2  18   35.94    3.37
   1   2  18   34.34    3.48
  -1   2 -18   38.08    2.62
  -1   2 -18   38.01    2.78
  -1  -2 -18   34.22    3.99
  -1  -2 -18   28.09    4.59
   1  -2  18   40.83    2.26
   1   2  18   35.41    2.73
   1  -2  18   41.78    4.29
   1   2  18   34.58    2.71
   1  -2  18   38.08    3.84
  -1  -2 -18   35.55    4.79
   1  -2  19   16.54    1.47
  -1  -2 -19   11.99    3.82
   1   2  19   12.33    2.58
   1  -2  19   15.96    1.74
  -1   2 -19   15.70    2.07
   1  -2  19   16.15    3.07
   1   2  19   15.39    2.04
  -1   2 -19   13.73    1.65
   1   2  19   17.35    2.75
   1   2  19   12.88    2.78
  -1   2 -19   14.96    1.85
   1  -2  19   15.34    1.85
  -1  -2 -19   14.97    3.93
  -1  -2 -19   10.84    3.08
  -1  -2 -19   13.33    2.15
   1  -2  20   85.41    3.94
  -1   2 -20   88.87    4.02
  -1   2 -20  102.61    4.39
  -1  -2 -20  137.76    7.10
  -1  -2 -20  115.42    7.93
   1   2  20  132.80    6.19
  -1  -2 -20   85.98    6.78
  -1  -2 -20   92.88    4.84
   1   2  20  130.25    6.35
  -1   2 -20   91.38    4.15
   1  -2  20   98.43    3.85
  -1   2 -20   87.50    3.93
  -1  -2 -20   94.63    6.20
   1  -2  20  117.94    6.25
   1   2  20  114.32    4.82
   1  -2  20  117.69    5.96
   1   2  20  111.32    4.78
  -1   2 -21   24.88    1.96
   1  -2  21   29.18    3.23
   1   2  21   29.01    3.12
   1  -2  21   26.45    3.06
   1   2  21   25.59    2.29
  -1  -2 -21   21.85    4.27
   1  -2  21   28.24    1.80
  -1   2 -21   27.69    2.47
  -1   2 -21   26.25    2.08
   1   2  21   26.64    3.22
  -1  -2 -21   12.86    6.58
  -1  -2 -21   22.41    4.50
  -1  -2 -21   30.53    3.79
  -1  -2 -21   19.90    2.40
  -1   2 -21   28.09    2.30
  -1  -2 -21   21.55    3.55
  -1   2 -21   22.39    1.89
   1   2  22   32.74    3.18
  -1   2 -22   29.65    2.12
  -1  -2 -22   28.51    3.68
   1  -2  22   37.54    1.98
  -1  -2 -22   28.09    4.37
   1   2  22   30.49    2.37
   1  -2  22   30.53    3.11
  -1   2 -22   34.17    2.25
  -1   2 -22   34.87    2.36
  -1   2 -22   31.69    2.11
  -1   2 -23    0.58    1.09
  -1  -2 -23   -0.12    3.01
   1  -2  23    0.85    0.74
  -1   2 -23    1.46    1.51
  -1   2 -23    1.26    1.05
   1  -2  23   -1.34    1.63
  -1   2 -23    0.82    1.04
  -1  -2 -23   -0.44    2.56
  -1   2 -23   -0.35    1.19
   1  -2  23    1.00    1.61
   1   2  23    1.30    2.04
  -1  -2 -24   82.15    4.26
   1   2  24   57.93    3.94
   1  -2  24   71.53    3.75
   1   2  24   68.97    3.95
  -1  -2 -24   45.30    4.55
  -1   2 -24   74.27    3.46
   1  -2  24   62.63    2.52
  -1   2 -24   54.27    2.67
  -1   2 -24   51.86    2.87
  -1   2 -24   59.61    2.89
  -1  -2 -24   68.18    4.80
   1   2  25    4.17    1.78
   1  -2  25    0.57    1.28
  -1  -2 -25    6.47    2.19
   1   2  25    4.97    1.86
  -1   2 -25    0.55    0.88
  -1   2 -25    1.00    1.47
  -1  -2 -25    7.11    2.88
   1  -2  25    0.34    0.55
  -1  -2 -25    5.19    2.59
  -1   2 -25    0.38    0.98
  -1  -2 -26   23.00    3.05
  -1  -2 -26   29.19    2.38
   1   2  26   22.51    2.24
  -1   2 -26   27.01    2.14
   1   2  26   26.90    2.35
   1  -2  26   24.07    1.89
  -1   2 -27    1.47    1.24
  -1  -2 -27    1.97    1.19
   1   2  27    0.83    1.07
  -1  -2 -27    0.06    1.83
   1   2  27    1.03    1.11
   1   2  28    3.74    0.85
   1   3 -26    3.23    1.03
  -1   3  26    3.78    1.12
  -1   3  26    2.94    1.37
  -1   3  25   17.19    2.21
   1   3 -25    0.10    1.13
  -1  -3  25    0.63    0.65
  -1   3  25   12.39    1.68
   1  -3 -25   15.94    2.93
   1  -3 -25   25.13    3.63
   1  -3 -25   12.62    1.70
  -1   3  25   14.41    1.80
   1   3 -25    0.71    0.86
   1  -3 -24    1.76    1.53
  -1   3  24    2.30    2.03
   1   3 -24   -0.11    1.15
  -1  -3  24    0.17    0.66
  -1   3  24    0.18    1.64
  -1   3  24    0.06    1.48
   1  -3 -24   -1.33    3.38
   1   3 -24   -0.26    0.92
   1  -3 -24    0.35    2.36
   1  -3 -23    7.29    2.87
  -1   3  23    9.18    2.42
   1  -3 -23    9.56    1.95
  -1  -3  23    8.29    1.05
  -1   3  23   12.27    2.32
   1  -3 -23    8.65    4.19
   1   3 -23   10.75    1.57
  -1   3  23    9.78    2.09
   1   3 -23   10.04    1.34
  -1  -3  22    4.72    0.95
   1   3 -22    4.72    1.40
   1  -3 -22   -0.48    2.79
  -1   3  22    6.89    2.51
  -1   3  22    6.04    2.00
   1  -3 -22    8.84    4.65
   1  -3 -22    5.20    1.81
   1   3 -22    5.02    1.27
   1  -3 -21   28.27    5.71
  -1  -3  21   35.29    2.04
   1  -3 -21   27.55    4.16
  -1   3  21   33.45    3.65
   1   3 -21   32.53    2.10
   1   3 -21   38.32    2.58
  -1  -3  21   35.39    3.59
   1   3 -20   15.34    1.60
  -1  -3  20   15.89    1.88
   1  -3 -20   20.31    2.64
  -1   3  20   17.70    3.18
  -1   3  20    9.21    2.50
   1   3 -20   16.93    1.76
  -1   3  20   14.76    2.61
   1  -3 -19   77.48    8.28
  -1   3  19   86.13    5.72
   1  -3 -19   94.00    4.86
  -1  -3  19   95.54    4.04
   1  -3 -19   78.31    4.57
  -1  -3  19   92.17    3.64
  -1   3  19   81.36    5.40
   1   3 -19   89.56    4.00
  -1   3  19   89.07    4.95
  -1  -3  19   42.35    5.15
   1  -3 -19   65.72    6.24
   1   3 -19   95.00    3.91
   1  -3 -19   30.85    8.54
   1   3 -19   81.13    3.63
  -1   3  19   88.94    5.38
   1  -3 -19   78.97    6.15
  -1  -3  19   96.19    6.35
   1  -3 -18   17.91    5.85
  -1  -3  18   13.59    1.42
  -1   3  18   21.48    3.72
   1   3 -18   14.35    1.90
  -1   3  18   12.22    3.21
  -1   3  18    7.88    2.86
   1  -3 -18   13.61    2.69
  -1  -3  18   12.32    1.84
  -1   3  18   13.28    2.60
   1   3 -18   13.79    1.85
  -1  -3  18   10.34    3.52
   1  -3 -18   -0.37    6.42
  -1  -3  18    2.53    2.90
   1  -3 -18    6.29    3.61
  -1  -3  18   13.79    1.73
   1  -3 -18    9.89    2.27
   1  -3 -18   11.35    3.71
  -1   3  18   18.26    3.23
   1   3 -18   11.38    1.58
  -1  -3  17   88.86    3.65
  -1   3  17   95.78    6.09
  -1  -3  17   90.37    3.84
   1  -3 -17   92.21    4.78
   1   3 -17   99.75    4.18
  -1   3  17   81.32    5.34
  -1   3  17   86.26    5.66
  -1  -3  17   94.05    4.07
   1  -3 -17   97.76    5.13
  -1   3  17   93.28    4.97
   1   3 -17   87.66    4.14
  -1  -3  17   88.28    6.71
   1  -3 -17   70.38    6.35
   1  -3 -17   76.90    8.82
   1  -3 -17   80.62    6.33
  -1   3  17   86.83    5.31
   1   3 -17   81.61    3.75
  -1  -3  16    2.29    0.98
   1  -3 -16    9.65    5.40
   1  -3 -16    1.09    1.88
  -1  -3  16    2.18    1.38
   1   3 -16    2.14    1.29
  -1   3  16   -0.75    2.26
  -1   3  16   -0.33    2.48
   1  -3 -16   -1.12    6.71
   1  -3 -16    2.54    3.48
   1   3 -16    1.43    1.42
  -1   3  16    2.25    2.00
  -1  -3  16    1.88    3.05
  -1   3  16    1.88    2.18
  -1  -3  16    1.40    1.50
   1  -3 -16    0.56    2.17
   1  -3 -16   -0.29    3.25
   1   3 -16    1.82    1.25
  -1   3  16   -0.09    2.31
  -1   3  16   -1.12    2.68
   1  -3 -15   32.78    4.49
   1  -3 -15   27.34    6.97
  -1  -3  15   34.00    2.10
  -1   3  15   35.12    3.74
  -1  -3  15   29.59    2.43
   1  -3 -15   36.60    3.50
   1  -3 -15   28.04    3.91
  -1   3  15   31.28    3.68
   1   3 -15   34.75    2.68
  -1   3  15   30.33    2.99
  -1  -3  15   33.29    4.67
   1  -3 -15   18.08    7.83
   1  -3 -15   28.94    4.47
   1  -3 -15   35.23    3.07
  -1  -3  15   32.19    2.35
  -1   3  15   28.30    3.17
   1   3 -15   34.93    2.63
   1   3 -15   36.88    2.50
   1   3 -15   29.63    2.05
   1  -3 -14   61.47    9.13
  -1   3  14   82.27    5.16
  -1  -3  14   84.98    3.48
   1  -3 -14   80.46    4.33
  -1  -3  14   82.67    3.73
   1  -3 -14   83.93    5.38
   1  -3 -14   95.55    4.91
  -1   3  14   81.97    4.41
   1   3 -14   97.40    4.36
  -1  -3  14   93.42    6.68
   1  -3 -14   70.35    6.04
   1   3 -14   81.86    4.29
  -1  -3  14   29.62    5.21
   1  -3 -14   54.17    9.62
   1  -3 -14   83.49    6.17
  -1   3  14   81.75    4.53
  -1   3  14   83.78    4.83
   1   3 -14   85.01    3.58
  -1  -3  13  186.17    6.06
  -1   3  13  186.20    7.70
  -1   3  13  176.96    7.72
  -1  -3  13  177.14    6.25
   1  -3 -13  184.43    7.02
   1  -3 -13  169.77    7.87
   1  -3 -13  206.50    7.56
  -1  -3  13  111.13    8.66
   1  -3 -13  164.05    8.94
   1   3 -13  190.79    7.07
   1   3 -13  212.57    7.05
  -1   3  13  180.81    6.85
   1  -3 -13  141.44   13.64
  -1  -3  13  207.79    9.84
   1  -3 -13  202.25    9.33
   1   3 -13  185.59    6.65
  -1   3  13  187.14    7.45
   1   3 -13  181.69    6.34
   1  -3 -13  162.03   13.46
   1  -3 -12   20.84    2.64
   1  -3 -12   18.55    3.02
  -1  -3  12   27.54    2.67
  -1  -3  12   18.89    1.90
  -1   3  12   22.57    2.25
   1   3 -12   24.71    2.39
   1  -3 -12   23.94    3.79
  -1  -3  12   28.51    3.76
   1   3 -12   21.56    1.89
  -1   3  12   27.03    2.75
   1  -3 -12    9.38    5.95
  -1  -3  12   21.66    1.65
   1  -3 -12   18.93    7.27
   1   3 -12   24.56    2.48
  -1  -3  12   15.03    3.46
   1  -3 -12   18.67    3.78
  -1   3  12   22.49    2.84
  -1   3  12   21.97    2.52
   1   3 -12   22.95    2.34
  -1  -3  11    1.81    2.17
   1  -3 -11    3.49    2.53
  -1  -3  11    1.63    2.29
   1   3 -11    4.43    1.70
   1  -3 -11    9.21    3.08
   1  -3 -11    1.30    5.92
  -1   3  11    1.94    1.89
  -1  -3  11    2.04    1.29
  -1  -3  11    2.35    0.83
   1  -3 -11   -1.00    5.94
  -1  -3  11    2.70    1.67
   1  -3 -11    0.71    2.11
  -1   3  11    2.24    1.76
  -1   3  11    3.39    1.67
   1   3 -11    3.13    1.69
   1  -3 -10    3.34    2.10
  -1  -3  10    2.93    1.74
   1  -3 -10   -1.52    5.66
  -1  -3  10    2.34    0.82
   1  -3 -10    3.80    2.64
  -1  -3  10    1.59    2.14
   1  -3 -10    2.46    5.80
   1   3 -10    4.80    1.71
   1  -3 -10    1.89    2.63
  -1  -3  10    3.91    2.19
  -1   3  10    3.17    1.84
  -1  -3  10    1.85    1.26
  -1   3  10    3.99    1.99
   1   3 -10    3.93    1.83
  -1   3  10    3.55    1.55
  -1   3   9   87.56    4.47
  -1  -3   9   95.56    5.22
   1   3  -9   91.63    4.50
   1  -3  -9   70.38    5.18
   1  -3  -9   77.62    9.00
  -1   3   9   90.19    4.85
  -1  -3   9   94.93    5.07
   1  -3  -9   87.62    5.64
  -1  -3   9   84.58    3.31
   1  -3  -9   95.66    9.35
  -1   3   9   85.20    4.03
   1   3  -9   81.14    4.41
  -1  -3   9   79.75    4.36
   1  -3  -8    4.56    4.94
   1  -3  -8    2.32    2.22
  -1  -3   8    1.05    0.69
   1   3  -8    2.35    1.67
   1  -3  -8    1.68    2.33
  -1  -3   8    2.47    1.61
   1  -3  -8   -0.55    4.99
  -1   3   8    1.42    1.67
  -1   3   8    0.92    1.44
  -1  -3   8    1.41    1.49
  -1   3   7   24.35    2.25
  -1   3   7   24.55    1.57
   1  -3  -7   25.99    3.17
   1  -3  -7   20.99    3.03
   1  -3  -7   22.89    5.91
  -1  -3   7   29.69    2.41
  -1   3   7   28.37    2.64
   1   3  -7   28.56    4.21
  -1   3   7   24.77    1.80
  -1   3   6   48.62    2.16
   1   3  -6   56.47    3.59
  -1  -3   6   51.30    2.90
   1   3  -6   44.35    2.84
   1   3  -6   48.15    7.10
   1   3  -6   54.83    5.09
  -1   3   6   53.75    3.41
   1  -3  -6   42.39    6.61
  -1   3   6   50.16    2.46
  -1   3   5  129.70    3.83
  -1   3   5   68.40    3.66
   1   3  -5  114.37    7.07
   1   3  -5   96.14    4.46
  -1   3   5  124.60    5.19
   1   3  -5   93.13    8.58
  -1   3   5  138.51    4.23
   1  -3  -4   21.68    3.72
  -1   3   4    9.49    1.16
  -1   3   4   19.92    1.84
   1   3  -4   14.91    1.75
   1   3  -4   18.82    3.55
  -1   3   4   19.43    2.08
   1   3  -4    7.70    4.27
  -1   3   4   17.16    1.14
  -1  -3   4   16.23    4.61
  -1   3   4   16.46    1.31
  -1   3   4   16.58    0.89
   1  -3  -4   15.07    2.63
  -1   3   3   26.24    1.75
  -1  -3   3   36.42    5.62
   1  -3  -3   42.10    2.06
   1  -3  -3   37.36    3.49
  -1   3   3   39.56    1.98
   1   3  -3   28.19    4.91
   1   3  -3   35.10    2.48
  -1   3   3   24.74    3.68
  -1   3   3   44.71    2.82
  -1   3   2    0.90    0.76
  -1  -3   2    7.45    5.23
   1  -3  -2    0.88    0.75
   1   3  -2    0.35    3.58
   1   3  -2    3.64    1.65
  -1   3   2    1.49    0.77
  -1   3   2    2.74    1.35
  -1   3   2    0.43    2.66
  -1   3   1  244.75    8.31
  -1  -3   1  245.60   14.13
   1  -3  -1  324.28    8.78
   1   3  -1  225.14   12.03
   1   3  -1  317.29    9.69
   1   3  -1  416.72    9.92
  -1   3   1  236.57   11.74
  -1   3   1  349.54    9.06
  -1   3   1  360.83    9.85
  -1  -3   0  261.70   13.79
   1  -3   0  184.56    6.24
   1   3   0  162.65    9.53
   1   3   0  262.22    7.25
  -1   3   0  220.96    6.75
  -1   3   0  217.27    7.08
   1   3   0  215.98    7.34
  -1   3   0  148.57    9.35
  -1  -3  -1  706.74   27.73
  -1  -3  -1  831.40   22.88
   1  -3   1  757.31   20.89
  -1   3  -1  664.09   25.34
   1   3   1  749.38   21.76
   1   3   1  903.11   21.49
  -1   3  -1  876.54   21.74
   1  -3   2   14.96    1.05
  -1  -3  -2   16.15    6.95
   1   3   2   15.71    2.03
   1   3   2   16.34    1.54
  -1   3  -2   13.89    4.65
   1   3   2   16.88    1.21
   1  -3   2   12.08    1.32
  -1  -3  -2   18.04    2.87
   1   3   3  615.60   16.78
   1   3   3  625.98   16.09
  -1   3  -3  911.85   23.14
  -1   3  -3 1085.67   28.20
  -1  -3  -3  757.52   19.64
   1  -3   3  553.32   16.02
   1  -3   4   83.22    3.06
  -1   3  -4   93.08    7.02
   1   3   4   90.97    2.97
  -1   3  -4   81.46    4.44
   1   3   4   87.09    3.14
   1   3   4   94.66    3.11
  -1  -3  -4   94.05    5.35
   1  -3   5   35.42    2.01
  -1   3  -5   41.65    4.24
  -1   3  -5   42.72    3.45
  -1   3  -5   37.06    2.44
  -1   3  -5   46.68    5.86
   1   3   5   58.46    2.28
   1   3   5   70.01    3.02
   1   3   5   77.99    2.62
   1  -3   6 1678.76   42.78
   1  -3   6 1577.84   42.32
   1  -3   6 1523.59   41.42
  -1   3  -6 1884.24   45.11
  -1   3  -6 1745.10   43.52
  -1   3  -6 1797.66   48.22
  -1   3  -6 1577.09   41.91
  -1   3  -6 2010.54   44.19
   1   3   6 1611.44   41.44
  -1  -3  -6 1753.98   54.20
   1   3   6 1685.95   41.37
   1   3   6 1673.25   42.01
  -1   3  -7   51.76    4.25
   1   3   7  142.06    3.77
   1   3   7  122.24    4.18
  -1   3  -7   60.60    6.50
   1   3   7  182.90    5.83
  -1   3  -7   42.39    3.55
  -1  -3  -7   79.79    3.98
   1  -3   7   50.37    3.40
  -1  -3  -7  146.40    7.55
   1  -3   7   48.26    6.22
  -1   3  -7   54.50    4.38
  -1  -3  -7  197.06    8.05
   1  -3   7   50.59    3.75
   1   3   7  148.80    4.24
  -1   3  -7   50.04    4.49
   1   3   7  158.36    3.95
  -1   3  -8   17.70    2.62
   1   3   8   19.72    1.79
  -1  -3  -8   23.32    3.76
  -1   3  -8   18.46    2.17
   1   3   8   19.36    2.30
  -1   3  -8   21.93    2.69
  -1  -3  -8   16.75    1.91
   1   3   8   26.60    1.63
   1  -3   8   27.69    2.75
  -1   3  -8   20.25    2.88
  -1  -3  -8   19.51    3.60
  -1  -3  -8    9.50    7.77
   1  -3   8   18.85    1.40
  -1   3  -8   19.30    2.40
   1  -3   8   22.70    5.16
   1  -3   8   24.03    2.82
   1   3   9  131.57    5.30
   1  -3   9    5.68    0.99
  -1  -3  -9   71.34    5.67
  -1   3  -9    5.18    2.38
   1  -3   9    5.86    2.12
  -1  -3  -9   44.04    5.16
  -1  -3  -9   28.58    3.37
   1  -3   9    4.71    1.98
   1   3   9   68.86    3.33
  -1  -3  -9  192.32   17.34
  -1   3  -9    5.82    1.67
   1   3   9  133.35    5.27
   1  -3   9    5.07    2.19
  -1  -3  -9   20.85    2.28
  -1   3  -9    4.71    1.85
   1   3   9   98.56    3.50
   1  -3   9    6.86    2.19
   1  -3  10   48.20    2.59
   1   3  10   53.68    2.89
  -1  -3 -10   74.23    6.41
   1   3  10   59.14    3.77
   1  -3  10   51.69    2.48
  -1  -3 -10   49.81    3.92
   1  -3  10   43.37    3.52
   1   3  10   54.60    3.14
   1   3  10   57.14    3.72
   1  -3  10   58.59    4.89
  -1  -3 -10   54.04    3.28
  -1   3 -10   58.16    4.58
  -1  -3 -10   66.22   12.11
   1  -3  10   59.88    4.70
  -1   3 -10   61.40    4.22
  -1  -3 -10   60.97    5.53
   1  -3  10   53.34    4.54
   1  -3  11   58.28    2.93
  -1  -3 -11   14.52    7.58
   1   3  11   72.17    3.43
   1   3  11   79.24    4.33
   1  -3  11   71.68    5.71
  -1  -3 -11   77.51    6.23
  -1   3 -11   72.42    4.48
  -1  -3 -11   62.93    3.67
  -1  -3 -11   56.65    4.42
   1  -3  11   56.49    3.90
  -1  -3 -11   85.95   13.54
   1   3  11   70.41    4.16
   1  -3  11   52.96    5.24
  -1   3 -11   63.93    4.45
  -1  -3 -11   99.88    7.31
   1  -3  11   56.69    5.08
   1  -3  12  104.16    4.03
  -1  -3 -12  162.31    9.18
   1   3  12  123.26    5.55
   1  -3  12   77.67    4.08
   1  -3  12  102.56    5.12
  -1  -3 -12  115.23    5.92
  -1  -3 -12  121.19   15.47
  -1   3 -12  108.95    5.52
   1  -3  12  102.12    6.88
  -1   3 -12  125.62    5.75
   1  -3  12   94.93    7.13
  -1  -3 -12  115.80    7.64
  -1  -3 -12  104.46    4.84
   1   3  12  109.03    5.38
   1  -3  12   83.84    6.80
   1   3  13   23.64    3.24
   1  -3  13   15.53    2.07
  -1  -3 -13   20.37    3.67
   1  -3  13   20.50    2.64
   1   3  13   19.51    2.75
   1  -3  13    9.12    4.19
   1  -3  13   16.31    3.90
   1   3  13   20.93    2.71
  -1  -3 -13   29.91    5.60
  -1  -3 -13   18.46    2.40
   1  -3  13   18.55    1.63
   1  -3  13   11.90    3.80
  -1  -3 -13   14.63   10.32
  -1  -3 -13   19.04    4.64
  -1   3 -13   21.81    2.79
   1  -3  14   20.05    2.56
  -1  -3 -14   17.44    3.66
   1   3  14   16.28    2.89
   1  -3  14    5.01    3.69
   1  -3  14    2.53    3.71
  -1  -3 -14   10.11   10.32
  -1  -3 -14   22.69    4.84
  -1   3 -14   16.80    2.56
  -1  -3 -14   28.28    5.35
  -1   3 -14   19.31    2.78
   1   3  14   18.04    2.60
   1  -3  14   12.83    1.87
  -1  -3 -14   14.62    2.39
   1  -3  14   17.56    1.62
  -1  -3 -14   -1.31    6.41
   1  -3  14   12.23    3.89
  -1  -3 -15  116.05    8.32
  -1  -3 -15   14.71    6.82
   1  -3  15   58.42    2.95
  -1  -3 -15   85.79    4.54
   1   3  15   78.63    4.98
   1   3  15   66.70    3.69
   1  -3  15   36.77    5.82
  -1  -3 -15  119.72    6.73
  -1   3 -15   74.57    4.07
   1   3  15   80.83    4.54
  -1   3 -15   62.01    3.53
   1  -3  15   54.36    3.17
   1   3  15   93.78    5.09
  -1   3 -15   60.75    3.91
   1  -3  15    1.38    3.64
  -1  -3 -15   89.41    7.42
  -1  -3 -15   64.35   13.66
  -1   3 -15   62.50    4.01
   1  -3  15   54.97    6.18
  -1  -3 -16   14.03    2.32
   1   3  16   16.30    2.81
  -1  -3 -16   22.79    2.99
  -1  -3 -16   21.38    3.93
  -1   3 -16   19.97    2.20
   1   3  16   18.32    3.00
   1  -3  16   19.44    2.04
   1   3  16   18.47    2.15
   1  -3  16   10.90    4.02
  -1   3 -16   17.10    2.36
   1   3  16   16.59    2.72
  -1  -3 -16   20.68    4.76
   1  -3  16   16.47    1.61
  -1   3 -16   23.02    2.43
   1   3  16   20.94    2.83
  -1  -3 -16   12.87    4.56
   1  -3  16    0.24    3.02
  -1  -3 -16    4.29    9.24
  -1  -3 -17   25.79    2.82
   1   3  17   32.83    3.58
   1  -3  17   29.75    2.05
  -1  -3 -17   38.65    5.59
  -1   3 -17   27.51    2.58
  -1  -3 -17   35.34    3.35
  -1  -3 -17   29.52    4.38
   1  -3  17   27.49    2.19
  -1   3 -17   31.74    2.51
   1   3  17   32.15    3.55
   1  -3  17   37.31    2.47
   1   3  17   32.11    3.40
  -1   3 -17   30.92    2.71
   1  -3  17   18.43    4.41
   1   3  17   31.08    2.53
   1   3  17   30.62    3.24
  -1   3 -17   30.58    2.63
  -1  -3 -17   24.86   11.33
  -1  -3 -17   27.13    4.86
  -1  -3 -18    8.57    2.17
   1  -3  18    7.37    1.19
  -1  -3 -18    9.83    4.23
  -1   3 -18    5.35    1.81
  -1   3 -18    7.65    1.43
   1  -3  18    6.80    1.50
  -1  -3 -18    4.82    2.47
   1   3  18    6.45    2.54
   1   3  18    5.79    2.75
  -1   3 -18    7.58    1.66
   1  -3  18    4.61    3.39
   1   3  18    9.49    2.59
  -1   3 -18    8.39    1.68
   1   3  18    7.43    2.75
   1   3  18    7.10    2.58
   1  -3  18   11.61    1.69
   1  -3  18    4.81    2.44
  -1  -3 -18   10.82    9.65
  -1  -3 -18   12.04    4.52
  -1   3 -19  116.94    4.54
   1   3  19  121.32    6.31
  -1   3 -19  106.91    4.55
  -1   3 -19  112.11    4.71
   1   3  19  126.77    6.02
  -1  -3 -19   84.20   13.52
  -1  -3 -19  118.97    5.57
   1  -3  19  123.89    4.59
   1  -3  19   69.37    5.89
  -1  -3 -19   97.44    7.82
   1  -3  19  119.10    4.36
   1  -3  19  112.06    7.42
  -1  -3 -19  135.97    8.34
  -1   3 -19  117.05    4.67
   1   3  19  114.79    6.36
   1  -3  19  125.52    4.57
   1  -3  20   25.66    1.98
  -1  -3 -20   78.05    4.28
  -1   3 -20   16.95    1.64
  -1   3 -20   19.58    1.93
   1   3  20   74.05    4.89
   1   3  20   98.58    5.25
  -1   3 -20   19.87    1.87
   1  -3  21   14.53    3.02
  -1   3 -21   10.06    1.26
   1   3  21   14.33    2.71
  -1  -3 -21   16.83    3.96
   1   3  21   16.22    2.95
  -1   3 -21   13.48    1.49
   1  -3  21   15.34    1.35
   1  -3  21   15.64    1.61
   1  -3  22    3.80    1.16
  -1  -3 -22    1.05    2.99
  -1  -3 -22    2.59    1.79
   1  -3  22    2.10    0.79
  -1   3 -22    4.07    1.52
   1   3  22    1.70    1.98
   1  -3  22    1.71    1.98
  -1   3 -22    2.26    0.95
  -1   3 -22    2.38    1.01
  -1  -3 -23   16.79    3.48
  -1   3 -23   20.98    1.61
  -1   3 -23   17.06    1.47
   1  -3  23   23.04    1.42
   1   3  23   22.58    2.57
  -1   3 -23   21.63    1.97
   1   3  23   25.03    2.72
   1  -3  23   23.40    2.50
  -1  -3 -23   23.46    2.46
   1   3  23   21.62    2.78
   1  -3  24    1.20    0.63
  -1   3 -24    2.92    1.26
   1   3  24    3.22    1.50
   1   3  24    5.19    1.80
  -1  -3 -24    3.65    1.60
   1   3  24    2.07    1.91
  -1   3 -24    1.93    0.88
  -1  -3 -24    2.29    2.61
  -1  -3 -25    1.28    1.35
   1   3  25    1.16    1.61
   1  -3  25    0.19    0.52
  -1   3 -25    0.67    1.10
  -1  -3 -25    4.32    2.26
   1   3  25    1.00    1.47
   1   3  26    2.22    1.12
  -1   3 -26   -0.28    0.99
  -1  -3 -26    1.02    0.97
   1   3  26    0.87    1.17
  -1  -4  24    5.99    0.76
  -1   4  24    8.19    1.52
  -1   4  24    7.98    1.37
   1  -4 -23    0.34    2.52
  -1   4  23   -0.04    1.08
   1   4 -23    0.21    0.84
  -1  -4  23    0.07    0.60
   1   4 -23    1.61    0.77
  -1   4  23    0.64    1.56
  -1   4  23    2.03    1.52
  -1   4  22    2.74    1.91
  -1   4  22    2.57    2.02
   1  -4 -22    4.75    3.22
  -1   4  22    1.36    1.32
  -1  -4  22    1.28    0.68
   1   4 -22    1.47    0.95
   1   4 -22    1.59    0.86
   1  -4 -22   -2.38    3.39
   1  -4 -21    0.52    4.32
  -1   4  21    2.16    1.96
  -1   4  21    0.51    1.43
  -1  -4  21    1.56    1.06
   1   4 -21    1.61    0.99
   1  -4 -21    0.05    1.35
  -1  -4  21    0.07    0.70
   1   4 -21    1.59    1.09
  -1  -4  20    4.90    1.27
   1  -4 -20    4.67    1.66
  -1  -4  20    4.77    0.96
   1   4 -20    4.17    1.20
  -1   4  20    4.09    2.11
   1   4 -20    3.06    0.84
  -1   4  20    5.81    1.80
  -1   4  19    1.22    1.76
   1   4 -19    0.98    0.81
  -1   4  19    0.82    2.16
  -1   4  19    4.52    2.73
  -1  -4  19    1.83    0.85
   1  -4 -19    0.53    1.51
  -1  -4  19    1.09    1.14
  -1   4  19    1.71    2.48
  -1  -4  18    0.60    0.83
   1   4 -18    0.90    1.09
  -1   4  18    3.18    2.38
   1   4 -18    0.04    0.81
   1  -4 -18   -1.78    7.86
  -1   4  18    1.28    2.67
  -1   4  18    1.13    2.73
  -1   4  18    0.12    2.41
   1  -4 -17   16.24    2.77
  -1  -4  17   15.35    1.78
   1  -4 -17    9.94    2.03
  -1  -4  17   12.27    1.48
  -1   4  17   16.99    3.09
   1   4 -17   11.80    1.39
  -1   4  17   14.86    3.45
  -1   4  17   15.51    3.49
  -1   4  17   15.74    3.23
   1   4 -17   15.04    1.77
   1   4 -16   70.49    3.37
   1   4 -16   53.94    2.75
  -1   4  16   61.16    4.47
  -1   4  16   64.33    5.23
  -1   4  16   56.81    4.91
  -1  -4  16    4.05    3.04
   1  -4 -16   40.55    5.33
  -1  -4  16   59.95    3.16
   1  -4 -16   65.32    4.29
   1  -4 -16   49.42    5.95
   1  -4 -16   12.78    9.13
  -1   4  16   68.22    5.42
  -1  -4  16   62.83    2.96
   1   4 -16   63.86    3.37
   1  -4 -16   29.91    8.64
   1  -4 -16   56.56    3.71
  -1  -4  16   62.28    2.92
  -1  -4  15   41.29    2.44
  -1   4  15   38.25    4.44
   1  -4 -15  -11.69   10.98
  -1   4  15   40.33    4.42
  -1   4  15   34.84    4.10
   1   4 -15   35.76    2.31
  -1   4  15   38.28    3.87
   1  -4 -15   37.05    3.75
  -1  -4  15   34.13    2.63
   1  -4 -15   28.89    5.33
   1  -4 -15   29.25    5.11
  -1  -4  15    5.83    2.83
   1   4 -15   41.09    2.74
  -1   4  15   35.50    3.50
   1  -4 -15   15.30    8.49
   1   4 -15   42.50    2.94
  -1  -4  15   40.82    2.48
   1  -4 -15   32.13    3.01
  -1  -4  14   16.53    1.66
  -1   4  14   17.97    3.50
  -1   4  14   18.60    3.54
   1  -4 -14   16.66    2.92
  -1  -4  14   13.90    1.96
  -1   4  14   14.78    2.65
   1  -4 -14   11.18    4.21
  -1  -4  14    6.30    2.65
   1  -4 -14   10.41    4.39
  -1   4  14   19.79    3.15
   1   4 -14   16.76    1.73
   1  -4 -14   16.25    2.41
  -1  -4  14   16.06    1.85
   1   4 -14   15.10    2.15
   1  -4 -14    6.57    8.18
  -1   4  13  162.54    6.94
  -1   4  13  180.38    7.36
   1   4 -13  158.83    5.66
   1  -4 -13  155.63    7.06
   1  -4 -13  177.23    7.18
   1  -4 -13  104.31   13.40
   1   4 -13  180.93    6.54
  -1   4  13  175.15    7.95
   1  -4 -13  143.29    9.50
  -1  -4  13  170.28    5.66
   1  -4 -13  127.88    8.94
   1   4 -13  157.52    6.37
  -1  -4  13   90.15    7.40
   1  -4 -13  149.16    6.37
  -1  -4  13  147.05    5.52
  -1  -4  12  131.60    4.87
  -1   4  12  139.83    6.85
  -1   4  12  131.78    6.80
   1   4 -12  147.68    5.33
   1   4 -12  145.55    5.71
   1  -4 -12   79.76   12.84
  -1  -4  12   90.11    4.55
   1  -4 -12  117.22    5.51
  -1   4  12  139.26    6.21
  -1   4  12  135.00    6.25
   1   4 -12  130.87    4.96
   1   4 -12  131.19    5.75
  -1  -4  12  100.07    6.99
   1  -4 -12  119.05    8.50
   1  -4 -12  142.49    6.34
  -1   4  11   54.55    4.35
   1   4 -11   66.65    3.38
   1  -4 -11   41.53   10.38
   1   4 -11   62.09    3.75
  -1  -4  11   38.13    2.83
   1  -4 -11   49.55    3.54
  -1   4  11   62.98    4.12
   1   4 -11   55.65    3.75
   1  -4 -11   57.17    6.15
  -1  -4  11   53.45    4.63
  -1  -4  11   63.65    4.30
   1  -4 -11   57.96    4.18
  -1  -4  11   56.96    2.88
   1  -4 -11   30.59   10.46
  -1   4  10   19.99    2.76
   1  -4 -10   16.40    2.77
  -1  -4  10   21.17    3.04
   1  -4 -10    8.77    8.59
  -1   4  10   18.61    2.71
   1  -4 -10   16.34    8.30
  -1  -4  10   12.26    1.94
   1  -4 -10   15.96    2.28
  -1   4  10   18.44    3.17
  -1  -4  10   16.64    1.64
   1  -4 -10   10.62    4.27
   1   4 -10   20.32    2.62
  -1  -4  10   21.81    3.07
  -1   4   9  372.52   13.03
   1  -4  -9  265.46   18.67
   1  -4  -9  297.89   21.17
  -1  -4   9  344.99   10.00
  -1   4   9  356.94   11.98
   1  -4  -9  291.11   13.60
   1   4  -9  348.13   11.44
  -1  -4   9  345.37   12.24
  -1  -4   9  264.89   10.88
   1  -4  -9  364.09   11.28
  -1  -4   9  347.01   11.75
  -1   4   8    8.79    2.70
   1  -4  -8    6.81    7.41
   1  -4  -8    7.11    8.07
  -1  -4   8   11.15    4.72
  -1  -4   8    5.83    1.14
  -1   4   8    7.70    2.49
   1   4  -8    6.08    2.12
  -1  -4   8    6.48    2.11
   1  -4  -8   11.13    4.07
  -1  -4   8    2.69    2.00
  -1  -4   8    8.48    2.41
  -1   4   7  394.33   12.93
   1   4  -7  346.88   14.91
   1  -4  -7  271.29   18.17
   1  -4  -7  318.47   19.28
  -1  -4   7  341.12   15.14
  -1  -4   7  373.87   10.31
  -1   4   7  366.45   11.86
   1   4  -7  354.96   11.87
   1  -4  -7  342.10   14.03
  -1  -4   7  385.73   11.90
   1  -4  -7  313.91   12.14
  -1  -4   7  308.44   11.50
  -1  -4   7  325.72   11.77
   1   4  -6    0.37    3.09
  -1   4   6    0.20    2.02
   1  -4  -6   -2.37    6.75
   1  -4  -6    7.55    6.23
   1   4  -6   -0.17    1.82
  -1  -4   6    0.65    1.40
   1  -4  -6    2.74    2.30
  -1  -4   6   -0.70    1.85
   1  -4  -6   -2.01    5.38
  -1  -4   6    0.75    4.23
  -1  -4   6    0.55    1.79
  -1   4   6    0.46    1.73
  -1  -4   6    1.16    0.80
  -1  -4   5  209.90    7.21
   1   4  -5  198.35    7.91
  -1   4   5  221.16    7.63
   1  -4  -5  169.14   11.46
  -1  -4   5  172.65   10.60
  -1  -4   5  182.53    7.77
   1  -4  -5  184.24    8.14
   1   4  -5  188.61    7.43
  -1   4   5  219.02    8.36
   1   4  -5  178.34   10.11
  -1  -4   5  171.03    7.65
   1  -4  -5  177.47   13.45
  -1  -4   4   24.60    2.18
  -1   4   4   22.50    2.38
   1  -4  -4   26.21    5.80
  -1  -4   4   13.85    4.70
  -1  -4   4   18.41    2.71
   1  -4  -4   19.59    2.85
   1   4  -4   20.42    4.02
   1   4  -4   31.86    3.07
  -1   4   4   14.48    3.57
  -1   4   4   23.65    2.86
   1   4  -4   18.87    2.29
  -1  -4   4   16.60    2.46
   1  -4  -4   24.96    7.21
  -1  -4   3   46.84    7.01
   1  -4  -3   39.97    7.27
  -1  -4   3   46.36    2.72
   1  -4  -3   27.27    8.13
   1  -4  -3   37.09    3.47
  -1  -4   3   32.77    3.45
   1  -4  -3   32.72    5.84
  -1  -4   3   34.40    5.75
  -1   4   3   19.84    4.11
   1   4  -3   41.64    3.14
   1   4  -3   34.47    4.51
   1   4  -3   60.46    3.74
  -1   4   3   47.61    3.54
  -1   4   3   37.91    2.78
  -1  -4   3   29.25    3.11
  -1  -4   2   17.44    6.27
   1  -4  -2    4.80    5.39
   1  -4  -2    9.54    1.38
  -1  -4   2    6.97    1.44
   1  -4  -2    4.88    6.25
   1  -4  -2    5.15    2.24
  -1  -4   2    2.56    2.07
   1  -4  -2    6.86    1.44
  -1  -4   2   14.11    5.15
   1  -4  -2    3.76    4.47
  -1   4   2   -0.18    2.90
   1   4  -2   11.65    2.02
  -1   4   2   10.83    2.11
   1   4  -2   10.23    1.95
  -1   4   2    6.25    1.31
  -1   4   2   10.76    1.69
  -1  -4   2   15.06    2.97
  -1  -4   1   94.92    9.51
   1  -4  -1   71.94    8.40
  -1  -4   1  103.13    4.16
   1  -4  -1  102.23    3.95
   1  -4  -1   60.30    8.36
   1  -4  -1   88.49    4.24
   1  -4  -1   72.93    4.84
  -1  -4   1   84.17    5.20
   1  -4  -1   76.06    7.27
  -1  -4   1   93.82    8.35
  -1   4   1   56.55    5.98
  -1   4   1  101.50    4.25
  -1   4   1   96.10    4.83
   1   4  -1   91.61    4.66
   1   4  -1  125.12    4.29
   1   4  -1  119.13    4.95
   1  -4  -1   87.23    4.15
  -1   4   1   95.19    4.16
  -1  -4   1   81.64    5.15
   1  -4   0   44.87    2.61
  -1  -4   0   68.14    3.28
  -1   4   0   46.31    2.97
   1   4   0   93.74    4.77
  -1   4   0   45.53    4.22
   1   4   0   94.20    3.41
   1  -4   0   39.05    2.77
  -1   4   0   22.60    4.62
   1   4   0   91.39    4.22
  -1   4   0   81.17    4.11
   1  -4   0   30.57    6.41
   1  -4   0   32.54    6.82
  -1  -4   0   51.40    8.47
  -1  -4   0   39.88    3.82
   1  -4   0   40.66    2.84
   1  -4   0   37.11    3.72
  -1  -4   0   40.14    7.08
   1  -4   0   27.59    5.47
  -1  -4  -1   30.15    2.16
   1  -4   1   24.46    1.91
  -1  -4  -1   27.15    1.73
   1  -4   1   23.62    2.05
  -1   4  -1   21.46    3.03
  -1   4  -1   12.88    4.13
   1   4   1   28.91    2.64
   1   4   1   34.45    1.99
  -1   4  -1   16.85    3.48
   1   4   1   31.68    2.44
  -1   4  -1   30.55    2.43
  -1   4  -1   22.18    2.30
   1  -4   1   14.29    5.18
  -1  -4  -1   16.25    7.11
   1  -4   1   19.79    5.92
  -1  -4  -1   18.00    2.92
   1  -4   1   21.05    2.81
   1  -4   1   24.10    2.18
   1  -4   1   22.05    5.02
  -1  -4  -1   16.68    5.81
   1  -4   2   51.03    2.78
  -1  -4  -2   56.67    2.94
  -1  -4  -2   51.20    2.40
   1  -4   2   45.11    6.92
  -1  -4  -2   45.81    8.86
   1  -4   2   38.66    6.17
   1   4   2   56.93    2.53
  -1   4  -2   53.61    4.21
   1   4   2   52.48    3.45
  -1   4  -2   28.56    4.57
   1   4   2   54.93    3.15
  -1   4  -2   40.96    3.00
  -1   4  -2   58.10    3.52
  -1  -4  -2   42.76    3.86
   1  -4   2   41.65    3.65
   1  -4   2   37.08    6.00
  -1  -4  -2   46.88    7.61
   1  -4   3   10.93    2.48
  -1  -4  -3   12.07    2.62
   1  -4   3   15.06    1.68
  -1  -4  -3   10.76    7.83
   1   4   3   19.36    1.42
   1   4   3   14.80    2.10
  -1   4  -3   17.83    2.76
  -1   4  -3   11.66    1.78
  -1   4  -3   10.60    3.73
  -1   4  -3   21.51    2.55
   1  -4   3   15.52    4.89
   1  -4   3    8.37    2.62
   1  -4   3   11.98    4.90
  -1  -4  -3    8.30    6.13
  -1  -4  -4    3.10    2.23
   1  -4   4    7.46    2.35
  -1   4  -4    3.40    1.94
  -1   4  -4    2.10    1.31
   1   4   4    3.50    1.55
  -1   4  -4    4.41    2.72
   1   4   4    1.95    1.78
   1   4   4    4.23    0.87
  -1   4  -4    3.65    2.03
  -1  -4  -4   -3.66    8.14
   1   4   4    3.46    1.42
   1  -4   4    2.62    4.37
   1  -4   4    3.92    1.44
   1  -4   4    6.13    5.00
   1  -4   4    2.24    2.44
   1  -4   5   89.95    5.30
  -1  -4  -5   78.96    5.14
   1  -4   5  104.86    8.76
   1   4   5   97.06    3.89
  -1   4  -5   87.34    7.50
  -1   4  -5   96.01    5.33
   1   4   5   83.36    4.48
  -1   4  -5   72.01    3.89
   1   4   5   98.98    5.24
  -1  -4  -5   75.16   12.32
   1   4   5   94.77    4.16
   1  -4   5  102.81    8.21
  -1   4  -5   84.94    5.66
   1  -4   5   93.32    4.40
   1  -4   5   85.13    3.77
   1  -4   5   63.88    5.20
  -1   4  -6    8.93    4.18
   1   4   6    4.06    2.09
   1   4   6    3.96    1.49
   1   4   6    4.74    1.50
  -1  -4  -6    0.49    9.46
   1  -4   6   -0.38    4.03
  -1   4  -6    3.46    2.42
   1  -4   6    7.26    4.99
   1  -4   6    7.13    1.27
   1  -4   6    3.16    1.53
  -1  -4  -6    6.68    3.70
  -1  -4  -6    6.05    2.35
   1  -4   6    0.44    1.93
   1  -4   6    4.19    2.47
  -1  -4  -6    2.67    1.94
  -1   4  -7   16.59    5.23
   1   4   7    6.74    2.38
  -1  -4  -7   -1.62   12.12
   1   4   7    7.61    1.83
   1  -4   7   22.01    5.21
   1   4   7    6.00    2.32
   1  -4   7   29.59    6.95
   1  -4   7    8.85    1.51
  -1   4  -7   14.91    3.29
  -1  -4  -7    8.03    4.10
   1  -4   7   14.40    2.70
  -1  -4  -7    5.86    2.33
   1  -4   7    5.47    2.92
  -1  -4  -7    7.46    2.54
   1  -4   7   10.04    2.60
   1   4   8    9.42    2.11
  -1  -4  -8  -13.64   12.38
  -1  -4  -8    0.31    2.28
   1  -4   8   11.13    5.78
  -1   4  -8    1.43    2.65
   1  -4   8    2.64    1.86
  -1  -4  -8   -1.30    3.97
  -1  -4  -8   -0.51    2.29
   1  -4   8    1.23    2.51
   1  -4   8    0.33    1.11
   1   4   8   -0.10    2.14
   1   4   8    2.17    2.06
   1   4   9   16.38    2.27
  -1  -4  -9   21.46   12.10
  -1   4  -9   15.43    3.13
  -1  -4  -9   14.36    5.36
   1  -4   9   17.30    2.76
   1  -4   9   13.96    2.75
  -1  -4  -9   10.43    2.78
   1  -4   9   15.23    1.74
   1   4   9   16.93    2.76
  -1  -4  -9   13.61    5.17
   1   4   9   18.07    2.93
  -1  -4  -9   11.18    3.01
   1   4  10   13.94    2.87
  -1  -4 -10   24.67   11.93
  -1   4 -10   12.88    3.36
  -1  -4 -10   13.42    2.94
   1  -4  10   12.45    2.73
   1  -4  10   13.49    1.71
   1   4  10   17.15    2.93
  -1  -4 -10   20.76    6.14
   1  -4  10   18.95    3.04
  -1  -4 -10   17.89    5.18
  -1   4 -10   17.34    3.14
  -1  -4 -10   10.08    2.94
   1   4  11  235.77    9.85
  -1  -4 -11  233.94   23.68
  -1  -4 -11  244.48   14.94
   1  -4  11  233.11    7.81
   1   4  11  259.80    9.74
   1  -4  11  210.75    8.97
  -1  -4 -11  219.50    9.30
  -1   4 -11  218.86    9.18
   1   4  11  241.14    8.88
  -1  -4 -11  241.54   13.68
  -1   4 -11  231.64    9.29
   1  -4  11  236.72   10.35
   1   4  12    8.51    2.74
   1   4  12    9.57    2.92
  -1  -4 -12    7.04   11.99
  -1  -4 -12    5.36    2.17
   1  -4  12    3.21    1.64
  -1   4 -12    7.77    2.41
   1  -4  12    7.74    2.75
  -1  -4 -12    8.61    5.01
   1  -4  12    6.72    1.35
  -1  -4 -12    9.26    3.14
   1  -4  12    5.34    2.30
   1   4  12    7.29    2.48
  -1   4 -12    4.93    2.48
  -1  -4 -12    7.58    5.75
   1   4  13    4.61    2.66
   1  -4  13    0.28    1.09
  -1  -4 -13  -11.10   13.12
  -1  -4 -13   -0.09    2.06
   1  -4  13    1.56    1.52
   1  -4  13    0.34    2.17
  -1  -4 -13    5.13    4.62
  -1   4 -13    1.37    1.86
   1   4  13    2.75    2.37
   1  -4  13    1.03    1.93
  -1  -4 -13   -1.39    2.82
   1   4  13    0.80    2.20
  -1   4 -13   -0.83    2.12
  -1  -4 -13   -6.05    6.43
   1   4  14   31.79    3.66
   1  -4  14   35.42    2.36
  -1  -4 -14   39.26    3.67
  -1  -4 -14   36.04    4.11
   1  -4  14   38.88    3.35
  -1  -4 -14   36.19    7.56
  -1  -4 -14   34.56    3.40
   1  -4  14   22.12    2.27
  -1   4 -14   33.47    3.10
   1   4  14   35.88    3.56
  -1   4 -14   34.18    2.71
   1   4  14   40.20    3.84
   1   4  14   34.25    3.24
  -1  -4 -14   24.50   13.75
  -1   4 -14   38.82    3.21
   1  -4  14   18.55    3.63
  -1   4 -14   29.78    3.05
  -1  -4 -14   27.59    5.97
   1   4  15   49.84    4.43
  -1  -4 -15   55.50    4.04
   1  -4  15   53.61    2.98
  -1   4 -15   47.03    3.08
   1   4  15   57.30    4.45
  -1   4 -15   56.07    3.54
  -1  -4 -15   39.55   13.35
   1   4  15   58.02    3.99
   1   4  15   61.16    4.38
  -1   4 -15   52.35    3.42
   1  -4  15   57.40    2.96
  -1  -4 -15   43.47    7.84
  -1  -4 -15   54.86    4.73
  -1  -4 -15   55.87    4.20
  -1   4 -15   53.46    3.63
  -1  -4 -15   45.23    6.71
   1   4  15   55.20    4.60
  -1  -4 -16   63.18    4.16
   1  -4  16   63.04    3.08
  -1   4 -16   59.37    3.19
   1   4  16   68.83    4.77
   1  -4  16   47.86    2.88
  -1  -4 -16   60.45    4.16
  -1  -4 -16   61.32    4.87
   1   4  16   65.92    4.84
  -1  -4 -16   56.68    7.76
   1   4  16   62.24    4.32
  -1   4 -16   57.78    3.38
   1  -4  16   61.96    2.99
  -1  -4 -16   55.28    6.89
  -1   4 -16   67.18    3.65
   1   4  16   60.31    4.10
  -1  -4 -16   42.10   12.98
  -1   4 -17    0.64    1.25
  -1  -4 -17    0.63    2.14
   1  -4  17   -0.54    1.26
  -1   4 -17    0.39    1.09
   1   4  17    0.50    2.51
   1   4  17   -2.02    2.18
   1  -4  17    0.73    1.15
  -1  -4 -17   -0.84    1.75
   1   4  17   -0.12    2.46
   1   4  17    0.57    2.39
   1   4  18   10.75    2.86
   1   4  18    5.14    2.38
  -1   4 -18    9.80    1.50
   1   4  18   10.41    2.74
  -1   4 -18    8.59    1.28
  -1  -4 -18    3.29    4.46
   1   4  18    8.89    2.80
   1  -4  18    7.48    1.16
   1  -4  19    4.35    0.94
   1  -4  19    5.03    1.12
  -1  -4 -19    5.78    1.84
  -1   4 -19    3.52    0.98
   1   4  19    5.78    2.50
  -1  -4 -19    4.98    2.12
   1  -4  19    4.96    1.18
  -1  -4 -19    0.56    4.05
   1   4  19    3.59    2.59
   1   4  19    3.66    2.65
   1   4  20    4.44    2.28
  -1   4 -20    0.13    0.76
   1  -4  20    0.54    0.69
  -1  -4 -20    0.31    3.68
   1  -4  20    1.43    1.00
  -1  -4 -20    5.95    1.90
   1   4  20    4.02    1.91
  -1  -4 -20    1.36    1.56
  -1  -4 -21    4.91    1.60
   1   4  21    5.12    1.88
   1  -4  21    3.22    0.97
   1  -4  21    3.24    0.77
  -1   4 -21    3.22    1.17
   1   4  22   10.62    2.28
   1  -4  22    8.18    0.93
   1   4  22    8.10    1.87
  -1  -4 -22    8.95    1.62
  -1   4 -22    7.09    0.98
  -1   4 -22    7.59    1.20
  -1  -4 -23    1.98    3.20
  -1   4 -23    0.94    0.68
  -1   4 -23    0.88    0.82
   1  -4  23    1.15    0.55
   1   4  23    3.42    1.61
   1   4  23    1.48    1.33
   1   4  23    2.76    1.70
  -1  -4 -23    0.40    1.08
  -1   4 -24    0.73    0.67
   1  -4  24    0.41    0.44
   1   4  24    0.42    1.28
   1   4  24    0.06    0.96
  -1  -5  21    0.62    0.63
  -1   5  21    1.57    1.38
  -1  -5  21    1.15    0.45
  -1   5  20    4.82    1.89
  -1  -5  20    2.65    0.80
   1  -5 -20    3.77    2.58
  -1   5  20    1.87    1.10
  -1   5  19    0.59    1.22
  -1  -5  19    1.33    0.81
   1   5 -19   -0.36    0.67
   1  -5 -19   -1.61    3.19
  -1  -5  19    0.79    0.95
   1   5 -19    0.08    0.74
  -1   5  18    5.63    1.54
  -1  -5  18    6.05    1.17
  -1  -5  18    7.06    1.07
   1   5 -18    5.92    0.97
  -1   5  17   -0.11    1.37
   1  -5 -17    0.94    3.90
  -1  -5  17    0.70    1.05
  -1  -5  17    0.69    0.86
  -1  -5  16    1.15    0.96
   1  -5 -16    1.53    1.85
  -1  -5  16    1.83    1.19
  -1  -5  16    2.35    0.87
  -1   5  16   -1.77    1.59
  -1   5  16    0.42    1.64
  -1   5  15    2.44    1.84
  -1   5  15    4.31    2.53
  -1  -5  15    1.34    1.25
   1  -5 -15    4.12    2.03
   1  -5 -15   -1.75    4.73
  -1  -5  15    4.50    1.17
  -1  -5  15    4.14    1.02
  -1   5  15    3.12    2.52
  -1  -5  14    9.35    1.25
  -1  -5  14   11.22    1.55
  -1   5  14    7.84    1.99
  -1   5  14    7.07    2.70
  -1   5  14    6.41    2.74
   1  -5 -14    5.82    5.61
  -1   5  14    6.04    2.49
   1   5 -13   30.06    2.33
  -1  -5  13   28.62    2.22
  -1   5  13   23.86    3.22
  -1   5  13   22.84    3.23
  -1   5  13   26.69    3.60
   1  -5 -13   25.43    2.89
  -1  -5  13   22.85    2.14
  -1   5  13   21.50    2.62
  -1   5  13   24.90    2.62
  -1   5  12   27.33    2.69
  -1   5  12   28.81    3.41
  -1   5  12   30.29    3.68
  -1   5  12   25.86    3.39
   1  -5 -12   30.17    3.14
  -1  -5  12   27.31    2.31
   1   5 -12   39.10    2.72
  -1   5  12   27.73    2.84
  -1   5  11   -0.55    2.32
   1  -5 -11    0.08    2.08
   1   5 -11    0.76    1.22
  -1   5  11   -0.21    1.61
   1  -5 -11    5.57    6.34
  -1   5  11    0.51    2.03
  -1   5  11   -2.52    1.88
  -1  -5  11   -1.46    1.76
   1   5 -11    1.27    1.40
   1  -5 -10   18.80    2.81
  -1   5  10   21.15    2.98
  -1   5  10   20.74    2.47
   1  -5 -10   16.30    6.95
  -1   5  10   19.44    2.96
  -1   5  10   21.40    2.58
  -1  -5  10   20.82    3.03
   1   5 -10   31.38    2.62
   1  -5 -10   14.89    8.36
  -1  -5   9    3.59    2.26
   1  -5  -9   11.48    2.80
  -1   5   9   28.58    2.92
  -1   5   9   25.59    3.41
  -1  -5   9    3.27    1.86
  -1   5   9   57.14    4.01
  -1   5   9   36.25    2.99
   1  -5  -9   39.36    8.92
   1   5  -9    2.38    1.71
   1  -5  -9   56.89   11.53
   1   5  -8  183.98    6.53
   1  -5  -8  116.70   13.09
  -1  -5   8  107.75    6.27
  -1   5   8  118.36    6.01
  -1  -5   8  146.85    6.79
  -1   5   8  118.33    6.04
  -1   5   8  129.83    5.67
   1  -5  -8  119.54   11.61
  -1  -5   8  180.37    7.35
   1  -5  -8  135.48    6.16
  -1  -5   7    2.53    2.44
  -1   5   7    1.13    1.72
   1  -5  -7    1.59    2.11
  -1  -5   7    7.24    2.57
   1  -5  -7    1.26    6.11
  -1  -5   7    2.09    1.71
  -1   5   7    1.05    1.78
   1  -5  -7    1.23    6.92
  -1  -5   6    3.57    2.30
   1  -5  -6   -1.54    2.13
  -1  -5   6    3.69    2.65
  -1  -5   6   11.25    5.68
   1  -5  -6    3.05    6.16
  -1  -5   6    1.74    1.65
  -1   5   6    0.16    1.58
   1  -5  -6    8.29    6.89
  -1  -5   5   10.91    2.65
   1  -5  -5    7.22    2.19
  -1  -5   5    8.15    2.81
  -1  -5   5   10.12    5.60
   1  -5  -5   15.31    6.56
  -1  -5   5   11.54    2.07
   1  -5  -5   13.09    6.92
  -1   5   5    8.76    2.05
   1  -5  -4  350.14   19.35
  -1   5   4  326.11   11.25
  -1  -5   4  470.16   12.25
   1  -5  -4  351.79   21.59
  -1  -5   4  360.03   12.96
  -1  -5   4  408.96   17.41
   1  -5  -4  349.83   17.60
   1   5  -4  275.19   13.93
   1   5  -4  278.71   11.02
   1  -5  -4  383.75   11.50
  -1  -5   4  405.20   12.91
   1  -5  -3   10.99    2.14
  -1  -5   3   14.79    2.70
  -1  -5   3   14.64    1.69
  -1   5   3   11.39    1.95
   1  -5  -3   12.43    7.70
  -1  -5   3   13.11    3.33
   1  -5  -3    5.85    6.45
  -1  -5   3    3.61    5.94
   1  -5  -3   15.80    6.21
   1   5  -3   20.75    2.11
  -1   5   3   10.03    2.47
   1   5  -3    5.83    3.50
   1   5  -3   10.21    2.02
  -1  -5   3   17.08    2.17
  -1   5   2   27.61    4.56
  -1   5   2   52.54    4.07
   1   5  -2   93.59    4.04
   1   5  -2   37.08    5.26
   1   5  -2   46.04    3.62
   1  -5  -2   67.10    9.81
  -1  -5   2   62.52    5.09
  -1  -5   2   75.30    3.33
  -1  -5   2   50.42    8.20
   1  -5  -2   54.93    7.64
   1  -5  -2   67.07    9.10
  -1  -5   2   79.37    3.89
  -1   5   1    6.82    2.15
   1   5  -1   35.87    5.12
  -1   5   1    6.19    3.26
  -1   5   1   12.72    1.88
   1   5  -1   16.83    1.95
   1   5  -1   62.47    3.95
   1  -5  -1   10.20    6.50
  -1  -5   1   37.51    4.39
  -1  -5   1   13.76    1.61
  -1  -5   1   36.36    7.58
   1  -5  -1   13.07    5.91
  -1  -5   1   14.24    1.98
   1  -5  -1   11.56    6.57
   1  -5   0   22.20    4.19
   1   5   0   45.92    2.75
  -1   5   0   13.09    3.59
   1   5   0   15.45    4.09
  -1   5   0   48.34    3.20
  -1   5   0   25.49    2.88
   1   5   0   27.05    2.97
   1  -5   0   47.23    7.97
   1  -5   0   29.29    3.80
  -1  -5   0   30.40    4.03
  -1  -5   0   35.62    2.22
  -1  -5   0   31.17    8.47
   1  -5   0   46.99    2.83
   1  -5   0   22.48    6.59
  -1  -5   0   33.62    7.54
  -1  -5  -1    3.02    7.22
  -1  -5  -1    2.28    2.73
   1  -5   1    5.12    1.48
   1  -5   1   -1.16    5.90
   1  -5   1   -0.33    3.10
   1   5   1    4.31    1.31
  -1   5  -1    1.97    3.00
  -1   5  -1    1.91    1.65
   1   5   1    2.15    1.97
  -1  -5  -1    7.52    6.51
   1  -5   1   -1.22    5.81
  -1  -5  -2    7.69    7.86
   1  -5   2    7.57    5.37
  -1  -5  -2    3.96    2.95
   1  -5   2   13.12    1.77
   1  -5   2    4.81    3.12
   1  -5   2    6.21    5.82
  -1  -5  -2    9.95    6.56
  -1   5  -2    3.26    3.04
  -1   5  -2    4.11    1.80
  -1   5  -2    3.55    2.34
   1   5   2    7.27    2.26
  -1  -5  -3   27.48    8.83
  -1  -5  -3    8.75    3.02
   1   5   3    6.10    1.95
   1  -5   3   11.15    1.83
   1  -5   3   20.77    3.93
  -1  -5  -3    4.45    6.78
  -1   5  -3   27.04    5.22
  -1   5  -3   12.82    2.95
  -1   5  -3   10.27    2.13
  -1  -5  -4   71.63   10.82
   1  -5   4   25.82    6.42
   1  -5   4   31.11    4.21
   1   5   4   60.11    3.97
  -1  -5  -4   49.02    4.72
   1  -5   4   40.33    2.94
  -1  -5  -4   69.47   11.54
   1  -5   4   50.23    6.91
  -1  -5  -5   -3.93    7.55
   1  -5   5    5.08    5.44
   1  -5   5    2.28    2.63
   1   5   5   -1.37    1.94
  -1  -5  -5    2.58    2.75
   1  -5   5    1.41    1.54
  -1   5  -5    1.64    2.96
  -1  -5  -5    2.62    8.40
   1  -5   5    6.38    4.81
   1  -5   6  143.15    7.76
   1   5   6  144.04    6.72
  -1  -5  -6  127.20    7.41
   1  -5   6  169.14    6.58
  -1   5  -6  145.82    7.40
  -1  -5  -6  149.15   16.15
  -1  -5  -6  118.81   13.87
   1  -5   6  134.40   10.39
   1  -5   7   69.05    5.21
   1   5   7   65.17    4.49
  -1  -5  -7   58.00    4.97
   1  -5   7   78.13    4.42
  -1   5  -7   67.79    4.97
  -1  -5  -7   67.37   13.21
   1  -5   8   18.76    3.23
   1   5   8   13.82    2.68
  -1  -5  -8   13.53    3.14
  -1  -5  -8    3.39    8.98
   1  -5   8   13.91    2.37
  -1   5  -8   13.69    2.87
  -1  -5  -8   15.10   10.25
   1   5   9    3.25    2.04
  -1   5  -9    7.16    2.87
   1   5   9    4.31    2.31
   1  -5   9    8.59    2.53
  -1  -5  -9    1.41    9.81
  -1  -5  -9   -7.19    9.41
   1  -5   9    8.43    2.10
  -1   5  -9    5.07    2.29
  -1  -5 -10    5.92   10.10
   1   5  10    5.77    2.17
  -1   5 -10    3.51    2.15
  -1   5 -10    3.46    1.99
   1  -5  10    4.54    1.98
  -1  -5 -10    2.22    2.30
   1  -5  10   11.51    2.79
   1  -5  10    4.88    1.31
  -1  -5 -10   -2.70    9.49
   1  -5  10    4.25    1.80
   1   5  10    4.96    2.36
   1   5  11   32.84    3.58
  -1  -5 -11   21.44   11.93
   1  -5  11   37.74    3.63
   1   5  11   40.51    3.44
  -1   5 -11   34.50    3.05
   1  -5  11   42.42    3.67
  -1  -5 -11   41.37    3.56
   1  -5  11   24.66    2.33
  -1  -5 -11   23.97   10.55
  -1   5 -11   36.68    2.64
   1   5  11   41.18    3.51
   1  -5  12   62.65    3.43
   1  -5  12   87.97    4.88
  -1  -5 -12   77.08    4.60
  -1   5 -12   87.06    4.42
   1   5  12   76.70    4.53
  -1   5 -12   61.81    3.78
  -1   5 -12   78.44    3.72
   1   5  12   81.24    4.76
  -1   5 -13   41.53    2.60
   1   5  13   39.40    3.56
   1  -5  13   43.89    2.82
  -1   5 -13   43.37    3.04
   1   5  13   36.78    3.70
   1   5  13   42.79    3.48
  -1  -5 -13   44.71    3.62
   1   5  14    2.75    1.90
  -1   5 -14    2.41    1.13
   1   5  14    2.12    2.11
  -1  -5 -14    0.94    7.57
   1   5  14    3.32    2.30
   1  -5  14    0.58    1.03
   1  -5  14    2.63    1.14
   1   5  15    6.93    2.30
  -1   5 -15    7.20    1.18
   1   5  15    7.31    2.18
   1  -5  15    7.74    1.26
  -1  -5 -15   -2.05    7.03
  -1  -5 -15    5.63    2.13
   1  -5  15    5.79    1.35
   1   5  15    5.82    2.53
   1  -5  15    6.99    1.30
   1   5  15    6.67    2.47
  -1  -5 -16    2.42    6.28
   1   5  16    6.81    2.29
  -1  -5 -16    8.39    2.12
   1  -5  16    7.89    1.35
   1  -5  16    8.13    1.26
   1  -5  16   10.22    1.21
  -1  -5 -17   11.31    6.21
   1   5  17   10.39    2.29
   1  -5  17   13.64    1.25
   1  -5  17   12.86    1.38
   1  -5  17   12.23    1.40
  -1  -5 -17   14.40    2.16
   1   5  18   12.37    1.83
   1  -5  18   12.09    1.12
   1  -5  18   13.83    1.32
  -1  -5 -18    8.55    5.41
  -1  -5 -18   13.42    1.96
   1  -5  18   13.10    1.29
   1  -5  19    1.02    0.74
  -1   5 -19    1.35    0.83
   1  -5  19    1.20    0.85
   1   5  19    1.66    1.64
  -1  -5 -19   -0.34    4.28
   1   5  19    0.25    1.25
   1   5  20    0.83    0.97
   1   5  20    0.81    1.37
  -1   5 -20    0.99    0.67
   1  -5  20    0.76    0.61
  -1  -5 -20    1.12    3.10
   1  -5  20    1.09    0.69
  -1  -5 -21    1.36    2.26
   1  -5  21    2.80    0.55
   1   5  21    4.52    1.47
  -1  -6  17    0.80    0.51
   1  -6 -16    2.78    2.48
  -1  -6  16    3.39    0.85
  -1  -6  16    1.33    0.71
   1  -6 -15   -1.35    3.14
  -1  -6  15    1.80    0.96
  -1  -6  15   -0.66    0.85
   1  -6 -14    2.92    3.88
  -1  -6  14    4.56    1.13
  -1  -6  14   -0.50    1.15
   1  -6 -13    0.18    4.07
  -1  -6  13    1.79    1.09
  -1  -6  13   -1.04    1.21
   1  -6 -12    3.37    4.41
  -1  -6  12   11.48    1.48
   1  -6 -12   10.12    1.84
  -1  -6  12    0.85    1.13
   1  -6 -11    3.29    4.67
   1  -6 -11   10.87    1.94
  -1  -6  11    7.04    1.41
  -1  -6  11    0.20    1.24
   1  -6 -10   10.13    5.19
  -1  -6  10    8.19    1.54
   1  -6 -10   10.40    1.99
  -1  -6  10    3.19    1.30
   1  -6  -9   10.70    5.42
  -1  -6   9    8.84    1.59
   1  -6  -9    9.08    1.92
  -1  -6   9    5.65    1.40
   1  -6  -8    6.30    4.87
  -1  -6   8    1.13    1.15
  -1  -6   8    1.19    1.29
   1  -6  -8    2.36    1.69
   1  -6  -7    1.65    5.12
  -1   6   7    1.70    1.48
  -1  -6   7    1.08    1.17
  -1  -6   7    1.22    1.36
   1  -6  -7    3.28    1.72
  -1   6   6   -0.47    1.36
  -1  -6   6    0.74    1.09
  -1  -6   6   -0.27    1.38
   1  -6  -6    1.08    1.56
   1  -6  -5   14.68    6.22
  -1   6   5   13.43    1.88
   1  -6  -5   22.83    2.37
  -1   6   4    0.85    1.20
  -1  -6   4    3.09    1.13
  -1  -6   4    3.41    4.27
   1  -6  -3   19.75    6.02
  -1  -6   3   16.68    5.30
   1  -6  -2   11.85    5.52
  -1  -6   2   14.26    5.40
  -1  -6   1   13.32    5.84
   1  -6  -1   20.18    5.87
  -1  -6   0   15.63    6.36
   1  -6   0   11.85    5.13
   1  -6   1    6.10    4.73
  -1  -6  -1   -1.10    6.31
   1  -6   2    4.56    4.56
  -1  -6  -2   -4.13    6.51
   1  -6   3   59.47    6.53
  -1  -6  -3   35.25    7.84
  -1  -6  -4   69.58    4.01
   1  -6   4   62.21    4.82
  -1  -6  -5    8.79    6.18
   1   6   5    2.80    1.38
  -1  -6  -5    3.91    2.02
   1  -6   5    3.83    2.19
  -1  -6  -6   33.23    6.97
  -1  -6  -6   28.57    2.86
   1  -6   6   33.27    3.51
   1   6   6   19.53    2.23
   1  -6   7    6.22    1.55
  -1  -6  -7   16.85    6.27
   1  -6   7   15.97    2.71
  -1  -6  -7    8.16    2.24
   1  -6   8   25.69    2.17
  -1  -6  -8   24.94    6.95
   1  -6   8   30.48    2.28
  -1  -6  -8   36.00    3.14
   1  -6   9    0.67    1.13
  -1  -6  -9    4.01    6.00
   1  -6   9    1.09    1.01
  -1  -6  -9    4.28    2.06
   1  -6  10    3.53    1.11
   1  -6  10    1.43    1.06
   1  -6  11    6.86    1.14
   1  -6  11    4.55    1.39
  -1  -6 -11    7.05    2.07
   1  -6  12    1.23    0.86
  -1  -6 -12    1.91    1.76
   1  -6  12   -0.13    1.17
   1  -6  13    8.45    0.97
  -1  -6 -13    8.48    1.89
   1  -6  13    6.45    1.29
   1  -6  14    1.84    0.71
   1  -6  14    0.05    0.75
  -1  -6 -14    3.58    1.57
   1  -6  14    0.22    1.00
  -1  -6 -14   -2.01    5.57
   1  -6  15    4.01    0.91
  -1  -6 -15    5.94    1.46
   1  -6  16    0.40    0.50
   1  -6  16    0.93    0.73
   1  -6  17    4.89    0.67
   1  -7  -9    0.19    2.29
   1  -7  -8    0.80    2.71
   1  -7  -7    3.73    2.71
   1  -7  -6    0.83    2.63
   1  -7  -5    3.87    2.83
   1  -7  -4    4.16    2.84
   1  -7  -3    5.12    2.82
  -1  -7  -3    0.94    2.90
  -1  -7  -4   -3.10    3.09
  -2   0  29    1.03    0.73
   2   0 -29    2.54    1.85
  -2   0  28   -0.69    1.04
   2   0 -28    1.54    2.16
  -2   0  27    1.16    1.32
   2   0 -27   -0.28    2.16
  -2   0  26    0.32    0.88
   2   0 -26    1.69    2.28
  -2   0  26    1.37    1.44
  -2   0  25   -0.38    0.99
  -2   0  25   -0.06    1.29
   2   0 -25    0.32    2.08
  -2   0  25    0.21    1.56
  -2   0  24   50.93    2.77
   2   0 -24   41.88    2.85
  -2   0  24   44.39    3.56
  -2   0  24   36.76    3.01
   2   0 -24   40.95    3.42
   2   0 -23   -0.39    1.71
   2   0 -23   -1.24    1.37
  -2   0  23   -1.02    1.28
  -2   0  23   -0.26    1.76
  -2   0  23   -0.64    1.59
  -2   0  22  112.09    4.88
  -2   0  22   97.97    5.27
   2   0 -22  104.85    5.11
  -2   0  22  106.94    4.54
   2   0 -22  127.82    5.55
  -2   0  22   97.44    5.71
   2   0 -22  113.23    4.89
  -2   0  22  110.59    5.70
   2   0 -22   98.96    4.51
  -2   0  21   -1.34    1.39
   2   0 -21    0.14    1.61
  -2   0  21   -2.04    2.28
   2   0 -21    0.97    1.46
  -2   0  21    1.21    1.88
  -2   0  21   -1.25    2.21
  -2   0  21   -0.72    1.13
   2   0 -21   -0.94    1.98
  -2   0  20    0.10    2.19
   2   0 -20   -0.99    1.54
   2   0 -20   -0.68    1.91
  -2   0  20    0.86    1.88
   2   0 -20   -0.65    1.44
  -2   0  20   -0.11    2.28
  -2   0  20   -1.01    2.16
   2   0 -20    2.92    1.32
  -2   0  20   -0.25    1.35
  -2   0  19   -1.36    2.33
   2   0 -19   -0.06    1.49
  -2   0  19   -1.08    2.29
   2   0 -19    1.06    2.53
   2   0 -19   -0.54    1.28
  -2   0  19   -0.61    1.39
   2   0 -19    0.57    1.75
   2   0 -19    0.06    1.55
   2   0 -19   -0.54    1.46
  -2   0  19    1.95    2.05
  -2   0  19   -1.18    2.53
  -2   0  18  211.54    8.46
   2   0 -18  195.15    6.65
  -2   0  18  196.49    7.10
  -2   0  18  193.31    8.78
   2   0 -18  218.26    7.32
  -2   0  18  201.28    8.35
   2   0 -18  188.00    8.57
   2   0 -18  198.10    6.85
   2   0 -18  222.04    7.44
  -2   0  18  190.50    8.52
  -2   0  17    1.11    2.15
   2   0 -17    0.54    1.04
  -2   0  17   -0.22    1.19
  -2   0  17    3.49    2.56
   2   0 -17    0.31    1.09
   2   0 -17   -0.09    1.11
  -2   0  17   -0.03    0.60
   2   0 -17   -0.37    1.38
  -2   0  17   -1.10    1.86
   2   0 -17    0.79    2.08
  -2   0  16  275.57    9.52
   2   0 -16  213.66    7.29
  -2   0  16  250.05    7.96
   2   0 -16  255.19    9.30
   2   0 -16  276.81    8.07
   2   0 -16  232.93    7.52
  -2   0  16  227.38    6.99
  -2   0  16  238.85    9.38
   2   0 -16  256.80    7.62
  -2   0  16  266.68   10.46
   2   0 -15    1.43    1.70
   2   0 -15    1.77    0.93
  -2   0  15   -0.19    1.08
  -2   0  15    3.17    2.06
   2   0 -15    0.77    1.00
   2   0 -15    0.53    1.19
  -2   0  15   -0.11    0.51
  -2   0  15    0.59    1.79
   2   0 -15    0.33    0.91
  -2   0  15    2.03    2.45
   2   0 -14  296.13    8.20
   2   0 -14  247.70    7.64
   2   0 -14  257.49    7.69
  -2   0  14  250.57    8.02
  -2   0  14  282.40   10.89
  -2   0  14  275.52    9.68
   2   0 -14  251.97    7.63
   2   0 -13   25.52    1.67
   2   0 -13   23.13    1.68
   2   0 -12    4.94    0.72
   2   0 -12    5.91    0.99
  -2   0  12    3.60    2.51
   2   0 -12    6.84    0.94
  -2   0  12    5.42    1.08
   2   0 -11    2.58    0.75
   2   0 -11    0.86    0.56
  -2   0  11   -1.37    2.58
  -2   0  11    0.69    0.86
  -2   0  11    0.62    2.31
  -2   0  11   -0.34    2.51
  -2   0  11    2.51    1.65
   2   0 -11    0.78    0.62
  -2   0  10  649.70   17.27
   2   0 -10  659.50   16.85
   2   0 -10  650.28   16.92
  -2   0  10  427.73   18.49
  -2   0  10  902.52   21.73
  -2   0  10  866.53   21.75
  -2   0  10  817.16   20.95
  -2   0  10  729.58   19.23
   2   0 -10  645.37   16.82
   2   0  -9    2.09    0.60
   2   0  -9    0.21    0.47
  -2   0   9   -1.13    2.60
   2   0  -9    1.91    0.57
  -2   0   9   -0.07    1.42
  -2   0   9   -0.89    2.56
  -2   0   9   -1.52    2.30
  -2   0   9    0.24    1.75
   2   0  -8    7.22    0.71
   2   0  -8    7.89    0.72
   2   0  -8    7.27    0.50
  -2   0   8    8.28    1.96
  -2   0   8    9.79    2.79
  -2   0   8   11.74    2.79
  -2   0   8    7.47    2.87
   2   0  -8    7.34    0.68
  -2   0   8   10.65    1.84
   2   0  -7    1.86    0.47
   2   0  -7    0.25    0.45
  -2   0   7    0.09    1.93
  -2   0   7    0.43    1.33
   2   0  -7    0.57    0.28
  -2   0   7    0.87    1.38
   2   0  -7    1.79    0.48
  -2   0   7   -0.82    1.88
   2   0  -6  570.70   13.05
   2   0  -6  490.16   13.49
  -2   0   6  369.33   13.65
   2   0  -6  512.46   12.73
  -2   0   6  707.63   16.63
   2   0  -6  459.99   12.79
  -2   0   6  761.87   17.39
  -2   0   6  735.26   16.99
   2   0  -5   -0.01    0.47
  -2   0   5   -1.95    2.28
  -2   0   5   -1.22    2.45
   2   0  -5    0.33    0.93
  -2   0   5    0.09    1.05
  -2   0   4 1062.05   21.79
  -2   0   4 1094.60   21.93
   2   0  -4  764.84   18.90
  -2   0   4  675.81   18.02
   2   0  -3    0.13    0.23
   2   0  -3   -0.13    0.80
  -2   0   3    0.57    0.23
  -2   0   2  171.01    5.07
  -2   0   2  179.48    4.52
  -2   0   1    0.31    0.51
  -2   0   1    0.16    0.62
   2   0  -1    0.27    0.13
   2   0   0 5304.39  116.91
   2   0   0 5347.07  116.97
  -2   0   0 5079.59  117.50
  -2   0   0 5296.25  117.73
   2   0   1    0.33    0.32
  -2   0  -1    0.26    0.35
   2   0   2  792.23   17.52
  -2   0  -2  628.08   17.38
   2   0   3    5.81    0.89
  -2   0  -3    8.26    0.61
   2   0   4  496.82   11.38
   2   0   4  488.35   11.08
  -2   0  -5   21.56    1.96
  -2   0  -5   23.74    1.64
  -2   0  -6 7655.85  182.02
  -2   0  -6 7624.66  182.29
   2   0   6 7786.72  182.10
   2   0   6 6983.51  181.56
   2   0   6 8336.94  182.12
   2   0   6 6776.67  181.42
   2   0   6 7755.59  182.04
   2   0   7    0.32    0.86
   2   0   7    2.59    0.86
   2   0   7   -0.03    0.68
   2   0   7    2.61    0.52
  -2   0  -7    0.36    0.60
   2   0   7    0.34    0.45
  -2   0  -7   -0.06    0.82
   2   0   7    0.22    0.85
  -2   0  -7   -0.14    1.01
   2   0   8 3010.03   73.44
  -2   0  -8 3159.39   73.17
   2   0   8 3046.30   73.46
   2   0   8 3064.92   72.74
   2   0   8 2756.02   72.21
   2   0   8 2789.31   72.90
  -2   0  -8 3070.77   72.97
  -2   0  -8 2823.23   72.60
   2   0   9    0.50    1.35
  -2   0  -9    0.74    1.18
   2   0   9    0.17    1.13
   2   0   9    1.11    0.63
   2   0   9   -0.20    0.83
   2   0   9    0.36    0.88
  -2   0  -9    2.85    0.91
   2   0   9    1.34    1.36
   2   0   9    0.85    1.59
  -2   0 -10    4.21    1.37
   2   0  10    0.67    1.42
   2   0  10    0.47    0.61
   2   0  10    1.28    0.95
   2   0  10    0.81    0.75
   2   0  10    1.71    1.57
  -2   0 -10    1.02    0.64
   2   0  10    2.22    1.59
   2   0  11    1.22    1.61
  -2   0 -11   -0.18    0.64
  -2   0 -11    0.68    0.78
   2   0  11   -0.19    1.60
   2   0  11    0.34    1.57
   2   0  11    0.19    0.73
   2   0  11    2.35    0.66
  -2   0 -12  533.83   14.49
   2   0  12  557.41   14.54
   2   0  12  546.32   14.85
  -2   0 -12  515.08   14.74
   2   0  12  579.33   16.58
   2   0  12  564.51   16.28
   2   0  13   -0.81    1.97
   2   0  13    1.05    0.95
  -2   0 -13    1.14    0.93
  -2   0 -13    1.60    0.78
  -2   0 -13    1.51    1.31
   2   0  13    1.02    1.43
   2   0  14  103.96    5.15
   2   0  14   81.31    4.82
   2   0  14   89.91    3.57
  -2   0 -14   77.56    3.28
   2   0  14   94.73    4.26
   2   0  14   81.06    3.31
   2   0  14   80.29    3.86
  -2   0 -14   87.02    3.43
  -2   0 -14   82.30    3.70
   2   0  15    3.08    1.01
   2   0  15    2.53    2.24
   2   0  15    2.78    1.15
  -2   0 -15    1.96    0.98
   2   0  15    2.67    2.32
  -2   0 -15    3.43    1.11
  -2   0 -15    3.15    1.02
   2   0  15    3.19    1.46
  -2   0 -15    3.61    1.47
   2   0  15    3.86    1.73
  -2   0 -15    1.41    1.25
  -2   0 -16   73.83    3.57
   2   0  16   80.19    3.37
   2   0  16   97.59    5.45
   2   0  16   93.83    4.41
  -2   0 -16   91.84    3.70
   2   0  16   80.68    5.07
   2   0  16   91.59    3.77
  -2   0 -16   71.57    3.23
  -2   0 -16   89.45    3.97
  -2   0 -16   68.10    3.26
   2   0  16   86.64    4.12
   2   0  17    1.52    2.69
  -2   0 -17   -0.64    1.50
  -2   0 -17    1.91    1.00
   2   0  17    0.61    1.77
   2   0  17    0.99    0.95
   2   0  17    2.89    1.53
  -2   0 -17    2.70    1.45
   2   0  17    1.12    1.94
   2   0  18  207.46    6.65
  -2   0 -18  196.92    6.97
   2   0  18  214.21    7.51
  -2   0 -18  225.37    7.33
   2   0  18  213.22    8.49
  -2   0 -19    1.48    1.14
  -2   0 -19    2.83    1.76
  -2   0 -19    0.84    1.31
   2   0  19    2.01    1.16
   2   0  19    0.61    1.54
   2   0  19    2.32    2.22
  -2   0 -19    3.37    1.66
  -2   0 -20    3.16    1.21
  -2   0 -20    6.93    1.86
   2   0  20    4.66    1.21
  -2   0 -20    4.55    1.61
  -2   0 -20    6.51    1.87
   2   0  20    2.11    2.14
  -2   0 -21   -0.87    1.74
   2   0  21    0.21    1.43
  -2   0 -21   -1.05    1.47
   2   0  21   -0.93    2.06
  -2   0 -21   -0.61    1.71
   2   0  22   36.02    2.84
  -2   0 -22   38.75    2.92
   2   0  22   34.05    3.24
  -2   0 -22   40.58    2.94
  -2   0 -22   35.14    2.76
  -2   0 -23    1.10    1.53
   2   0  23   -1.10    1.82
   2   0  23    1.10    1.45
   2   0  24   19.54    2.07
  -2   0 -24   17.81    2.25
  -2   0 -24   15.46    2.11
   2   0  24   15.37    2.16
  -2   0 -24   18.43    2.25
  -2   0 -25    2.27    1.65
   2   0  25    0.43    1.19
  -2   0 -25    0.10    1.33
   2   0  25    2.13    1.38
  -2   0 -25    0.78    1.53
  -2   0 -26   33.04    2.74
   2   0  26   35.58    2.30
   2   0  26   35.04    2.17
   2   0  26   28.04    2.14
   2   0  27    0.52    0.96
  -2   0 -27    0.54    1.81
  -2   0 -27    0.79    1.68
   2   0  27    0.47    0.93
   2   0  27   -0.04    0.97
  -2   0 -28   -0.92    1.51
  -2   0 -28    0.37    1.42
   2   0  28    0.02    0.69
  -2   1  29   -0.27    0.66
  -2  -1  28    1.41    0.88
  -2   1  28    2.36    1.07
   2   1 -28    1.02    1.70
   2  -1 -28    0.69    2.24
  -2   1  27    0.32    1.31
  -2  -1  27    0.88    1.19
   2   1 -27    1.04    1.90
   2  -1 -27    1.45    2.51
   2   1 -26    0.56    1.13
   2   1 -26    1.07    1.88
   2  -1 -26    0.09    2.61
   2  -1 -26    1.14    2.03
  -2   1  26    0.85    1.58
  -2  -1  26    0.49    0.91
  -2  -1  26   -1.57    1.45
  -2   1  26    1.59    1.44
  -2  -1  25   -1.09    1.76
  -2   1  25    1.05    1.53
   2  -1 -25   -0.45    2.18
   2  -1 -25    0.67    2.61
   2   1 -25    4.72    2.01
  -2   1  25    0.83    1.33
  -2   1  25   -1.02    1.85
   2  -1 -25    1.49    1.44
   2   1 -25    0.05    1.20
  -2  -1  25    0.96    1.09
  -2   1  24    0.19    1.50
  -2  -1  24    0.79    1.20
   2   1 -24    1.20    1.83
   2  -1 -24    1.40    2.61
   2  -1 -24    0.10    2.28
   2   1 -24   -0.39    1.26
  -2  -1  24   -0.30    1.52
   2  -1 -24    0.91    1.64
  -2   1  24    3.33    2.20
  -2   1  24    1.36    1.59
   2  -1 -23    0.86    1.70
  -2   1  23    0.32    1.83
  -2  -1  23    1.91    2.17
  -2  -1  23    0.09    1.70
  -2   1  23    0.74    1.62
  -2   1  23    0.67    1.73
   2   1 -23    0.87    1.41
   2   1 -23    0.89    1.27
  -2  -1  22   27.86    1.94
   2   1 -22   33.82    2.82
   2  -1 -22   29.63    3.57
  -2   1  22   24.33    2.21
  -2  -1  22   28.80    2.42
   2   1 -22   28.80    2.24
  -2  -1  22   25.93    3.34
  -2   1  22   28.86    3.02
  -2   1  22   21.48    2.77
   2  -1 -22   27.16    3.38
   2   1 -22   27.45    2.43
  -2   1  22   24.98    2.77
  -2  -1  22   23.74    3.07
   2  -1 -22   22.59    3.01
  -2   1  22   27.14    3.16
   2  -1 -22   33.02    3.04
   2  -1 -22   24.77    4.14
  -2   1  21   73.94    4.82
  -2  -1  21   96.90    4.51
  -2   1  21   92.22    4.25
  -2  -1  21   94.78    4.60
  -2   1  21   86.38    5.25
   2  -1 -21  107.57    5.11
  -2   1  21   87.07    4.96
  -2  -1  21   94.73    5.96
  -2  -1  21   98.40    3.86
   2  -1 -21   96.94    5.41
   2   1 -21   84.60    4.14
  -2  -1  21   84.65    5.51
   2  -1 -21   78.14    4.87
   2   1 -21  111.43    4.76
   2  -1 -21   95.62    5.55
   2  -1 -21   81.11    6.43
  -2  -1  20   23.33    1.76
   2  -1 -20   17.94    3.02
  -2  -1  20   14.92    3.10
  -2   1  20   19.76    2.85
   2   1 -20   22.53    2.41
  -2  -1  20   21.99    2.25
  -2   1  20   16.97    2.83
   2   1 -20   19.83    1.91
  -2   1  20   20.72    2.80
  -2  -1  20   20.95    3.47
   2  -1 -20   24.11    3.01
   2  -1 -20   22.18    2.67
   2  -1 -20   20.55    3.93
   2   1 -20   18.22    1.92
   2  -1 -20   18.06    2.69
   2  -1 -19  104.71    5.40
   2   1 -19  114.77    4.64
  -2  -1  19   93.07    4.62
  -2   1  19  100.47    4.38
  -2  -1  19  100.12    4.59
   2   1 -19   95.18    4.01
   2  -1 -19   76.00    4.39
  -2   1  19   94.96    5.12
  -2  -1  19  106.43    6.56
   2  -1 -19   96.79    6.69
   2  -1 -19  115.47    5.27
  -2  -1  19   84.75    6.61
  -2   1  19   94.07    5.37
  -2  -1  19  105.68    3.93
  -2   1  19   90.54    5.32
   2   1 -19   88.21    3.95
  -2  -1  19   84.11    5.97
   2  -1 -19   83.68    4.77
   2   1 -19  100.13    4.09
  -2  -1  18   49.84    3.14
  -2   1  18   25.94    2.32
  -2  -1  18   47.01    3.21
   2  -1 -18   34.22    3.04
  -2  -1  18   51.13    5.57
  -2   1  18   23.70    3.19
   2  -1 -18   20.91    2.45
   2   1 -18   39.22    2.44
  -2  -1  18   67.52    5.47
  -2   1  18   29.33    2.97
  -2  -1  18   41.15    2.23
   2  -1 -18   23.05    2.68
  -2  -1  18   59.06    5.20
   2   1 -18   33.42    2.30
   2  -1 -18   19.16    3.75
   2   1 -18   46.98    2.94
   2  -1 -18   31.59    3.18
   2   1 -17    6.04    1.28
  -2   1  17    4.38    2.24
   2   1 -17    8.22    1.78
  -2  -1  17    5.74    1.02
   2  -1 -17    8.02    2.07
   2   1 -17    5.19    0.98
  -2  -1  17    6.37    1.54
  -2  -1  17    3.19    3.15
   2  -1 -17    5.48    1.55
  -2  -1  17    7.33    3.26
  -2   1  17    5.56    1.89
  -2  -1  17    5.64    1.87
   2  -1 -17    6.29    3.05
   2   1 -17    6.78    1.15
  -2   1  17    5.64    1.34
  -2  -1  17    6.09    1.78
  -2  -1  16   67.67    3.62
   2   1 -16   77.62    3.14
   2   1 -16   72.99    3.43
   2  -1 -16   78.84    4.15
  -2  -1  16   77.65    3.01
  -2   1  16   72.91    4.07
  -2  -1  16   88.52    6.12
   2   1 -16   75.08    3.24
  -2   1  16   54.36    3.94
   2   1 -16   71.51    3.11
   2  -1 -16   60.22    3.49
  -2  -1  16   77.41    3.87
  -2   1  16   70.08    3.31
   2   1 -16   69.86    2.88
   2  -1 -16   62.46    4.82
  -2  -1  16   68.16    3.27
   2   1 -16   64.25    2.86
  -2  -1  16   66.67    5.71
   2  -1 -16   66.47    3.65
  -2  -1  16   64.90    6.13
   2   1 -15  165.55    4.97
   2  -1 -15  165.63    6.16
  -2  -1  15  162.08    4.87
   2   1 -15  124.89    4.55
   2  -1 -15  142.32    5.54
  -2  -1  15  132.23    8.16
   2   1 -15  160.24    5.17
  -2   1  15  124.04    6.06
  -2  -1  15  137.06    8.57
   2  -1 -15  133.91    5.41
  -2  -1  15  151.89    5.69
  -2   1  15  144.81    5.16
  -2   1  15  143.40    6.23
   2   1 -15  147.94    4.95
  -2  -1  15  181.38    8.65
  -2   1  15  143.31    5.87
   2  -1 -15  150.96    6.99
   2   1 -15  159.10    4.91
  -2  -1  15  149.19    5.16
  -2   1  15  135.55    6.37
  -2  -1  14    7.17    3.47
  -2   1  14    6.47    1.74
  -2   1  14    9.68    2.12
   2  -1 -14    5.54    1.30
   2  -1 -14    6.87    1.73
  -2  -1  14    9.30    0.98
  -2   1  14    9.96    2.18
  -2  -1  14    3.72    2.98
   2  -1 -14    6.66    1.48
  -2   1  14    6.36    1.17
  -2  -1  14    6.79    1.48
   2  -1 -14    9.58    2.28
   2   1 -14    8.65    1.07
   2   1 -14    6.61    1.06
  -2   1  14    7.47    2.00
  -2  -1  14    2.63    2.76
  -2   1  14    8.37    1.65
   2  -1 -14    8.08    1.47
   2   1 -14    6.90    0.93
   2  -1 -13 1051.83   24.47
  -2   1  13  845.68   24.65
  -2   1  13  791.88   24.20
  -2   1  13  899.56   24.92
   2   1 -13  952.65   23.32
  -2   1  13  866.39   23.19
  -2  -1  13  927.88   23.94
   2   1 -13  841.23   22.72
   2  -1 -13  834.92   23.58
  -2  -1  13  951.75   28.66
  -2  -1  13  976.20   23.00
   2  -1 -13  857.47   25.02
   2  -1 -13  842.40   23.65
  -2   1  13  903.30   24.44
   2   1 -13  894.20   23.05
   2  -1 -12    1.09    1.08
  -2   1  12   -0.87    1.54
   2   1 -12    1.40    0.83
  -2   1  12    0.21    1.62
  -2  -1  12    3.50    3.04
  -2   1  12   -0.49    1.33
  -2   1  12    1.36    1.55
  -2   1  12    0.52    1.21
   2   1 -12    1.75    0.88
   2  -1 -12    0.56    1.11
  -2   1  12   -0.03    0.81
  -2  -1  12    0.65    1.15
   2  -1 -11    8.62    1.60
  -2   1  11   -0.21    1.42
   2   1 -11    0.82    0.74
   2  -1 -11    8.04    1.06
   2  -1 -11    1.34    1.60
   2  -1 -11    3.62    1.18
  -2   1  11    0.73    1.39
  -2   1  11    0.89    1.27
   2   1 -11    0.31    0.68
  -2   1  11    1.23    1.17
   2   1 -11    0.03    0.80
  -2   1  11    0.51    0.76
  -2  -1  11    0.69    1.04
  -2  -1  11    4.50    2.84
  -2   1  11    1.99    1.57
  -2   1  10    2.00    1.46
  -2  -1  10   -0.09    1.52
  -2  -1  10    4.04    2.95
   2   1 -10    2.67    0.85
  -2   1  10    2.27    1.17
  -2  -1  10    0.79    2.62
  -2  -1  10    3.10    1.16
   2  -1 -10    4.18    1.26
   2  -1 -10    3.78    1.12
  -2   1  10    0.49    1.29
  -2   1  10    1.05    1.24
  -2   1  10    1.32    1.44
   2   1 -10    2.21    0.70
   2  -1 -10    2.54    0.79
   2  -1 -10    2.81    1.66
  -2   1  10    2.23    1.32
   2   1 -10    3.12    0.77
  -2   1   9  830.35   19.68
   2   1  -9  839.25   19.30
  -2   1   9  719.38   19.87
   2   1  -9  734.61   18.97
   2  -1  -9  805.78   18.81
   2  -1  -9  429.25   19.02
   2  -1  -9  727.96   20.33
  -2   1   9  716.71   19.70
   2  -1  -9  703.25   19.36
  -2  -1   9  921.65   23.18
  -2  -1   9  862.74   19.87
  -2   1   9  756.89   20.15
   2   1  -9  854.59   19.11
  -2  -1   9  718.86   19.61
  -2  -1   9  630.49   20.96
  -2   1   9  767.19   20.20
  -2   1   8  368.47    7.59
  -2  -1   8  123.63    6.03
  -2  -1   8  122.24    4.95
  -2   1   8  204.33    5.87
   2   1  -8  130.64    4.55
  -2  -1   8  148.15    6.77
  -2  -1   8  137.83    5.13
   2   1  -8  118.09    4.33
   2   1  -8  130.60    4.72
  -2   1   8  217.94    5.72
   2   1  -8  122.59    4.52
  -2   1   8  253.51    6.58
   2  -1  -8  133.40    6.22
   2   1  -7   58.08    2.14
  -2   1   7   57.32    2.75
   2  -1  -7   44.14    2.82
   2  -1  -7   58.46    3.13
   2   1  -7   63.34    2.42
   2  -1  -7   55.57    2.50
   2   1  -7   64.80    2.21
  -2  -1   7   69.36    3.75
  -2   1   7   53.91    2.58
  -2  -1   7   75.01    2.92
  -2   1   7   57.19    2.48
   2   1  -7   65.08    2.38
   2   1  -7   61.54    2.05
   2  -1  -7   73.01    2.43
  -2  -1   7   73.03    3.74
  -2   1   7   53.60    2.81
   2   1  -6   68.91    2.27
   2   1  -6   72.44    2.51
   2  -1  -6   70.99    3.37
   2  -1  -6   64.37    3.16
  -2   1   6   69.93    2.77
  -2  -1   6   85.93    3.71
   2  -1  -6   59.50    2.60
  -2  -1   6   96.39    3.10
  -2   1   6   66.02    3.01
   2   1  -6   75.31    2.51
  -2   1   6   72.04    2.58
  -2  -1   6  100.35    3.84
  -2   1   6   67.51    2.94
   2   1  -6   70.79    2.22
   2  -1  -6   81.29    2.35
  -2  -1   6   70.45    3.12
  -2   1   6   59.69    1.85
   2  -1  -5   31.33    2.34
   2   1  -5   29.04    1.42
   2  -1  -5   30.97    2.16
  -2   1   5   27.74    1.61
   2  -1  -5   26.55    1.65
  -2  -1   5   31.56    2.01
  -2  -1   5   36.65    1.73
  -2   1   5   26.38    1.82
   2  -1  -5   27.05    3.04
  -2   1   5   40.79    1.57
   2   1  -5   31.10    1.41
  -2  -1   5   41.01    2.23
  -2   1   5   26.62    1.79
   2  -1  -5   30.12    1.11
   2   1  -5   29.89    3.17
  -2  -1   5   36.52    2.06
   2   1  -5   29.67    1.21
   2   1  -4  899.21   22.75
   2  -1  -4 1124.34   24.19
  -2   1   4  868.95   22.96
  -2  -1   4 1009.23   23.11
  -2   1   4  850.91   23.24
   2  -1  -4  778.87   24.83
   2   1  -4  926.86   22.76
  -2   1   4  852.33   22.65
  -2  -1   4 1103.17   23.62
  -2  -1   4  949.58   23.63
   2   1  -4  973.55   25.77
   2   1  -4  882.91   22.58
   2   1  -4  808.72   23.13
   2   1  -3  305.25   10.67
   2   1  -3  359.94   12.87
  -2   1   3  557.25   12.24
  -2  -1   3  352.80   10.90
  -2  -1   3  337.32   10.40
  -2  -1   3  337.97   10.42
   2  -1  -3  825.15   17.03
   2   1  -3  336.87   10.25
  -2   1   3  586.47   10.48
  -2   1   3  678.70   11.65
  -2  -1   3  331.66   10.34
   2   1  -3  310.01   10.19
  -2  -1   2  225.58    6.07
  -2   1   2  198.27    5.05
  -2   1   2  181.27    6.46
  -2  -1   2  204.96    5.51
  -2  -1   2  209.56    6.98
   2   1  -2  209.72    5.32
  -2   1   2  188.09    5.08
   2  -1  -2  212.02    8.19
  -2   1   2  179.27    5.63
  -2   1   2  233.82    6.27
  -2  -1   2  190.87    5.47
  -2   1   2  184.07    5.73
  -2  -1   2  218.28    5.51
   2  -1  -2  210.53    5.18
   2   1  -2  185.18    5.24
  -2  -1   1   71.60    2.43
  -2   1   1  105.62    3.10
  -2   1   1   88.85    3.19
   2  -1  -1   77.02    4.78
  -2  -1   1   82.90    4.32
   2   1  -1   75.42    2.22
  -2  -1   1   83.32    2.86
   2  -1  -1   93.41    2.32
   2   1  -1   61.81    2.18
  -2  -1   1   84.20    2.47
  -2   1   0   52.18    2.27
   2   1   0   54.64    1.60
  -2   1   0   56.76    2.46
  -2   1   0   47.55    1.81
  -2  -1   0   54.11    3.65
   2   1   0   50.54    1.50
   2  -1   0   51.99    3.88
   2  -1   0   43.91    3.06
  -2  -1   0   52.11    2.07
  -2  -1   0   51.25    1.71
   2  -1   0   54.71    1.68
  -2   1  -1 1999.21   46.33
  -2   1  -1 2044.83   46.55
   2  -1   1 1941.18   48.40
   2   1   1 1807.14   45.36
  -2  -1  -1 1599.87   45.43
   2  -1   1 1565.52   47.77
   2   1   1 1808.57   45.41
   2  -1   1 1854.80   45.51
  -2  -1  -1 1702.94   45.43
   2   1   1 2266.94   45.43
  -2   1  -2    1.80    0.94
  -2   1  -2    1.27    0.90
   2   1   2    0.75    0.30
   2   1   2    3.94    0.51
  -2  -1  -2    0.90    0.63
   2   1   2    1.59    0.33
  -2  -1  -2    1.12    0.42
   2  -1   2   -1.58    2.98
   2   1   2    1.31    0.25
   2   1   3  191.55    5.28
  -2   1  -3  188.44    6.43
  -2   1  -3  193.96    6.55
   2   1   3  201.09    5.21
   2   1   3  208.59    5.45
  -2  -1  -3  181.61    5.36
   2  -1   3  218.42   10.99
  -2  -1  -3  227.08    6.04
  -2   1  -3  198.33    6.26
  -2   1  -4 2062.15   55.59
   2   1   4 2092.17   54.50
  -2   1  -4 2149.35   55.73
   2   1   4 2154.28   54.30
   2   1   4 2378.33   54.78
  -2   1  -4 2104.35   55.33
  -2   1  -4 1950.84   55.67
   2  -1   4 2315.11   64.53
  -2  -1  -4 2097.49   54.67
  -2  -1  -5 7501.96  156.03
  -2   1  -5 6315.48  154.56
  -2  -1  -5 6518.06  154.40
  -2  -1  -5 8571.81  155.17
  -2   1  -5 5790.64  154.97
   2   1   5 6453.17  154.38
  -2   1  -5 5731.82  155.00
   2   1   5 6221.32  153.90
   2   1   5 6464.42  154.50
   2  -1   5 8115.45  157.89
  -2   1  -5 6041.65  154.68
  -2   1  -5 5653.97  155.15
   2   1   5 5660.79  154.09
   2  -1   6 1004.45   23.53
  -2   1  -6  864.48   24.01
  -2  -1  -6 1171.09   24.01
   2   1   6  895.70   23.16
   2   1   6  827.56   22.63
   2  -1   6  962.27   27.02
   2   1   6  957.65   23.40
  -2  -1  -6  807.16   24.50
  -2  -1  -6  925.79   23.23
  -2   1  -6  941.88   23.34
  -2   1  -6 1045.70   23.80
   2   1   6  968.57   23.35
  -2   1  -6  793.10   23.77
  -2   1  -7 6104.84  152.12
   2  -1   7 6582.88  152.01
  -2   1  -7 6521.83  152.66
  -2  -1  -7 7895.58  152.63
   2   1   7 5936.70  151.59
   2  -1   7 4806.07  155.05
   2   1   7 6745.50  152.06
   2  -1   7 6484.42  151.67
   2   1   7 5454.49  151.04
  -2   1  -7 6572.41  151.83
  -2   1  -7 6184.78  151.88
   2   1   7 6691.28  151.88
  -2   1  -7 5854.90  152.16
  -2   1  -8 1022.04   26.52
  -2   1  -8 1111.20   26.68
  -2   1  -8 1099.80   26.91
  -2  -1  -8 1276.60   26.79
   2  -1   8 1039.71   26.77
   2   1   8 1017.77   26.48
  -2   1  -8 1186.47   27.58
   2  -1   8  732.92   29.95
   2   1   8 1031.71   26.81
   2  -1   8 1094.78   26.52
   2   1   8 1130.20   26.49
   2   1   8  858.73   25.85
   2   1   8 1043.14   26.70
  -2   1  -8 1084.13   27.78
  -2  -1  -8 1206.45   27.34
   2  -1   9  551.13   16.40
  -2  -1  -9  754.22   17.11
   2   1   9  604.69   17.00
  -2   1  -9  720.87   17.37
   2  -1   9  640.30   17.33
  -2  -1  -9  740.00   17.29
   2   1   9  634.02   17.10
   2  -1   9  716.21   18.51
  -2   1  -9  753.99   18.17
   2  -1   9  538.40   21.32
   2  -1   9  652.27   17.11
   2   1   9  690.69   17.03
   2   1   9  635.64   17.36
   2   1   9  651.72   17.31
  -2   1  -9  714.40   18.23
  -2  -1  -9  709.76   17.80
   2  -1  10  359.37   10.00
  -2  -1 -10  407.79   10.48
   2   1  10  362.37   11.04
   2   1  10  414.27   10.74
   2  -1  10  419.79   10.83
  -2   1 -10  451.86   11.19
   2   1  10  324.74   10.61
   2  -1  10  441.39   12.31
   2   1  10  388.46   10.85
  -2  -1 -10  426.57   11.41
  -2   1 -10  426.58   11.87
   2   1  10  382.45   11.08
  -2   1 -10  432.76   11.66
   2  -1  10  396.42   11.10
  -2  -1 -10  450.03   11.01
   2   1  10  395.26   11.08
   2  -1  10  338.09   15.35
   2   1  11   58.67    2.47
   2   1  11   51.48    2.79
   2   1  11   58.57    2.65
   2  -1  11   64.70    3.63
   2   1  11   54.67    2.85
  -2  -1 -11   61.02    2.90
  -2   1 -11   70.98    3.51
   2   1  11   58.37    2.48
  -2  -1 -11   62.70    2.61
   2  -1  11   55.57    2.77
  -2  -1 -11   56.01    2.59
   2   1  12  267.21    7.84
   2  -1  12  284.41    8.01
   2   1  12  266.75    8.15
   2  -1  12  298.17    9.45
  -2   1 -12  277.79    8.65
   2   1  12  251.73    8.41
  -2  -1 -12  267.40    8.44
  -2   1 -12  287.32    8.86
  -2  -1 -12  285.11    8.24
   2   1  12  268.74    7.95
   2  -1  12  277.52    8.39
   2   1  12  255.19    8.48
  -2  -1 -12  277.89    8.05
   2  -1  13  388.03   10.38
   2  -1  13  394.90   11.88
  -2   1 -13  350.11   10.82
   2   1  13  351.56   11.06
   2   1  13  354.18   10.65
   2  -1  13  375.02   10.76
   2   1  13  362.64   10.32
  -2  -1 -13  343.86   10.27
   2   1  13  341.09   10.96
   2  -1  13  360.65   10.67
  -2  -1 -13  437.41   11.41
  -2   1 -13  363.02   10.98
   2   1  13  332.67   10.83
  -2  -1 -13  357.85   10.75
  -2  -1 -13  393.29   10.70
   2  -1  14   59.00    2.72
  -2  -1 -14   57.29    2.85
  -2  -1 -14   55.68    3.93
   2   1  14   41.71    2.94
   2   1  14   56.20    3.33
  -2  -1 -14   61.24    3.27
   2  -1  14   57.32    2.65
  -2   1 -14   47.94    3.06
   2   1  14   57.81    2.68
   2  -1  14   55.32    2.90
  -2  -1 -14   47.01    2.47
  -2   1 -14   50.55    2.81
   2   1  14   49.46    3.18
   2   1  14   48.73    2.82
  -2  -1 -14   44.74    3.08
   2  -1  14   53.42    2.77
   2  -1  14   63.52    3.73
  -2  -1 -14   48.37    2.87
  -2   1 -14   50.39    3.05
   2   1  14   45.51    3.01
   2   1  15   54.64    2.60
  -2  -1 -15   57.50    3.57
   2  -1  15   60.72    3.05
   2   1  15   61.96    3.28
  -2   1 -15   68.48    3.08
  -2  -1 -15   70.18    3.32
   2  -1  15   79.31    3.22
  -2  -1 -15   61.51    4.31
   2   1  15   67.72    3.87
  -2   1 -15   60.16    3.37
   2  -1  15   61.26    2.86
  -2  -1 -15   75.07    3.67
   2   1  15   66.81    3.00
  -2  -1 -15   52.77    2.76
   2   1  15   56.58    3.64
  -2   1 -15   60.63    3.11
   2  -1  15   68.47    3.33
   2  -1  15   58.02    2.70
   2  -1  15   47.94    5.11
   2  -1  15   63.74    3.93
   2   1  15   50.80    3.37
  -2  -1 -15   61.56    3.33
  -2  -1 -16   62.25    3.29
   2  -1  16   65.21    2.99
  -2  -1 -16   59.09    4.34
   2   1  16   58.65    3.87
  -2   1 -16   55.43    2.76
  -2   1 -16   51.60    3.20
  -2  -1 -16   62.89    3.46
  -2   1 -16   53.82    2.98
   2   1  16   57.82    2.91
   2   1  16   54.25    3.73
   2  -1  16   55.13    2.61
   2   1  16   62.45    3.36
   2  -1  16   54.73    2.94
  -2  -1 -16   49.51    3.43
   2   1  16   56.15    3.23
   2  -1  16   61.55    3.83
   2  -1  16   50.25    4.83
   2  -1  17  177.47    6.30
  -2  -1 -17  168.57    6.96
   2   1  17  194.67    6.79
  -2  -1 -17  193.12    6.81
  -2   1 -17  157.12    5.76
   2   1  17  208.30    7.70
   2  -1  17  180.85    7.22
   2   1  17  176.87    6.61
   2   1  17  183.72    6.31
   2   1  17  157.34    7.04
   2  -1  17  171.91    8.68
   2  -1  17  180.46    5.85
   2  -1  17  197.46    6.29
  -2  -1 -17  202.17    8.15
  -2  -1 -17  168.01    6.66
  -2   1 -17  182.79    6.62
  -2  -1 -17  194.03    6.89
   2   1  18   14.34    2.11
   2  -1  18   13.42    2.40
   2  -1  18   13.95    1.80
  -2   1 -18   16.45    2.29
  -2  -1 -18   13.78    2.28
  -2  -1 -18   11.53    2.48
   2  -1  18   14.05    1.36
  -2   1 -18   13.52    1.66
   2   1  18   15.96    2.16
   2  -1  18   11.88    3.14
   2   1  18   15.12    2.75
  -2  -1 -18   11.34    2.12
   2  -1  19   44.42    3.50
   2   1  19   50.00    3.28
  -2  -1 -19   42.75    3.66
   2  -1  19   50.49    2.91
  -2  -1 -19   53.01    3.18
  -2  -1 -19   56.27    3.61
  -2   1 -19   59.07    3.40
   2  -1  19   52.56    2.47
   2   1  19   45.98    3.82
  -2   1 -19   44.60    2.67
   2   1  19   52.52    3.34
   2  -1  19   44.85    4.31
   2   1  19   54.50    4.13
  -2   1 -19   43.55    2.67
  -2  -1 -19   44.02    3.45
   2  -1  20   24.23    2.07
  -2   1 -20   23.83    2.34
  -2  -1 -20   25.27    2.42
  -2  -1 -20   26.37    2.90
  -2  -1 -20   25.97    2.81
  -2   1 -20   23.38    2.38
   2  -1  20   25.79    1.69
  -2   1 -20   21.95    1.94
   2   1  20   24.49    2.48
   2   1  20   23.55    2.89
   2  -1  20   23.53    3.14
  -2  -1 -20   20.99    2.75
  -2   1 -20   20.15    1.95
   2   1  20   27.86    3.22
  -2  -1 -21   16.46    2.14
  -2   1 -21   16.80    2.06
  -2  -1 -21   14.67    2.47
  -2   1 -21   14.41    1.75
  -2   1 -21   17.20    2.09
  -2  -1 -21   13.21    2.41
   2  -1  21   12.22    2.21
   2   1  21   15.42    2.08
   2   1  21   15.15    2.54
  -2  -1 -21   15.59    2.64
  -2   1 -21   16.10    1.68
  -2  -1 -22   10.54    2.31
  -2   1 -22    9.24    1.60
  -2   1 -22   12.07    1.83
  -2  -1 -22   11.43    2.26
   2   1  22    8.75    1.73
   2  -1  22    8.63    1.91
   2   1  22   10.04    2.27
  -2   1 -22    8.41    1.37
  -2   1 -22    9.14    1.82
  -2  -1 -23   10.45    2.47
  -2  -1 -23    7.98    2.16
  -2   1 -23    8.36    1.59
  -2   1 -23   13.61    1.97
  -2   1 -23    7.55    1.71
   2   1  23    6.08    2.01
   2   1  23    6.66    1.63
   2  -1  23    9.91    1.95
   2  -1  24    0.31    1.34
   2   1  24    1.22    1.32
  -2   1 -24   -0.51    1.37
   2   1  24    1.05    1.64
  -2   1 -24    0.53    1.46
  -2  -1 -24    3.54    2.23
   2   1  24    0.51    1.19
  -2  -1 -24    2.48    1.89
  -2   1 -24    0.64    1.26
   2  -1  24    0.89    1.35
   2   1  24   -0.07    1.63
   2   1  25    5.78    1.36
   2  -1  25    7.52    1.59
  -2  -1 -25    3.98    1.91
  -2   1 -25    3.63    1.50
   2   1  25    5.36    1.57
  -2  -1 -25    5.79    1.97
   2   1  25    3.96    1.73
  -2  -1 -25    3.62    2.19
  -2   1 -25    7.04    1.74
   2  -1  25    6.60    1.46
  -2   1 -25    6.60    1.55
  -2  -1 -25    8.14    2.31
  -2  -1 -26    6.31    2.22
  -2  -1 -26    4.37    1.66
   2   1  26    3.80    1.39
   2   1  26    3.49    1.10
   2  -1  26    4.36    1.25
   2  -1  26    4.33    1.22
   2   1  26    4.22    1.09
  -2  -1 -26    2.03    2.08
  -2   1 -26    7.46    1.65
  -2   1 -27    9.01    1.79
  -2  -1 -27    7.16    2.04
   2   1  27    9.07    1.44
   2  -1  27    8.85    1.27
   2   1  27    7.88    1.10
  -2  -1 -27    8.16    1.45
  -2   1 -27    8.51    1.64
  -2  -1 -27    8.95    2.24
  -2   1 -28    2.25    1.34
   2   1  28    1.52    0.78
   2  -1  28    3.11    0.76
  -2  -1 -28    1.44    1.58
  -2   2  28    0.69    0.79
   2   2 -27    2.50    0.61
   2  -2 -27    3.58    2.49
  -2   2  27    3.81    1.21
  -2  -2  27    2.27    0.80
   2   2 -27    3.89    1.43
  -2   2  26   -0.29    1.63
  -2   2  26    0.54    1.34
  -2  -2  26    0.43    1.10
   2   2 -26    0.72    1.12
   2   2 -26    2.23    1.50
   2  -2 -26    1.81    2.82
  -2  -2  26   -0.19    0.64
  -2   2  26   -0.30    1.09
   2  -2 -25    0.96    2.21
  -2   2  25    1.13    1.77
   2  -2 -25    1.91    1.51
  -2  -2  25    0.48    0.79
   2   2 -25    1.89    1.56
   2  -2 -25    5.65    3.14
  -2  -2  25    0.19    1.32
  -2   2  25    1.12    1.45
   2   2 -25    0.44    1.12
  -2   2  25    0.31    1.36
  -2   2  24    1.34    1.48
  -2  -2  24    2.72    1.73
  -2   2  24   -0.54    1.56
   2  -2 -24    0.46    1.66
  -2   2  24    1.79    1.98
  -2   2  24    1.96    1.66
  -2  -2  24    0.48    1.21
   2  -2 -24    1.32    2.42
   2   2 -24    0.56    1.16
  -2  -2  24    0.22    0.80
   2   2 -24   -0.11    1.51
   2  -2 -24    4.46    3.19
  -2  -2  23   18.02    2.14
   2   2 -23   13.94    1.70
  -2   2  23   11.62    2.26
  -2   2  23   10.66    2.50
   2  -2 -23   10.47    3.05
   2  -2 -23    6.40    3.63
  -2  -2  23   15.13    1.47
  -2   2  23   13.90    2.15
  -2  -2  23   23.85    3.02
   2   2 -23   17.82    2.12
   2   2 -22   21.57    1.98
  -2   2  22   29.93    3.11
  -2   2  21    3.22    2.39
  -2  -2  21    3.35    1.74
   2  -2 -21    4.87    2.73
   2  -2 -21    3.10    3.23
  -2   2  21    4.51    2.36
  -2  -2  21    4.43    1.06
   2  -2 -21    2.76    3.53
   2   2 -21    3.06    1.65
   2  -2 -21    5.55    2.14
   2   2 -21    4.09    1.41
  -2  -2  21    2.71    2.93
  -2   2  21    4.85    2.08
  -2  -2  20    3.10    1.02
   2   2 -20    5.24    1.69
   2  -2 -20    2.61    3.47
  -2  -2  20    3.86    1.75
   2  -2 -20    3.13    2.07
   2  -2 -20    1.48    2.67
  -2  -2  20    2.43    3.36
  -2   2  20    4.81    2.09
  -2   2  20    3.66    2.41
  -2  -2  20    5.61    2.02
   2   2 -20    3.98    1.29
   2  -2 -20    1.97    3.15
   2  -2 -20   -8.33    6.43
   2  -2 -19   -1.45    3.45
  -2  -2  19    0.62    0.85
   2   2 -19    0.72    1.59
  -2   2  19   -0.31    2.24
  -2   2  19   -0.36    1.94
   2   2 -19    0.49    0.92
  -2  -2  19    2.84    1.59
   2  -2 -19    0.25    1.97
   2  -2 -19   -1.33    2.48
  -2  -2  19   -3.17    3.99
  -2   2  19    0.67    1.84
  -2  -2  19    0.26    1.77
   2   2 -19   -0.05    1.11
   2  -2 -19   -0.28    5.31
   2  -2 -19   -2.58    3.34
   2   2 -18   42.74    2.66
  -2   2  18   30.13    3.34
  -2  -2  18   26.18    5.30
  -2   2  18   43.58    3.44
  -2  -2  18   42.84    2.80
   2   2 -18   39.68    2.42
  -2   2  18   37.76    3.57
   2  -2 -18   48.06    3.52
   2  -2 -18   39.15    3.96
   2   2 -18   43.94    2.87
   2  -2 -18   38.10    4.76
  -2  -2  18   41.46    3.45
  -2  -2  18   43.39    2.39
  -2   2  18   33.18    3.72
   2  -2 -18   21.82    6.32
   2  -2 -18   34.44    4.70
   2   2 -18   40.42    2.37
  -2   2  17   16.04    3.08
   2  -2 -17   27.06    4.37
  -2  -2  17   23.35    1.78
  -2   2  17   18.29    2.71
   2   2 -17   24.60    2.10
  -2   2  17   18.25    2.83
  -2   2  17   23.06    2.74
  -2  -2  17   19.76    5.36
   2  -2 -17   23.91    2.64
  -2  -2  17   23.03    2.26
   2   2 -17   22.27    1.87
   2  -2 -17   25.25    2.71
  -2  -2  17   27.65    2.97
   2  -2 -17   17.61    5.84
   2  -2 -17   20.62    4.12
   2   2 -17   24.89    1.92
   2  -2 -17   23.40    3.24
  -2  -2  17   22.24    2.76
  -2  -2  16   61.76    4.15
   2  -2 -16   61.16    4.37
   2  -2 -16   61.44    5.44
  -2  -2  16   64.52    2.89
  -2  -2  16   35.45    6.39
  -2   2  16   48.72    4.03
  -2   2  16   51.02    3.93
  -2  -2  16   69.14    3.35
   2  -2 -16   55.30    3.65
   2   2 -16   77.83    3.43
  -2  -2  16   61.72    3.95
   2  -2 -16   52.70    5.04
   2  -2 -16   42.63    7.54
   2  -2 -16   66.56    3.91
  -2  -2  16   66.05    3.13
  -2   2  16   52.41    4.23
   2   2 -16   56.73    2.61
  -2   2  16   64.86    4.21
   2   2 -16   65.39    3.24
  -2   2  16   66.04    3.96
  -2  -2  15    3.20    1.82
   2  -2 -15    0.62    1.89
  -2   2  15    0.45    2.00
   2  -2 -15    0.13    2.84
  -2  -2  15    0.38    0.78
  -2  -2  15   -0.76    3.68
  -2   2  15    0.42    1.78
   2   2 -15    4.09    1.23
   2   2 -15    1.00    1.04
  -2   2  15   -0.60    1.85
   2  -2 -15   -2.31    3.27
  -2  -2  15    3.43    1.82
  -2  -2  15    2.74    1.24
   2  -2 -15    1.00    1.56
   2  -2 -15    1.15    2.81
   2  -2 -15    1.61    4.23
  -2  -2  15    3.62    1.49
   2  -2 -15    2.16    1.75
  -2   2  15   -0.90    1.52
   2   2 -15    2.99    1.32
   2   2 -14   68.46    2.64
  -2  -2  14   78.25    3.14
  -2  -2  14   73.77    4.26
   2  -2 -14   73.88    4.32
   2  -2 -14   65.61    5.24
  -2  -2  14   72.04    2.90
  -2  -2  14   71.83    3.26
   2  -2 -14   69.45    3.75
   2   2 -14   80.92    3.25
  -2  -2  14   68.94    4.01
  -2  -2  14   58.91    6.79
   2  -2 -14   63.02    4.91
  -2   2  14   59.32    3.76
   2   2 -14   67.19    2.95
   2  -2 -14   55.84    3.91
   2  -2 -14   51.13    6.68
   2   2 -14   75.69    3.34
  -2   2  14   65.44    3.51
   2   2 -13  101.27    3.42
  -2  -2  13  108.45    3.82
  -2  -2  13  112.44    5.25
   2  -2 -13   91.14    4.84
   2  -2 -13  102.07    6.28
  -2  -2  13  107.67    3.67
  -2  -2  13   87.40    7.69
  -2   2  13   78.17    4.53
   2   2 -13   98.42    3.72
  -2   2  13   81.00    4.36
  -2  -2  13   30.35    5.19
  -2   2  13   77.82    4.12
   2  -2 -13   75.73    4.57
   2   2 -13  115.13    3.91
   2  -2 -13   31.65    4.55
  -2  -2  13  108.90    4.94
   2  -2 -13   89.22    5.58
  -2   2  13   87.79    4.71
   2  -2 -13   58.16    7.19
   2   2 -13  109.48    4.13
  -2  -2  13   94.58    3.88
   2  -2 -13   98.56    4.41
  -2   2  12    1.39    1.64
  -2  -2  12    0.73    1.48
   2  -2 -12    2.21    2.72
  -2  -2  12    3.07    0.78
  -2   2  12    1.74    1.66
   2  -2 -12    2.73    2.19
   2  -2 -12   -1.33    3.46
  -2   2  12    1.86    1.27
  -2  -2  12    3.24    1.58
   2  -2 -12    3.17    1.71
  -2  -2  12    2.18    2.87
   2  -2 -12    1.82    1.73
   2   2 -12    2.17    1.10
  -2   2  12    2.06    1.42
  -2  -2  12    2.32    1.11
   2   2 -12    2.78    0.74
  -2   2  12    3.21    1.59
   2   2 -12    2.59    1.00
  -2  -2  11  325.01    9.09
  -2  -2  11  351.80   10.69
  -2   2  11  313.33    9.96
   2   2 -11  328.16    9.22
  -2   2  11  315.83    9.59
   2   2 -11  363.66    9.73
  -2   2  11  292.96    9.63
   2   2 -11  336.63    9.33
   2   2 -11  352.39    9.10
   2  -2 -11  333.46   10.62
  -2   2  11  300.58   10.19
   2  -2 -11  386.32   12.89
   2  -2 -11  290.44   11.11
  -2  -2  11  326.40   10.36
   2   2 -10  494.05   12.89
  -2   2  10  440.33   13.19
  -2   2  10  477.20   13.46
   2   2 -10  478.42   12.74
  -2   2  10  458.47   13.70
  -2   2  10  459.28   12.97
   2   2 -10  527.80   13.24
  -2  -2  10  480.71   13.84
   2   2  -9   19.40    1.73
   2  -2  -9   12.88    3.93
  -2   2   9   17.52    1.93
   2   2  -9   20.44    1.64
  -2   2   9   18.71    1.79
   2  -2  -9   22.69    1.51
  -2  -2   9   18.69    1.60
   2  -2  -9   14.05    3.22
   2   2  -9   22.82    1.46
  -2   2   9   16.47    1.76
  -2   2   9   19.43    1.58
   2   2  -9   23.94    1.77
  -2   2   8    3.47    1.22
  -2  -2   8    6.63    1.13
   2  -2  -8    4.38    0.92
  -2   2   8    5.30    1.19
   2   2  -8    5.85    1.19
   2   2  -8    5.33    1.15
   2  -2  -8    4.42    3.50
   2  -2  -8    5.09    1.91
  -2   2   8    3.57    1.20
   2   2  -8    5.58    0.88
  -2   2   7  112.68    4.80
   2  -2  -7   91.29    6.96
  -2   2   7  106.55    4.01
   2   2  -7  111.39    4.03
  -2  -2   7  120.63    4.24
   2  -2  -7  126.66    4.10
  -2  -2   7  118.19    4.50
   2  -2  -7   97.25    5.13
   2   2  -7  120.51    4.23
  -2   2   7  100.79    4.29
  -2   2   6    6.68    1.30
   2  -2  -6    6.09    1.01
  -2   2   6    7.48    1.12
   2  -2  -6    6.42    2.05
   2  -2  -6    5.84    3.60
  -2  -2   6   13.42    1.52
   2   2  -6   16.94    1.55
   2   2  -6   16.84    4.82
  -2   2   6    7.44    1.52
   2   2  -6   15.48    2.50
  -2   2   5    5.41    1.22
   2  -2  -5    6.00    1.07
  -2   2   5    5.72    0.97
  -2  -2   5   16.79    1.44
   2  -2  -5    4.63    3.76
   2  -2  -5    4.24    1.95
   2   2  -5   25.60    1.84
   2   2  -5   24.37    2.98
   2   2  -5   27.20    5.12
  -2   2   5    4.23    1.25
  -2   2   4   48.77    2.36
  -2  -2   4   50.25    4.33
  -2   2   4   46.64    1.73
   2  -2  -4   41.49    5.09
   2  -2  -4   43.46    3.33
   2   2  -4   43.66    2.23
  -2  -2   4   45.93    2.16
   2   2  -4   45.99    3.49
   2   2  -4   49.23    5.17
  -2   2   4   45.66    2.61
  -2   2   3  853.64   26.80
  -2   2   3 1085.31   26.90
  -2  -2   3 1049.72   29.72
   2  -2  -3  935.79   30.62
  -2   2   3 1028.85   26.11
   2  -2  -3  992.67   28.36
   2  -2  -3 1264.17   26.53
  -2  -2   3 1059.41   26.71
   2   2  -3 1058.34   31.24
  -2   2   3  943.68   29.22
   2   2  -3  966.51   26.76
  -2   2   3 1105.59   26.26
  -2   2   2   36.46    2.11
  -2   2   2   44.27    2.04
  -2  -2   2   42.72    4.64
   2  -2  -2   39.27    4.92
  -2   2   2   41.72    1.46
  -2  -2   2   48.12    2.04
   2  -2  -2   50.32    1.82
  -2   2   2   42.75    3.94
  -2   2   2   47.56    1.73
   2   2  -2   42.59    2.03
  -2   2   1  315.91   10.34
  -2   2   1  357.75   10.04
   2  -2  -1  380.23   14.18
  -2  -2   1  359.93   13.75
  -2  -2   1  374.68   10.41
   2  -2  -1  403.71    9.95
  -2  -2   1  398.69   10.16
  -2   2   1  362.90   13.30
   2   2  -1  324.98   10.07
  -2   2   1  426.11   10.04
  -2   2   0    1.64    0.93
  -2   2   0    1.71    0.61
  -2  -2   0    0.54    3.51
   2  -2   0    3.79    3.32
  -2  -2   0    1.69    0.67
   2  -2   0    1.64    0.59
  -2  -2   0    1.17    1.12
   2   2   0    1.65    0.67
  -2   2   0    2.29    0.83
  -2   2   0    1.64    2.85
   2   2   0    1.24    0.59
  -2   2  -1  228.10    7.29
  -2   2  -1  247.51    6.68
  -2  -2  -1  257.51   11.33
   2  -2   1  225.96   10.24
  -2  -2  -1  253.62    7.55
  -2  -2  -1  267.26    6.96
   2  -2   1  245.80    6.82
  -2   2  -1  242.74   10.85
   2   2   1  208.03    6.80
   2   2   1  236.52    6.54
   2   2   1  272.77    7.17
  -2   2  -1  255.27    7.32
  -2   2  -2 1017.38   25.32
  -2   2  -2  989.02   26.12
   2  -2   2 1077.39   30.76
  -2  -2  -2 1026.12   30.98
  -2  -2  -2 1105.17   25.76
   2  -2   2  992.55   25.66
   2   2   2  881.06   25.57
   2   2   2 1068.57   25.88
  -2   2  -2 1102.73   26.13
   2   2   2 1004.45   25.32
   2  -2   3  252.20    6.89
  -2  -2  -3  264.27   11.97
   2   2   3  235.82    6.52
   2   2   3  239.97    6.18
   2   2   3  242.75    6.08
  -2   2  -3  223.55    6.19
   2   2   3  239.81    6.33
   2   2   3  242.16    6.86
   2   2   3  201.70    6.54
  -2   2  -3  245.95    6.99
   2  -2   3  226.91    6.75
   2  -2   4  227.13    6.59
   2   2   4  224.08    5.54
   2   2   4  228.48    5.75
   2   2   4  235.55    6.19
   2  -2   4  207.10    6.54
  -2   2  -4  197.29    5.62
  -2   2  -4  250.23    8.75
  -2  -2  -4  252.10    7.87
  -2   2  -4  239.44    9.99
  -2   2  -4  234.37    6.55
   2   2   4  178.58    6.04
   2   2   4  224.34    5.91
   2   2   4  207.97    5.88
  -2   2  -4  290.71    7.29
   2  -2   4  236.94    6.71
   2   2   4  206.36    5.93
   2   2   5    4.51    0.72
  -2  -2  -5    7.36    1.77
   2  -2   5    4.81    0.90
  -2   2  -5    4.24    2.04
   2  -2   5    4.19    0.76
  -2   2  -5    3.88    2.77
  -2   2  -5    4.04    0.74
  -2   2  -5    4.43    0.90
   2   2   5    3.43    0.67
  -2   2  -5    2.63    1.66
   2   2   5    3.87    0.83
  -2   2  -5    5.21    1.01
  -2   2  -5    5.47    2.20
   2   2   5    4.07    0.56
   2  -2   5    5.50    1.04
   2   2   5    3.29    0.56
   2   2   6  121.12    4.26
  -2  -2  -6  159.69    5.99
   2  -2   6  117.00    4.10
  -2  -2  -6  152.27    5.02
   2  -2   6  122.00    4.08
  -2   2  -6  133.80    5.66
  -2   2  -6  119.76    3.94
  -2   2  -6  140.07    5.27
  -2   2  -6  137.77    4.17
   2  -2   6  122.56    4.34
  -2   2  -6  120.62    5.66
  -2   2  -6  132.98    5.00
   2   2   6  125.31    4.07
  -2   2  -6  125.72    5.50
   2   2   6  111.24    3.66
   2  -2   6  138.53    4.75
   2   2   7  528.60   13.96
  -2   2  -7  502.27   14.93
   2  -2   7  504.69   13.94
  -2   2  -7  483.36   15.11
   2   2   7  548.67   14.31
  -2   2  -7  602.24   15.40
  -2   2  -7  497.71   13.79
   2  -2   7  536.62   15.70
  -2  -2  -7  677.08   16.87
   2  -2   7  571.54   14.85
  -2   2  -7  498.32   14.35
  -2   2  -7  486.90   15.31
  -2  -2  -7  595.56   14.91
   2  -2   7  499.52   13.91
   2   2   8   22.61    1.71
  -2   2  -8   20.10    1.98
  -2   2  -8   21.38    2.28
  -2  -2  -8   30.78    3.18
   2   2   8   20.52    1.48
   2   2   8   23.40    1.88
  -2   2  -8   21.80    1.36
  -2   2  -8   22.07    2.03
  -2   2  -8   22.67    2.35
   2  -2   8   22.87    1.99
   2  -2   8   20.85    1.34
  -2  -2  -8   24.32    1.96
   2  -2   8   19.90    1.41
  -2   2  -8   20.60    2.60
  -2  -2  -8   21.00    1.60
   2  -2   8   22.68    2.70
   2   2   9  515.76   14.41
   2  -2   9  513.31   16.88
   2   2   9  530.11   14.82
  -2   2  -9  539.38   15.32
  -2   2  -9  525.46   14.34
   2   2   9  572.41   15.18
  -2   2  -9  614.59   15.42
   2  -2   9  576.90   15.46
  -2  -2  -9  505.22   14.65
  -2  -2  -9  632.96   17.62
  -2  -2  -9  553.39   15.15
   2  -2   9  485.59   14.11
  -2   2  -9  582.91   15.52
   2   2   9  559.82   14.74
   2   2  10  299.43    8.51
   2   2  10  276.95    9.33
   2  -2  10  290.81    8.68
   2  -2  10  298.46   11.29
   2   2  10  278.27    8.70
   2  -2  10  345.01   10.15
   2  -2  10  271.46    8.28
  -2  -2 -10  297.30    9.35
  -2  -2 -10  343.57   11.77
  -2   2 -10  453.53   11.58
  -2   2 -10  444.90   11.23
  -2   2 -10  399.65    9.68
   2  -2  10  338.50    9.88
   2   2  10  289.49    8.98
   2   2  10  272.92    9.17
  -2  -2 -10  275.86    8.95
   2   2  11 1130.46   30.13
   2   2  11 1062.32   31.04
   2  -2  11 1242.30   30.51
   2   2  11 1071.60   30.07
   2   2  11 1105.46   30.70
   2  -2  11 1397.45   32.14
   2   2  11  999.67   30.78
  -2   2 -11 1918.02   33.61
  -2  -2 -11 1097.59   30.77
  -2  -2 -11 1318.26   34.20
  -2   2 -11 1827.75   33.60
   2   2  11 1098.65   30.43
   2  -2  11 1272.61   34.01
   2  -2  11 1245.21   30.99
  -2  -2 -11 1498.70   33.54
   2  -2  12  409.31   11.39
   2   2  12  301.99   10.46
   2   2  12  311.46    9.45
   2  -2  12  349.50    9.88
   2  -2  12  372.80   10.39
  -2  -2 -12  302.40   11.28
   2  -2  12  358.51   10.30
  -2  -2 -12  420.18   12.45
  -2   2 -12  510.31   12.34
  -2  -2 -12  330.18   10.29
  -2  -2 -12  358.74   12.82
  -2   2 -12  484.09   12.12
   2   2  12  308.49   10.27
   2   2  12  314.22   10.12
   2   2  12  313.43    9.52
   2   2  12  320.98    9.90
   2  -2  12  389.94   13.39
  -2  -2 -13  412.61   10.94
   2  -2  13  384.72   10.52
  -2  -2 -13  378.12   12.10
   2  -2  13  401.75   11.41
  -2  -2 -13  433.10   13.44
   2   2  13  371.61   10.81
  -2   2 -13  511.96   12.33
   2   2  13  357.13   11.06
   2  -2  13  403.48   10.24
   2  -2  13  494.98   11.99
  -2  -2 -13  515.78   13.20
   2  -2  13  425.54   10.75
  -2   2 -13  477.06   12.08
   2  -2  13  484.59   14.64
   2   2  13  388.59   10.37
   2   2  14   -0.47    1.54
   2  -2  14    1.60    1.44
  -2  -2 -14    0.83    1.23
   2   2  14    1.98    1.67
   2  -2  14    0.39    2.42
  -2  -2 -14    0.91    1.20
   2  -2  14    0.75    1.38
  -2  -2 -14   -0.73    2.15
   2  -2  14   -0.15    0.98
  -2  -2 -14   -1.03    2.22
   2   2  14    0.80    1.59
  -2   2 -14    0.41    1.86
  -2   2 -14    1.80    1.78
  -2  -2 -14   -0.32    2.42
   2  -2  14    0.27    1.49
  -2  -2 -14    0.67    2.46
   2  -2  15   95.94    3.98
  -2  -2 -15  117.00    5.91
  -2  -2 -15  113.38    6.11
   2   2  15   84.35    4.67
  -2   2 -15  121.36    4.92
   2   2  15  107.69    4.96
   2   2  15   98.29    4.94
   2   2  15  104.45    4.48
   2  -2  15  103.35    4.29
  -2  -2 -15  108.52    4.72
   2  -2  15  115.05    4.98
   2  -2  15  131.67    6.97
  -2   2 -15  101.21    4.85
  -2  -2 -16  149.64    7.40
   2   2  16  141.15    6.12
  -2   2 -16  148.78    5.63
   2  -2  16  153.44    5.36
  -2  -2 -16  155.70    6.94
   2   2  16  139.96    5.51
   2  -2  16  135.70    4.98
   2   2  16  115.98    5.66
   2  -2  16  157.86    6.01
  -2  -2 -16  145.03    5.79
  -2  -2 -16  130.20    7.06
   2   2  16  124.86    5.80
  -2   2 -16  140.28    5.83
   2  -2  16  165.44    7.77
   2  -2  17   45.80    2.68
  -2   2 -17   35.46    3.02
   2  -2  17   36.24    2.33
  -2  -2 -17   38.81    4.60
  -2   2 -17   41.66    2.75
   2   2  17   38.10    3.42
  -2   2 -17   38.90    2.81
   2   2  17   36.56    2.78
   2  -2  17   37.29    2.25
  -2  -2 -17   25.56    4.62
   2   2  17   31.81    3.01
  -2  -2 -17   41.40    3.03
   2  -2  17   43.03    3.01
  -2  -2 -17   36.46    4.04
   2   2  17   33.60    3.10
   2   2  17   38.22    2.83
   2  -2  17   47.09    4.31
   2  -2  18   14.35    1.80
  -2   2 -18   13.84    2.25
  -2  -2 -18   19.77    3.86
   2  -2  18   15.49    1.67
  -2   2 -18   13.27    1.72
   2   2  18   15.36    2.76
  -2   2 -18   13.62    1.94
   2   2  18   13.71    2.67
   2  -2  18   13.69    1.41
  -2  -2 -18   11.07    3.78
   2   2  18   11.18    2.35
  -2  -2 -18   12.99    3.04
   2   2  18   11.87    2.43
  -2  -2 -18   14.90    2.19
   2   2  18   13.94    2.04
   2   2  18   12.33    1.96
   2   2  19  206.35    7.23
   2  -2  19  228.39    9.33
   2  -2  19  211.59    6.50
   2   2  19  189.19    7.95
  -2   2 -19  195.94    6.87
   2   2  19  199.05    8.07
  -2   2 -19  184.78    6.54
   2   2  19  186.93    7.08
   2  -2  19  216.88    8.83
   2  -2  19  195.73    6.37
   2  -2  19  201.43    6.65
  -2  -2 -19  155.43    9.19
  -2  -2 -19  182.10    7.37
  -2   2 -19  193.40    6.98
  -2  -2 -19  173.77    8.60
  -2  -2 -19  196.37   10.16
  -2  -2 -20   24.95    4.37
   2   2  20   32.01    3.32
  -2   2 -20   29.31    2.11
   2  -2  20   34.47    2.01
  -2  -2 -20   22.15    3.54
   2   2  20   32.45    2.64
   2  -2  20   35.41    3.54
  -2  -2 -20   30.85    2.88
  -2   2 -20   35.42    2.66
  -2   2 -20   30.25    2.33
   2   2  20   30.16    3.35
   2  -2  20   36.33    3.69
   2   2  20   33.81    2.74
   2  -2  21   99.36    5.36
   2   2  21   91.16    5.13
   2   2  21   89.63    4.91
  -2   2 -21   69.91    3.45
  -2  -2 -21   72.07    5.29
  -2  -2 -21  105.58    6.04
   2  -2  21   89.34    5.10
   2   2  21   88.10    4.17
  -2   2 -21   83.25    3.99
  -2   2 -21   85.02    3.76
   2   2  21   83.34    5.01
   2  -2  22    2.52    0.81
  -2   2 -22    3.17    1.17
  -2  -2 -22    2.64    2.63
  -2   2 -22    2.99    1.14
  -2   2 -22    2.75    1.37
  -2   2 -22    2.21    1.06
   2  -2  22    2.44    1.91
   2   2  22    3.19    1.44
  -2  -2 -22    3.09    1.63
   2  -2  22    2.85    1.96
   2  -2  23    3.75    1.72
   2  -2  23    1.41    0.69
  -2   2 -23    4.14    1.51
   2   2  23    4.26    1.94
  -2  -2 -23    3.00    2.49
  -2   2 -23    2.23    1.35
   2   2  23    2.45    1.25
  -2   2 -23    1.82    0.96
   2  -2  23    2.41    1.60
  -2   2 -23    0.71    1.08
  -2   2 -23    3.11    1.09
   2   2  24   75.89    4.24
  -2  -2 -24   94.90    4.57
   2   2  24   80.54    4.23
   2  -2  24   76.30    3.88
  -2   2 -24   71.84    3.24
  -2  -2 -24   92.69    5.42
   2   2  24   61.53    3.15
   2  -2  24   69.24    2.70
  -2   2 -24   77.56    3.58
  -2  -2 -25    1.46    1.71
   2   2  25    0.24    1.52
   2   2  25    0.87    1.55
  -2  -2 -25    2.39    2.37
  -2   2 -25   -0.33    1.04
   2  -2  25   -0.06    0.51
  -2   2 -25    0.17    1.33
   2  -2  25    0.73    1.23
   2   2  26   28.33    2.24
  -2  -2 -26   38.44    2.60
   2   2  26   36.84    2.49
  -2  -2 -26   37.87    3.46
   2  -2  26   36.51    2.12
  -2   2 -26   34.93    2.27
   2   2  27    2.53    1.10
  -2  -2 -27    2.31    1.13
  -2   2 -27    3.82    1.23
  -2  -2 -27    1.87    1.78
  -2   3  26    3.49    1.33
  -2   3  26    2.94    0.95
  -2   3  25    3.05    1.70
   2  -3 -25   -0.95    2.97
  -2   3  25    2.09    1.26
   2   3 -25    2.32    1.00
  -2   3  25    1.46    1.42
  -2  -3  25    1.01    0.71
   2   3 -25    2.57    1.13
   2  -3 -24    2.47    1.47
  -2   3  24    0.21    1.88
   2  -3 -24    1.99    3.38
   2  -3 -24    0.92    2.51
  -2   3  24    0.06    1.59
   2   3 -24    1.27    0.98
   2   3 -24   -0.04    1.17
  -2  -3  24   -0.73    0.77
  -2   3  24    1.72    1.39
   2  -3 -23   17.95    4.58
  -2   3  23   12.88    2.04
  -2  -3  23    2.40    1.49
   2  -3 -23   10.54    1.95
  -2   3  23   16.41    2.72
   2   3 -23    5.47    1.22
  -2  -3  23    5.88    1.00
   2   3 -23    7.81    1.47
  -2   3  23   14.59    2.41
   2  -3 -22   -1.63    2.64
  -2   3  22   -1.20    1.69
  -2  -3  22   -0.95    1.76
   2  -3 -22    0.73    1.59
  -2   3  22    1.73    2.21
   2  -3 -22    0.53    4.12
  -2  -3  22    0.12    0.77
   2   3 -22    0.58    1.21
   2   3 -22    0.78    1.13
  -2   3  22    0.85    2.09
  -2   3  21    5.72    2.16
   2   3 -21   10.46    1.57
  -2   3  21   11.95    2.77
  -2  -3  21    9.37    2.65
   2   3 -21   12.62    1.73
  -2  -3  21   10.33    1.24
   2  -3 -21   12.58    5.07
   2  -3 -21    7.34    2.96
   2   3 -20   31.92    2.12
  -2   3  20   28.54    3.33
   2  -3 -20   35.37    3.06
  -2   3  20   35.79    3.23
  -2   3  20   34.79    3.83
  -2  -3  20   33.05    2.48
  -2   3  19    9.16    2.71
   2   3 -19   10.36    1.64
  -2   3  19    6.67    2.42
   2  -3 -19    3.86    2.94
   2  -3 -19    8.66    5.91
  -2  -3  19   11.62    1.85
   2   3 -19   10.54    1.43
  -2   3  19   11.07    2.33
  -2  -3  19    3.22    2.77
   2  -3 -19   10.30    2.18
   2   3 -19    9.09    1.38
   2  -3 -19    4.76    3.17
  -2  -3  19    7.52    2.66
  -2   3  19    7.78    2.91
  -2  -3  19   11.26    1.34
   2   3 -19   11.16    1.80
   2  -3 -19   11.84    5.07
  -2  -3  18    2.19    3.06
  -2   3  18   21.23    2.82
   2   3 -18   21.18    2.12
  -2   3  18   16.68    3.12
  -2   3  18   16.25    3.36
  -2   3  18   17.68    3.18
   2   3 -18   16.17    1.70
  -2   3  18   23.16    3.77
  -2  -3  18   23.80    3.62
   2  -3 -18   20.73    2.93
  -2  -3  18   20.85    2.23
   2  -3 -18   24.65    6.05
  -2  -3  18   22.79    1.80
   2  -3 -18   19.45    2.60
  -2  -3  18    8.30    3.24
   2  -3 -18   16.73    4.01
   2   3 -18   22.85    2.00
   2  -3 -18   13.09    6.39
   2  -3 -18   18.29    3.71
   2  -3 -17   19.35    5.86
  -2  -3  17   14.64    1.50
  -2  -3  17   17.14    3.38
   2   3 -17   17.94    2.02
  -2   3  17   13.82    2.46
  -2   3  17   13.69    3.07
  -2   3  17   11.17    3.03
  -2   3  17   12.07    2.78
   2   3 -17   13.89    1.54
   2   3 -17   15.15    1.87
   2  -3 -17   19.39    2.89
  -2  -3  17   16.01    2.00
  -2  -3  17   12.92    1.68
   2  -3 -17   16.02    2.42
  -2   3  17   15.71    3.43
   2  -3 -17   15.11    3.62
   2  -3 -17    9.64    3.58
  -2  -3  17    7.23    3.20
   2  -3 -17   15.77    6.63
   2   3 -16   18.62    1.90
  -2   3  16   12.65    2.74
   2   3 -16   12.82    1.57
   2  -3 -16   10.58    3.48
  -2   3  16   12.29    3.18
  -2   3  16   12.56    3.02
   2   3 -16   18.06    2.01
  -2  -3  16   18.41    2.09
   2  -3 -16   16.72    2.83
  -2   3  16   16.25    3.50
  -2  -3  16   21.26    3.64
   2  -3 -16   15.60    2.29
  -2  -3  16   17.63    1.87
   2  -3 -16   16.53    5.79
  -2  -3  16   18.05    1.63
   2  -3 -16   12.65    3.73
  -2  -3  16    8.04    3.40
   2  -3 -16    1.60    6.09
  -2   3  15   37.91    4.12
  -2  -3  15   43.86    4.45
   2  -3 -15   37.93    7.00
  -2  -3  15   40.77    2.31
   2  -3 -15   22.65    7.41
  -2  -3  15   23.83    4.40
   2  -3 -15   31.24    4.48
   2   3 -15   42.56    2.65
  -2   3  15   34.20    4.03
  -2   3  15   37.79    3.91
   2   3 -15   45.00    2.87
   2   3 -15   35.67    2.13
   2  -3 -15   37.84    4.36
   2  -3 -15   33.86    3.02
  -2  -3  15   49.14    2.72
   2   3 -15   35.11    2.31
  -2  -3  15   42.37    2.80
   2  -3 -15   40.73    3.53
   2  -3 -14   -0.27    1.60
  -2  -3  14    1.41    1.28
  -2   3  14    1.06    2.42
  -2  -3  14    0.92    2.46
   2  -3 -14    1.47    5.46
  -2  -3  14    1.23    0.92
  -2   3  14   -0.62    1.81
   2   3 -14   -0.77    1.26
  -2   3  14   -0.11    2.42
  -2   3  14   -0.74    2.23
  -2  -3  14   -4.74    4.69
   2   3 -14    0.92    1.38
   2   3 -14    1.39    0.87
   2  -3 -14   -0.58    2.86
  -2  -3  14   -2.47    3.30
   2  -3 -14    3.68    6.10
  -2   3  14    0.67    2.00
   2  -3 -14   -1.41    2.86
   2  -3 -14    0.08    2.11
  -2  -3  14    0.36    1.43
  -2   3  13    2.38    2.29
  -2  -3  13    5.56    2.83
   2  -3 -13   -1.19    6.10
  -2  -3  13    0.90    0.95
   2  -3 -13    1.53    2.88
  -2  -3  13    1.88    2.79
   2  -3 -13   -0.59    6.59
   2   3 -13    1.37    1.24
   2   3 -13    0.61    1.31
   2   3 -13    0.68    0.87
   2   3 -13    0.88    1.06
  -2   3  13    0.55    2.12
  -2  -3  13   -1.86    3.82
   2  -3 -13   -1.24    2.73
  -2  -3  13    2.06    1.25
   2  -3 -13    0.58    1.64
  -2   3  13    0.40    2.28
  -2  -3  13    1.19    1.42
   2  -3 -13   -1.96    2.43
   2  -3 -12   38.62    7.15
  -2  -3  12   42.08    2.25
   2  -3 -12   38.26    4.13
  -2  -3  12   40.51    2.47
   2  -3 -12   39.40    2.80
  -2  -3  12   35.69    5.09
   2   3 -12   41.64    2.37
  -2   3  12   37.71    3.14
   2   3 -12   47.18    2.86
   2   3 -12   42.49    2.31
  -2  -3  12   37.04    4.30
   2   3 -12   44.71    2.87
   2  -3 -12   25.93    6.89
   2  -3 -12   33.28    4.07
  -2  -3  12   47.67    4.12
  -2   3  12   41.50    3.67
   2  -3 -12   35.59    3.55
   2  -3 -12   46.71    3.40
  -2  -3  11   30.40    3.22
   2  -3 -11   25.39    3.48
  -2  -3  11   24.96    1.67
   2  -3 -11   23.39    6.45
  -2   3  11   20.33    2.77
  -2   3  11   26.15    2.47
  -2  -3  11   25.37    4.22
   2   3 -11   30.84    2.31
   2   3 -11   25.32    1.76
   2  -3 -11   23.96    2.83
   2  -3 -11   23.40    2.68
  -2  -3  11   24.48    3.24
   2  -3 -11   16.41    6.24
   2   3 -11   23.37    2.21
   2  -3 -11   18.38    3.45
  -2   3  11   21.62    2.46
   2   3 -11   24.15    1.79
  -2  -3  11   22.85    1.91
   2  -3 -11   20.26    2.18
   2  -3 -10  283.11   11.79
   2  -3 -10  377.16   17.55
  -2   3  10  325.76   11.16
  -2  -3  10  340.95    9.70
  -2   3  10  325.74   11.15
   2  -3 -10  289.12   12.20
   2   3 -10  360.25   10.70
  -2  -3  10  360.42   12.09
  -2  -3  10  280.63    9.70
   2  -3 -10  299.09   10.18
   2   3 -10  401.29   10.69
   2  -3 -10  269.29   15.66
   2   3 -10  385.93   10.01
   2  -3 -10  359.95   10.90
  -2  -3  10  394.96   11.59
  -2  -3  10  401.73   14.12
   2   3 -10  333.23    9.75
  -2   3  10  350.24   10.79
  -2   3  10  340.66   10.68
  -2  -3   9   24.22    1.55
   2   3  -9   22.82    1.64
  -2   3   9   22.84    2.24
  -2   3   9   21.45    2.50
  -2   3   9   21.74    2.15
   2   3  -9   20.05    2.06
  -2  -3   9   19.18    2.10
   2  -3  -9   21.76    2.32
  -2  -3   9   26.29    2.47
   2  -3  -9   18.16    5.59
   2  -3  -9   21.52    5.74
   2  -3  -9   20.42    3.14
   2  -3  -9   11.86    5.44
   2  -3  -9   18.52    1.84
   2  -3  -9   18.20    3.16
   2   3  -9   23.04    2.15
  -2  -3   9   22.34    2.54
   2  -3  -8  567.80   21.16
   2   3  -8  489.58   13.70
  -2  -3   8  521.35   13.78
   2  -3  -8  523.15   14.69
  -2  -3   8  522.96   15.25
   2  -3  -8  382.97   19.14
  -2   3   8  562.12   16.18
   2  -3  -8  422.38   16.00
  -2  -3   8  514.61   15.22
  -2   3   8  525.71   14.57
   2   3  -8  501.96   14.56
   2  -3  -8  603.82   14.75
  -2  -3   8  508.44   15.01
  -2   3   8  513.32   15.12
   2  -3  -8  422.48   20.78
   2  -3  -8  429.07   15.79
   2  -3  -7  215.83   12.29
   2  -3  -7  161.65    7.42
   2  -3  -7  163.05    7.69
  -2  -3   7  194.10    6.67
   2  -3  -7  220.75   11.68
  -2  -3   7  204.55    5.69
  -2   3   7  211.82    7.06
  -2   3   7  106.51    5.52
   2  -3  -7  157.43   10.71
  -2   3   7  201.59    6.32
  -2   3   7  222.16    7.77
   2   3  -7  216.37    9.45
   2  -3  -6   36.02    3.51
   2   3  -6   37.83    2.52
  -2  -3   6   36.92    2.35
  -2   3   6   38.88    2.29
  -2   3   6   21.26    1.83
   2  -3  -6   38.89    5.96
   2  -3  -6   21.45    5.20
   2  -3  -6   32.89    5.34
   2   3  -6   40.47    6.24
  -2   3   6   22.29    3.32
  -2   3   6   42.44    3.16
   2   3  -6   42.83    4.45
  -2  -3   5   48.57    2.60
   2   3  -5   54.91    3.00
   2  -3  -5   62.91    6.28
   2   3  -5   56.24    4.94
   2   3  -5   52.62    6.54
  -2   3   5   37.10    4.05
  -2   3   5   58.36    3.55
   2  -3  -5   38.70    5.94
  -2   3   5   53.76    2.19
  -2   3   5   31.52    2.21
   2  -3  -4   81.44    6.57
   2   3  -4   55.07    4.93
   2   3  -4   49.65    6.18
  -2   3   4   68.52    3.71
  -2   3   4   38.61    4.15
  -2  -3   4   56.18    6.02
  -2   3   4   62.30    2.33
  -2   3   4   35.80    2.41
  -2   3   4   68.23    3.18
   2  -3  -3   31.01    1.73
   2  -3  -3   32.12    4.54
  -2   3   3   28.10    1.56
  -2   3   3   18.99    3.33
   2   3  -3   17.51    4.68
  -2   3   3   30.23    2.52
   2   3  -3   25.90    1.97
   2   3  -3   34.63    2.55
  -2   3   3   14.05    1.52
  -2   3   3   27.15    1.99
  -2  -3   3   25.40    5.26
  -2   3   3   23.66    1.34
  -2   3   2   89.65    3.66
  -2   3   2   64.37    3.30
   2  -3  -2  102.96    3.44
   2   3  -2  113.38    4.26
   2   3  -2   80.78    3.63
  -2   3   2   65.79    5.74
   2   3  -2   60.53    6.23
   2   3  -2  100.09    3.34
  -2   3   2   97.82    3.37
  -2   3   2  101.85    4.41
  -2  -3   2   76.24    7.23
  -2   3   2   81.09    2.87
  -2   3   1   39.59    2.24
  -2   3   1   30.34    2.07
   2  -3  -1   41.47    2.06
   2   3  -1   47.14    2.06
   2   3  -1   35.34    2.29
  -2   3   1   35.66    4.61
  -2   3   1   45.44    2.85
   2   3  -1   22.74    4.44
  -2   3   1   48.59    2.19
   2   3  -1   50.55    2.75
  -2  -3   1   49.81    6.65
  -2   3   0 1145.92   28.96
  -2   3   0  919.66   28.72
   2  -3   0 1134.63   28.81
   2   3   0  946.52   28.95
  -2   3   0  987.99   33.70
   2   3   0 1242.19   28.71
   2   3   0 1337.86   29.70
  -2   3   0 1190.83   29.94
  -2   3   0 1336.44   29.39
  -2  -3   0 1068.73   35.52
  -2   3  -1  362.40   10.23
   2  -3   1  355.06   10.26
  -2   3  -1  340.04   15.38
   2   3   1  303.60   10.39
   2   3   1  405.04   10.09
   2   3   1  421.72   10.98
  -2   3  -1  385.59   11.20
  -2  -3  -1  363.31   17.24
   2  -3   2 2596.11   65.83
  -2   3  -2 2626.22   65.70
  -2  -3  -2 2905.48   68.45
   2  -3   2 2372.98   65.82
   2   3   2 2301.91   66.02
   2   3   2 2936.62   66.58
   2   3   2 2911.99   65.64
  -2   3  -2 2782.34   66.84
  -2   3  -2 2465.64   70.69
  -2  -3  -2 3280.62   77.87
   2  -3   3  256.26    7.64
  -2   3  -3  246.63    7.34
   2   3   3  290.53    7.67
  -2  -3  -3  283.11   10.10
  -2   3  -3  261.85   12.20
   2   3   3  282.01    7.43
   2   3   3  269.28    8.12
   2   3   3  224.30    7.77
  -2   3  -3  270.08    8.41
  -2   3  -4   40.92    4.32
   2  -3   4   39.73    2.08
   2   3   4   45.73    2.10
  -2   3  -4   47.48    5.78
   2   3   4   37.68    2.22
   2   3   4   49.42    1.95
  -2   3  -4   47.56    2.71
  -2  -3  -4   44.85    4.01
   2   3   4   41.65    1.75
  -2   3  -4   46.63    2.92
  -2   3  -5    2.91    4.05
   2   3   5  187.09    4.53
   2   3   5   37.96    2.06
  -2   3  -5  153.66    4.49
   2   3   5  139.25    3.59
   2  -3   5   14.09    4.77
  -2  -3  -5    5.61    8.50
  -2  -3  -5    9.82    3.45
   2  -3   6  151.55    9.18
   2  -3   6  148.41    5.84
   2  -3   6  151.08    5.61
  -2  -3  -6  153.80    5.82
  -2   3  -6  187.56    7.95
   2   3   6  150.21    4.89
   2   3   6  149.33    4.79
  -2  -3  -6  173.26   15.12
  -2   3  -6  171.68    7.29
  -2   3  -6  156.04    6.60
   2   3   6  114.45    4.62
  -2   3  -6  171.14   10.19
   2  -3   7  454.42   13.89
   2   3   7  445.76   13.81
  -2   3  -7  561.50   16.49
  -2  -3  -7  543.47   27.50
   2  -3   7  489.54   15.08
  -2  -3  -7  687.10   19.91
  -2   3  -7  610.47   17.47
  -2  -3  -7  504.97   15.06
  -2  -3  -7  569.04   18.36
   2  -3   7  535.96   15.23
  -2   3  -7  555.63   16.04
  -2  -3  -8    2.59    1.42
  -2   3  -8   18.56    3.35
  -2   3  -8   22.33    3.56
   2   3   8    1.04    1.15
   2  -3   8    7.79    2.20
  -2   3  -8    4.48    2.74
  -2  -3  -8   10.92    9.73
  -2  -3  -8    2.33    3.03
   2  -3   8    2.59    0.88
   2   3   8    2.37    0.98
  -2   3  -8   13.47    2.88
   2   3   8    1.27    1.32
  -2   3  -8    7.24    2.01
   2  -3   8   21.17    4.66
  -2  -3  -8    4.71    3.34
   2  -3   8    4.05    1.55
   2  -3   8    8.46    2.48
  -2  -3  -8    1.89    1.66
   2  -3   8    4.40    1.14
  -2  -3  -8    4.44    2.02
   2  -3   8    3.69    2.34
  -2   3  -9  217.85    8.19
   2   3   9  233.10    7.19
   2  -3   9  259.40    9.01
  -2  -3  -9  287.07   11.92
  -2   3  -9  216.79    8.88
   2  -3   9  173.70    6.31
  -2  -3  -9  221.18    8.11
  -2  -3  -9  227.31    8.30
   2  -3   9  209.19    6.64
  -2   3  -9  223.97    8.05
   2  -3   9  153.36    7.80
  -2  -3  -9  206.67    8.21
   2   3   9  226.53    7.45
  -2  -3  -9  244.72   20.58
  -2   3  -9  212.91    7.89
   2   3   9  242.11    8.17
   2  -3   9  172.21    6.23
   2  -3   9  237.50    7.74
  -2  -3  -9  320.04   13.10
  -2  -3  -9  240.27    8.14
   2  -3   9  251.58    9.75
   2   3   9  219.02    6.73
   2   3  10   10.48    2.17
   2  -3  10   10.32    1.22
   2  -3  10   10.32    2.45
  -2   3 -10   11.58    2.75
  -2  -3 -10   15.85    4.23
  -2  -3 -10    9.40    2.66
   2  -3  10    7.94    2.22
   2   3  10   11.03    1.85
  -2  -3 -10   14.48    2.18
   2  -3  10   12.29    3.00
   2  -3  10   17.41    2.01
  -2  -3 -10   15.58    4.46
  -2   3 -10    8.46    1.97
   2   3  10   12.84    1.72
  -2   3 -10   11.12    1.85
   2   3  10   15.81    2.28
   2   3  10   11.34    1.46
   2  -3  10   11.08    3.01
   2   3  11   30.34    2.97
   2  -3  11   26.13    1.84
   2  -3  11   29.79    3.84
  -2  -3 -11   33.47   12.68
  -2  -3 -11   35.43    5.28
  -2   3 -11   29.61    3.36
   2   3  11   29.38    2.04
   2  -3  11   17.72    3.47
  -2  -3 -11   42.24    5.88
   2  -3  11   30.60    2.46
   2  -3  11   19.80    2.73
  -2  -3 -11   29.58    3.48
  -2  -3 -11   33.29    2.91
   2   3  11   30.45    2.87
   2  -3  11   16.06    3.55
  -2   3 -11   23.78    3.58
   2   3  12   11.05    2.25
  -2  -3 -12    6.47   10.98
   2  -3  12   10.85    3.47
  -2  -3 -12   17.43    4.68
  -2   3 -12   17.88    2.82
   2   3  12   13.52    1.62
   2  -3  12    3.95    2.77
   2  -3  12    4.73    3.01
  -2  -3 -12   15.36    2.30
  -2  -3 -12   17.09    4.95
   2   3  12   14.04    2.52
   2  -3  12   12.86    1.50
   2  -3  12   13.55    2.48
  -2  -3 -12   15.47    3.29
   2   3  13   46.03    3.70
   2  -3  13   41.39    2.87
   2  -3  13   42.31    2.54
  -2  -3 -13   74.51    7.78
   2  -3  13   47.52    5.19
  -2  -3 -13   63.92    6.54
  -2   3 -13   59.58    4.16
  -2  -3 -13   54.01   14.46
   2   3  13   50.53    2.80
   2  -3  13   18.76    4.40
   2  -3  13    4.43    3.66
  -2  -3 -13   52.71    3.65
   2   3  13   48.36    3.48
  -2   3 -13   59.76    4.32
  -2  -3 -13   63.98    5.10
   2  -3  13   42.68    3.51
   2   3  14   11.91    2.54
   2  -3  14    6.93    1.66
  -2  -3 -14   11.75    3.47
   2  -3  14    7.99    2.14
   2  -3  14    0.22    3.30
   2  -3  14    8.87    1.37
  -2  -3 -14   13.56    5.21
  -2  -3 -14    8.73    2.26
   2  -3  14   -3.15    3.94
   2   3  14    8.93    2.34
  -2   3 -14   11.60    2.77
  -2   3 -14   10.33    2.44
  -2  -3 -14    9.33    4.53
   2  -3  14    6.98    3.31
  -2  -3 -14   -3.47   11.19
  -2  -3 -15   78.26    4.58
  -2  -3 -15  110.87    8.54
   2  -3  15   89.99    4.65
  -2  -3 -15   90.42    6.02
   2   3  15   82.61    4.90
   2  -3  15   88.43    4.02
   2   3  15   84.66    4.62
   2   3  15   78.27    4.70
   2   3  15   86.56    4.75
  -2   3 -15  100.79    5.07
   2   3  15   85.26    4.03
   2  -3  15   77.96    3.50
   2  -3  15   50.25    6.31
   2  -3  15   68.86    6.32
  -2  -3 -15   90.72    7.66
  -2  -3 -15   65.77   14.62
  -2   3 -15   96.15    5.03
   2  -3  16   26.42    1.97
  -2  -3 -16   34.07    5.73
  -2  -3 -16   35.36    4.46
   2   3  16   26.65    3.23
   2   3  16   30.06    3.08
  -2   3 -16   32.94    2.92
   2   3  16   31.49    3.39
  -2   3 -16   30.19    2.68
   2  -3  16   33.48    2.45
   2   3  16   25.00    3.04
  -2   3 -16   36.51    3.20
  -2  -3 -16   26.41    3.00
  -2   3 -16   31.55    2.98
   2  -3  16   19.97    3.84
  -2  -3 -16   27.61    5.35
  -2  -3 -16   30.12   11.93
   2   3  16   29.41    2.62
   2  -3  17   51.54    2.75
   2   3  17   54.57    4.15
  -2  -3 -17   51.86    3.83
   2  -3  17   62.05    3.11
   2  -3  17   44.35    2.68
  -2  -3 -17   57.32    4.07
  -2  -3 -17   56.33    5.43
  -2   3 -17   56.47    3.39
   2   3  17   60.19    4.15
  -2   3 -17   52.24    3.26
   2   3  17   55.99    4.32
  -2  -3 -17   69.85    6.97
  -2   3 -17   56.39    3.58
   2   3  17   52.89    4.03
  -2   3 -17   56.33    3.65
   2  -3  17   25.41    4.52
   2   3  17   52.52    3.29
   2  -3  17   41.18    4.57
  -2  -3 -17   41.85   11.95
  -2  -3 -17   51.66    6.25
   2  -3  17   36.22    5.16
   2  -3  18   38.60    2.29
   2   3  18   39.05    3.72
  -2  -3 -18   34.71    3.20
   2  -3  18   51.06    2.75
   2  -3  18   37.03    2.41
  -2  -3 -18   42.37    3.52
  -2  -3 -18   41.67    4.90
   2   3  18   47.90    3.79
  -2   3 -18   41.41    2.81
  -2   3 -18   40.89    2.84
   2   3  18   44.97    3.99
  -2  -3 -18   47.26    5.92
  -2   3 -18   38.44    2.96
   2   3  18   37.70    3.60
   2   3  18   42.39    2.99
   2  -3  18   36.70    4.68
   2  -3  18   33.82    4.75
   2  -3  18   32.24    3.81
  -2  -3 -18   24.14   11.11
  -2  -3 -18   45.58    5.88
   2  -3  19    0.90    1.18
  -2  -3 -19   -1.12    2.04
   2   3  19    0.10    2.44
  -2   3 -19   -0.95    1.24
  -2  -3 -19    4.00    3.84
   2  -3  19    1.75    1.23
  -2  -3 -19    0.08    1.68
   2   3  19    0.92    2.19
   2  -3  19   -0.21    0.82
  -2   3 -19   -0.21    1.18
   2   3  19   -0.27    2.08
  -2  -3 -19    5.04    4.04
  -2  -3 -19   -3.61    8.73
  -2  -3 -20    2.97    1.81
   2  -3  20    4.07    1.26
   2   3  20    2.00    1.39
   2  -3  20    2.00    2.30
  -2   3 -20    3.30    1.35
  -2   3 -20    2.86    1.15
   2   3  20    4.91    2.34
   2   3  20    3.58    2.57
  -2   3 -20    2.92    1.23
  -2   3 -21   34.21    2.12
  -2  -3 -21   42.60    5.05
  -2   3 -21   44.87    2.48
   2  -3  21   47.55    2.23
   2   3  21   47.45    3.87
  -2   3 -21   40.11    2.35
   2  -3  21   50.77    4.01
   2  -3  21   39.71    2.22
  -2  -3 -22    5.42    3.42
  -2   3 -22    2.24    1.07
  -2  -3 -22    2.83    1.87
   2  -3  22    2.73    0.77
  -2   3 -22    4.93    1.53
   2   3  22    5.35    2.19
   2  -3  22    2.74    1.82
  -2   3 -22    2.27    0.92
  -2   3 -22    1.69    0.95
   2  -3  23   17.07    2.13
  -2   3 -23   15.58    1.37
  -2   3 -23   16.63    1.37
  -2   3 -23   18.20    1.76
   2   3  23   18.87    2.21
  -2  -3 -23   20.13    2.36
   2   3  23   20.95    2.49
   2  -3  23   18.16    1.23
  -2  -3 -23   18.07    3.51
  -2   3 -23   17.18    1.38
  -2  -3 -24   13.75    3.03
   2   3  24   18.54    2.22
   2   3  24   18.02    2.33
  -2  -3 -24   13.04    1.95
  -2   3 -24   15.57    1.58
  -2   3 -24   10.91    1.11
   2  -3  24   12.54    0.98
  -2   3 -25    1.65    1.04
   2  -3  25    0.88    0.48
   2   3  25    1.34    1.49
  -2  -3 -25    2.29    1.30
  -2  -3 -25    4.02    2.12
   2   3  25    2.19    1.41
  -2  -3 -26    0.63    0.90
   2   3  26    1.87    1.00
  -2   3 -26    1.02    0.80
  -2  -4  24    3.29    0.67
  -2   4  24    3.81    1.20
  -2   4  24    5.63    1.27
   2   4 -23    1.89    0.79
  -2   4  23    1.79    0.85
  -2  -4  23    0.39    0.69
  -2   4  23    3.18    1.49
  -2   4  23    2.80    1.61
   2  -4 -22    4.63    2.62
   2   4 -22    1.76    0.88
  -2   4  22    2.56    1.11
   2   4 -22    0.96    0.84
  -2  -4  22    0.45    0.73
  -2   4  22    3.42    1.83
  -2   4  22    3.26    1.99
   2  -4 -21   -0.63    3.04
   2   4 -21    0.90    0.93
  -2   4  21    0.05    1.20
   2   4 -21   -0.43    0.93
  -2  -4  21    0.71    0.75
   2  -4 -21   -0.53    4.41
  -2   4  21    3.62    2.28
  -2   4  21    1.28    1.82
  -2   4  20    0.40    1.88
   2  -4 -20   -0.40    1.38
   2   4 -20    0.29    0.99
  -2  -4  20    0.78    1.14
   2  -4 -20   -3.15    5.57
  -2  -4  20    0.71    0.78
   2   4 -20   -0.34    1.00
   2  -4 -20   -0.61    3.51
  -2   4  20    0.17    1.34
   2  -4 -19    3.40    3.88
  -2   4  19   12.13    2.47
  -2  -4  19   10.67    1.54
  -2   4  19    9.77    2.79
  -2   4  19    9.91    2.60
   2   4 -19   11.28    1.46
  -2   4  19   12.77    3.02
  -2   4  19    9.68    1.86
  -2  -4  19   11.77    1.27
   2  -4 -19    5.81    1.64
  -2   4  18    4.70    2.24
   2   4 -18    2.93    0.90
   2  -4 -18   -2.93    7.47
   2   4 -18    3.54    1.31
  -2  -4  18    3.11    0.98
  -2   4  18    1.90    1.62
  -2   4  18    5.38    2.88
  -2   4  18    6.04    2.70
  -2   4  18    2.83    2.75
   2   4 -18    4.26    1.17
   2   4 -17   20.11    1.89
   2  -4 -17   26.43    3.03
  -2  -4  17   21.22    2.04
  -2   4  17   21.95    3.08
   2   4 -17   18.83    1.56
  -2   4  17   19.27    3.63
  -2   4  17   17.63    3.32
  -2   4  17   23.78    3.84
   2  -4 -17   18.70    2.32
   2   4 -16    1.08    1.20
  -2  -4  16    0.82    1.00
   2  -4 -16   -0.07    1.51
  -2   4  16    0.69    2.89
  -2   4  16    3.81    2.77
   2   4 -16    0.57    0.84
  -2   4  16    0.28    2.17
   2   4 -16    0.70    1.17
   2  -4 -16    3.54    5.52
   2  -4 -16    3.44    2.39
  -2  -4  16   -0.61    1.35
  -2  -4  16   -0.24    0.89
  -2   4  16    0.68    2.96
   2  -4 -16    0.17    3.04
  -2  -4  16   -1.96    2.58
   2  -4 -16   -8.13    8.69
  -2   4  16    3.75    1.75
   2   4 -15  213.43    6.64
  -2  -4  15  169.11    5.63
  -2   4  15  189.68    8.83
  -2   4  15  183.12    8.66
  -2   4  15  174.89    7.49
   2   4 -15  152.06    5.42
   2   4 -15  181.71    6.27
   2  -4 -15   84.33   10.58
  -2  -4  15  174.13    6.15
   2  -4 -15  178.72    7.30
  -2  -4  15  180.31    5.94
  -2   4  15  183.09    8.72
   2  -4 -15  124.58    8.46
  -2  -4  15   87.62    7.59
   2  -4 -15   90.12   13.06
   2  -4 -15  141.92    6.35
  -2   4  14   -1.32    2.88
  -2   4  14   -1.05    2.63
  -2  -4  14    0.80    1.16
   2  -4 -14    1.70    1.62
   2  -4 -14   -7.76    8.73
  -2   4  14   -0.63    2.96
   2  -4 -14   -3.43    6.07
   2   4 -14    1.24    1.35
   2  -4 -14    0.08    2.38
  -2  -4  14    1.07    1.51
  -2  -4  14    0.68    2.17
   2  -4 -14    0.52    3.23
   2   4 -14    0.69    0.91
  -2   4  14    0.19    2.15
   2   4 -14    1.44    1.31
  -2  -4  14    0.97    0.99
   2   4 -13   66.81    3.57
   2  -4 -13   80.54    4.27
  -2  -4  13   52.78    3.02
  -2   4  13  148.78    7.18
  -2   4  13  158.73    7.70
  -2   4  13  120.41    5.79
   2  -4 -13  116.12   12.13
   2   4 -13   56.70    3.53
  -2  -4  13   48.94    3.29
   2  -4 -13  140.07    5.81
  -2   4  13  125.78    5.64
  -2  -4  13   41.19    4.70
   2  -4 -13  107.11    7.46
  -2   4  13  146.52    7.40
  -2  -4  13   52.91    3.06
   2  -4 -13   76.56   13.78
  -2   4  12   54.17    3.78
  -2  -4  12   51.77    2.78
  -2   4  12   55.72    4.67
   2  -4 -12   19.51    9.23
   2   4 -12   63.37    3.29
  -2  -4  12   50.13    2.77
   2   4 -12   57.90    3.41
   2  -4 -12   32.81    8.11
   2   4 -12   54.69    2.94
   2  -4 -12   43.96    3.23
   2   4 -12   51.55    3.26
   2  -4 -12   39.84    5.10
  -2  -4  12   44.62    4.43
  -2   4  12   53.44    3.92
  -2   4  12   55.32    4.80
   2  -4 -12   55.81    4.10
   2  -4 -11   31.84    2.79
   2  -4 -11   27.60    4.56
   2   4 -11   35.89    2.87
  -2  -4  11   35.00    3.91
   2   4 -11   41.25    2.88
   2  -4 -11   21.85    7.65
   2   4 -11   38.94    2.48
   2  -4 -11   21.71    9.19
  -2   4  11   38.90    3.95
  -2   4  11   38.14    3.32
  -2  -4  11   37.92    2.31
   2  -4 -11   39.13    3.52
  -2  -4  10   75.79    3.39
  -2   4  10   74.23    4.87
  -2   4  10   71.84    4.90
   2  -4 -10   70.15    6.17
   2   4 -10   75.39    4.01
  -2  -4  10   72.48    4.97
  -2   4  10   74.15    4.34
   2   4 -10   86.59    4.07
   2  -4 -10   54.50    9.34
   2   4 -10   82.68    3.69
   2  -4 -10   71.46   12.09
  -2   4  10   65.85    4.06
   2  -4 -10   64.24    3.79
   2  -4 -10   69.59    4.38
  -2  -4   9  398.76   11.27
  -2   4   9  370.56   12.85
  -2   4   9  372.53   12.91
  -2   4   9  397.55   12.36
  -2  -4   9  322.38   12.44
   2   4  -9  459.96   12.31
   2  -4  -9  289.68   18.15
   2   4  -9  444.64   11.80
   2  -4  -9  341.19   21.77
   2   4  -9  400.96   12.15
  -2  -4   9  380.40   13.16
   2  -4  -9  308.93   11.49
  -2  -4   9  463.44   13.45
   2  -4  -9  393.75   12.42
  -2   4   8   14.96    2.68
  -2   4   8   12.69    2.12
  -2  -4   8    7.74    2.50
   2  -4  -8    6.02    4.97
   2  -4  -8    8.11    6.13
   2   4  -8   15.52    1.67
  -2  -4   8   13.00    2.32
   2   4  -8   12.35    1.99
   2  -4  -8   17.94    8.81
  -2   4   8   11.18    2.42
  -2  -4   8   11.98    1.38
  -2  -4   8   17.56    2.56
   2  -4  -8   13.39    2.44
  -2   4   7   71.50    4.40
  -2  -4   7   73.68    3.20
  -2  -4   7   61.85    4.42
   2   4  -7   70.35    6.13
   2   4  -7   87.22    3.69
  -2   4   7   76.66    5.39
  -2   4   7   70.80    3.83
   2  -4  -7   84.74   10.80
   2  -4  -7   57.64    7.14
   2  -4  -7   54.17    8.86
  -2  -4   7   74.82    4.42
   2  -4  -7   77.40    4.26
   2   4  -7   74.54    4.02
  -2  -4   7   72.42    4.22
  -2  -4   6  136.83    6.61
  -2  -4   6  143.57    6.87
   2  -4  -6  155.24    5.97
  -2   4   6  146.97    6.44
   2   4  -6  137.89    8.57
   2   4  -6  185.05    5.84
  -2   4   6  162.93    7.59
   2  -4  -6  153.92    5.84
  -2   4   6  149.80    5.79
   2  -4  -6  137.94   11.94
   2  -4  -6  112.02    9.24
   2  -4  -6  140.27   11.50
  -2  -4   6  161.57    6.69
   2  -4  -6  150.72    6.07
  -2  -4   6  153.27    6.18
   2   4  -6  152.72    6.16
  -2  -4   5   44.40    3.83
  -2  -4   5   49.45    3.81
   2  -4  -5   53.67    3.23
  -2   4   5   47.94    3.35
   2   4  -5   40.79    4.96
   2   4  -5   61.38    2.93
  -2   4   5   56.08    4.24
   2  -4  -5   54.39    3.14
  -2   4   5   46.75    2.84
   2  -4  -5   38.21    7.47
  -2  -4   5   47.13    3.07
   2   4  -5   46.01    3.23
   2  -4  -5   34.56    5.93
   2  -4  -5   44.38    3.10
  -2  -4   5   46.96    3.45
   2  -4  -5   41.34    7.62
   2   4  -4    1.28    1.58
   2   4  -4   -0.83    2.96
   2   4  -4    2.26    1.04
  -2   4   4    4.99    2.20
   2  -4  -4    7.68    1.77
   2   4  -4    0.49    1.58
  -2  -4   4    1.38    1.25
  -2   4   4    2.24    1.59
  -2  -4   4   -1.48    4.60
   2  -4  -4    1.22    4.38
  -2  -4   4   -0.70    2.24
   2  -4  -4    7.32    1.82
  -2  -4   4    3.57    1.97
   2  -4  -4    2.16    1.60
  -2  -4   4    1.75    1.57
   2  -4  -4    8.24    5.69
   2   4  -3  284.59   13.15
   2   4  -3  427.59   10.46
  -2   4   3  198.54   12.36
  -2   4   3  356.65   11.88
   2   4  -3  470.07   12.39
   2  -4  -3  349.62   10.92
  -2  -4   3  271.26   14.00
   2  -4  -3  269.55   14.12
  -2  -4   3  344.02   10.42
  -2   4   3  310.56   10.54
  -2  -4   3  368.07   12.22
   2  -4  -3  369.91   11.27
  -2  -4   3  367.30   12.31
  -2  -4   3  347.56   16.20
   2  -4  -3  283.21   15.58
   2  -4  -3  329.47   10.39
  -2  -4   3  307.36   10.97
   2   4  -2    0.61    1.28
  -2   4   2   -0.56    3.00
   2  -4  -2    2.13    1.43
   2   4  -2    0.47    0.87
   2   4  -2    0.99    1.20
  -2   4   2    1.83    1.80
  -2   4   2   -0.05    0.92
  -2  -4   2    1.81    4.27
   2  -4  -2   -1.95    4.13
   2  -4  -2    0.48    0.96
  -2  -4   2    0.15    1.02
  -2   4   2    0.34    1.19
   2  -4  -2   -3.61    6.96
  -2  -4   2    2.64    1.97
  -2  -4   2   -0.21    2.31
   2  -4  -2    2.31    2.24
   2  -4  -2    1.33    1.48
  -2  -4   2    1.49    5.23
   2  -4  -2    0.98    5.05
   2  -4  -2    0.67    1.38
   2  -4  -1   33.43    5.41
  -2  -4   1   39.04    6.29
   2  -4  -1   48.01    2.49
  -2  -4   1   46.28    2.67
  -2   4   1   36.63    2.56
   2  -4  -1   44.69    3.21
  -2  -4   1   48.29    3.95
   2  -4  -1   50.49    3.51
   2  -4  -1   32.48    3.39
   2   4  -1   47.69    2.43
   2   4  -1   36.97    2.72
  -2   4   1   27.47    4.74
  -2   4   1   45.68    2.60
  -2   4   1   41.46    3.32
   2   4  -1   52.75    3.31
   2  -4  -1   42.22    2.99
   2  -4  -1   38.96    6.74
  -2  -4   1   43.06    7.53
   2  -4  -1   33.45    7.30
  -2  -4   0    1.68    1.18
   2  -4   0    1.81    0.96
  -2  -4   0    2.11    0.89
   2  -4   0   -1.37    5.62
   2   4   0    2.86    1.39
  -2   4   0    1.71    2.83
  -2   4   0    3.72    1.18
   2   4   0    2.40    1.31
   2  -4   0    4.22    1.47
  -2   4   0    2.13    1.63
   2   4   0    2.67    0.90
   2  -4   0    3.99    1.64
   2  -4   0    1.30    2.05
   2  -4   0    4.58    1.82
  -2  -4   0    3.37    2.16
   2  -4   0    5.25    5.17
  -2  -4   0    0.29    5.89
   2  -4   0    2.50    4.13
  -2  -4   0   -1.84    5.27
  -2  -4  -1   55.03    2.95
   2  -4   1   49.86    2.60
  -2  -4  -1   52.41    2.51
   2  -4   1   35.92    6.76
  -2   4  -1   30.94    4.50
   2   4   1   57.50    2.57
   2   4   1   37.94    2.77
   2   4   1   57.93    3.30
  -2   4  -1   38.77    3.12
  -2   4  -1   51.62    2.99
   2  -4   1   44.78    3.14
   2  -4   1   35.96    3.55
  -2  -4  -1   56.81    4.27
  -2  -4  -1   50.70    4.32
   2  -4   1   48.63    3.24
   2  -4   1   43.35    6.95
  -2  -4  -1   48.35    8.82
  -2  -4  -1   31.16    6.69
   2  -4   1   32.30    5.53
   2  -4   2    2.11    1.06
  -2  -4  -2    2.77    0.94
   2  -4   2    3.38    5.11
  -2   4  -2    1.69    2.26
  -2   4  -2    3.36    1.30
   2  -4   2    2.40    1.37
  -2   4  -2    1.78    3.30
   2   4   2    3.20    1.13
   2   4   2    2.39    0.87
  -2   4  -2    1.54    1.47
   2   4   2    3.60    1.35
   2  -4   2    1.84    2.09
  -2  -4  -2    3.56    2.19
   2  -4   2    2.06    1.29
  -2  -4  -2    1.77    2.34
  -2  -4  -2    1.68    5.77
   2  -4   2    0.19    4.44
   2   4   2    2.15    1.02
  -2  -4  -2   10.12    7.75
  -2  -4  -3  184.34   15.58
   2   4   3  215.29    6.38
   2  -4   3  190.75    6.48
  -2  -4  -3  212.40    6.37
   2  -4   3  164.88   10.95
  -2   4  -3  146.30    9.57
  -2   4  -3  193.02    8.77
   2   4   3  220.81    6.23
   2   4   3  147.83    6.35
  -2   4  -3  159.65    6.90
   2  -4   3  182.93    6.95
  -2   4  -3  247.45    8.14
  -2  -4  -3  189.92    8.49
   2  -4   3  183.96    7.17
  -2  -4  -3  206.27    8.51
  -2  -4  -3  172.25    7.03
   2  -4   3  159.69   10.36
  -2  -4  -3  178.63   13.42
   2   4   4    0.66    1.13
   2   4   4    1.54    0.84
  -2   4  -4   -0.24    2.16
  -2   4  -4   -0.14    1.44
  -2   4  -4    1.43    4.14
  -2   4  -4    0.13    2.68
   2  -4   4    3.32    1.34
   2  -4   4    0.42    1.10
  -2  -4  -4    2.98    1.13
  -2  -4  -4    1.52    1.75
   2  -4   4    4.35    4.43
   2  -4   4    1.77    1.33
  -2  -4  -4    1.41    2.05
  -2  -4  -4   -0.11    2.38
   2  -4   4    2.59    4.69
  -2  -4  -4    0.47    9.22
   2   4   4    2.00    1.02
  -2  -4  -5   -4.22   10.15
   2   4   5    2.15    1.50
  -2   4  -5    5.85    3.89
   2  -4   5    2.65    1.25
   2  -4   5    0.70    1.19
  -2  -4  -5    1.78    1.10
   2  -4   5    7.53    5.06
  -2  -4  -5    1.00    2.33
  -2  -4  -5    2.17    2.10
   2  -4   5    1.55    1.33
   2  -4   5    2.09    4.44
  -2   4  -5    1.68    2.63
  -2  -4  -5    1.75    1.84
   2  -4   5   -0.69    2.85
   2  -4   6    2.49    1.28
  -2   4  -6    6.85    4.64
   2   4   6    1.69    2.02
   2  -4   6    3.32    1.52
   2  -4   6    5.74    5.43
   2  -4   6    2.98    1.27
  -2  -4  -6    1.77    2.38
   2  -4   6    3.86    4.71
  -2  -4  -6   -1.18   12.24
   2   4   6    3.00    1.64
  -2   4  -6    3.48    2.84
  -2  -4  -6    4.99    2.22
   2  -4   6   -1.34    2.95
  -2   4  -7  155.28    7.67
  -2  -4  -7  201.77   21.65
   2   4   7  173.12    6.55
   2   4   7  195.42    7.97
   2  -4   7  189.42    6.98
   2  -4   7  152.06    6.20
   2  -4   7  202.77   11.18
   2  -4   7  169.01   11.19
  -2  -4  -7  165.11    7.80
   2  -4   7  131.33    7.61
  -2  -4  -7  161.40    7.10
   2  -4   8    3.08    1.80
  -2   4  -8    1.20    2.53
  -2  -4  -8    5.84    4.45
  -2  -4  -8    1.56    1.91
   2   4   8    0.28    1.70
   2   4   8    0.10    1.98
   2  -4   8   -0.19    4.19
  -2  -4  -8   12.03    5.41
   2  -4   8   -0.83    1.36
   2   4   8   -0.06    1.44
  -2  -4  -8   -1.41    2.78
  -2  -4  -8    0.09    2.46
   2  -4   8    1.84    2.34
  -2  -4  -9   59.95    4.78
  -2  -4  -9   82.32    8.47
   2  -4   9   86.78    4.85
  -2   4  -9   81.36    5.59
   2   4   9   70.94    3.79
  -2  -4  -9   96.87   19.35
   2   4   9   70.14    4.08
   2   4   9   76.79    4.99
  -2  -4  -9   81.79    9.11
  -2  -4  -9   69.42    4.89
   2  -4   9   69.22    3.75
   2   4   9   77.54    4.83
   2  -4   9   56.43    4.76
  -2  -4  -9   55.96    4.54
   2   4  10    7.21    2.54
  -2   4 -10    3.04    3.49
  -2  -4 -10    3.22    2.65
   2   4  10    8.04    2.25
  -2  -4 -10   25.60   14.15
   2   4  10    5.38    2.49
  -2   4 -10    8.21    2.85
   2  -4  10    6.48    2.18
  -2  -4 -10    3.04    5.03
  -2  -4 -10   20.10    6.46
   2  -4  10    4.59    1.45
   2   4  10    8.16    1.84
  -2  -4 -10    5.94    3.02
   2  -4  10    5.41    2.46
  -2  -4 -10    9.44    2.66
  -2  -4 -11  140.08   23.28
   2   4  11  112.86    6.30
   2   4  11  109.46    6.00
  -2  -4 -11   97.84   11.07
  -2  -4 -11  111.40    6.40
   2   4  11  113.27    4.96
   2  -4  11   99.93    4.63
  -2   4 -11  103.25    6.21
  -2  -4 -11   95.12    6.02
   2  -4  11   90.63    5.54
  -2  -4 -11  143.89   11.75
  -2   4 -11  107.41    6.06
   2  -4  11  114.61    6.37
  -2  -4 -12   30.75    7.92
  -2  -4 -12   46.35    4.14
  -2  -4 -12   40.08    4.40
   2  -4  12   45.77    3.80
   2  -4  12   24.06    2.54
   2  -4  12   43.29    2.81
  -2   4 -12   41.83    4.00
   2   4  12   48.45    3.79
   2   4  12   42.69    4.01
  -2  -4 -12   54.69    8.32
  -2  -4 -12   49.27   16.39
  -2   4 -12   46.49    3.97
   2  -4  12   48.42    4.50
  -2  -4 -13   16.16    7.29
  -2  -4 -13   36.35    4.41
   2  -4  13   15.70    2.57
   2  -4  13   10.03    1.89
   2  -4  13   17.10    1.85
   2   4  13   25.97    3.27
  -2   4 -13   16.86    2.94
   2   4  13   19.13    3.30
  -2   4 -13   16.05    2.70
  -2  -4 -13   48.71    8.49
  -2  -4 -13   36.86   18.39
   2  -4  13   16.44    3.16
   2   4  14   13.75    2.91
  -2  -4 -14    0.81    6.94
  -2   4 -14   14.73    2.61
   2  -4  14   10.10    2.92
  -2  -4 -14   11.20    5.87
   2  -4  14   11.99    2.31
  -2  -4 -14   17.71    3.63
   2  -4  14   12.69    1.84
   2  -4  14   12.70    1.62
   2   4  14   13.96    2.94
  -2   4 -14   13.06    2.62
   2   4  14   15.20    2.91
   2   4  15    8.18    2.60
   2   4  15    6.83    2.60
  -2   4 -15   10.77    2.25
  -2   4 -15   12.61    2.05
   2   4  15    7.92    2.73
  -2  -4 -15   11.05    3.19
   2  -4  15    7.65    1.92
  -2  -4 -15    7.97    2.66
   2  -4  15    6.68    1.25
  -2  -4 -15    6.62    2.33
   2  -4  15    9.03    1.66
  -2  -4 -15   -3.28    6.88
  -2  -4 -15    1.82   13.07
   2  -4  15    8.51    2.68
  -2  -4 -15    3.01    4.95
  -2   4 -15   14.19    2.31
  -2   4 -15   12.44    2.36
   2   4  15    7.20    2.30
  -2  -4 -16   -2.92    2.41
   2  -4  16    1.60    1.21
  -2   4 -16    1.72    1.36
  -2   4 -16    1.16    1.54
   2   4  16   -0.09    2.13
   2   4  16    1.95    2.42
  -2  -4 -16    0.33    2.77
  -2  -4 -16   -0.56    2.20
   2   4  16   -0.94    2.23
   2   4  16    0.77    1.99
  -2   4 -16    0.13    1.44
  -2   4 -17   19.17    2.06
   2   4  17   20.74    3.20
   2  -4  17   20.73    1.79
  -2   4 -17   16.43    1.85
   2   4  17   21.88    3.15
  -2   4 -17   20.06    2.16
   2   4  17   17.93    2.86
  -2   4 -17   16.44    1.95
  -2  -4 -17   20.77    3.53
   2   4  18    9.97    2.66
   2   4  18    6.42    2.42
  -2   4 -18    8.59    1.34
   2   4  18    9.88    2.71
   2  -4  18    9.20    1.18
   2   4  18    7.98    2.46
  -2  -4 -18    6.71    2.17
  -2   4 -18    8.10    1.47
  -2  -4 -18    5.55    5.08
  -2  -4 -18   10.02    2.29
   2  -4  18    7.77    1.31
   2  -4  19    5.80    1.14
  -2  -4 -19    5.74    1.93
  -2  -4 -19    5.88    1.90
   2  -4  19    6.07    1.16
  -2   4 -19    3.10    0.99
   2   4  19    7.67    2.46
  -2   4 -19    4.48    1.11
   2  -4  19    5.04    0.95
   2  -4  20    0.24    0.87
  -2  -4 -20    0.91    1.54
   2  -4  20    0.98    0.92
  -2  -4 -20   -0.13    1.55
  -2   4 -20   -0.13    0.75
   2   4  20    2.52    2.20
  -2  -4 -20   -1.14    3.79
   2  -4  20    0.74    0.70
  -2  -4 -21   10.44    1.84
   2   4  21   15.11    2.22
   2  -4  21    2.69    0.90
   2   4  21   16.23    2.47
   2  -4  21    1.99    0.69
  -2  -4 -22    2.05    1.36
  -2   4 -22    3.35    1.04
   2  -4  22    1.84    0.66
   2   4  22    2.39    1.68
   2   4  23    4.24    1.43
  -2  -4 -23    2.82    1.08
   2   4  23    4.89    1.36
   2   4  23    5.01    1.67
   2  -4  23    3.07    0.59
  -2   4 -23    2.75    0.85
   2   4  24    4.48    1.01
  -2   5  21    0.50    1.17
  -2  -5  21   -0.05    0.35
  -2  -5  21    0.32    0.60
  -2  -5  20    1.33    0.55
  -2  -5  20    0.89    0.77
   2  -5 -20    3.29    2.16
  -2  -5  19    2.62    0.96
  -2  -5  19    2.72    1.02
   2   5 -19    3.17    0.81
  -2   5  19    2.55    1.06
  -2  -5  18    8.79    1.18
   2   5 -18    7.19    1.01
  -2   5  18    4.24    1.24
   2  -5 -18    2.22    2.96
  -2  -5  18   10.12    1.31
  -2  -5  17    1.44    0.91
  -2   5  17    0.79    1.20
   2  -5 -17    0.59    3.12
  -2  -5  17    1.94    1.14
  -2  -5  16    0.14    0.90
  -2  -5  16    1.09    1.15
  -2   5  16    0.45    1.17
   2  -5 -16   -0.17    3.46
  -2  -5  15   35.11    2.29
  -2   5  15   25.19    2.42
  -2  -5  15   35.66    2.28
   2  -5 -15   31.88    2.93
  -2   5  15   34.79    3.81
  -2   5  15   29.98    3.47
  -2   5  14   -1.09    1.45
   2  -5 -14   -1.92    4.15
  -2  -5  14   -0.33    0.92
  -2   5  14    0.48    2.35
  -2   5  14   -1.07    2.24
  -2   5  14    0.55    2.17
   2  -5 -13    3.79    2.04
  -2   5  13    1.42    2.28
   2  -5 -13   -1.61    4.65
   2   5 -13    3.04    1.16
  -2  -5  13    1.93    1.10
  -2   5  13    3.32    2.44
  -2   5  13    1.31    2.45
   2  -5 -12    6.21    2.20
  -2  -5  12    4.81    1.46
  -2   5  12    4.10    2.33
  -2   5  12    4.37    2.56
  -2   5  12    4.98    2.52
   2   5 -12    5.96    1.31
   2   5 -11    3.39    1.30
   2  -5 -11   -0.68    5.26
  -2  -5  11    0.74    1.69
   2   5 -11    2.98    1.32
   2  -5 -11   -1.77    4.70
  -2   5  11    3.27    2.26
  -2   5  11    2.59    2.24
  -2   5  11    4.24    2.49
   2  -5 -11    2.57    2.03
  -2  -5  11    2.42    1.44
   2   5 -10   44.50    2.79
   2  -5 -10   24.36    7.00
  -2   5  10   34.63    3.49
  -2  -5  10   30.07    3.33
   2   5 -10   48.13    2.92
   2  -5 -10   25.70    6.27
  -2  -5  10   32.81    2.53
   2  -5 -10   37.69    3.31
  -2   5  10   31.13    3.53
  -2   5  10   37.73    3.85
   2  -5  -9   77.32    4.16
  -2   5   9  324.10    8.74
  -2   5   9  296.49    8.30
   2  -5  -9  376.48   16.46
  -2   5   9  280.93    7.69
   2  -5  -9   26.64   14.40
   2  -5  -9  538.75   20.98
   2  -5  -8   74.23    4.42
  -2   5   8   65.61    4.58
  -2   5   8   61.84    4.46
   2  -5  -8   52.65    7.73
  -2   5   8   63.83    4.28
  -2  -5   8   83.61    4.90
   2  -5  -8   18.25   11.06
  -2  -5   8   64.87    4.79
   2   5  -8   96.12    4.17
   2  -5  -8   50.75    8.54
   2   5  -8  103.35    4.27
   2  -5  -7   48.34    3.63
  -2   5   7   36.46    3.51
  -2   5   7   39.35    3.36
  -2  -5   7   51.62    3.75
  -2  -5   7   47.64    4.34
   2  -5  -7   36.64    6.84
   2   5  -7   72.63    3.54
   2  -5  -7   18.70   10.75
   2   5  -7   68.18    3.52
   2  -5  -7   40.73    7.90
   2  -5  -6  128.64   11.78
  -2   5   6  127.40    6.20
  -2  -5   6  190.30    7.17
  -2  -5   6  154.29    7.67
   2  -5  -6  132.96   10.60
   2   5  -6  236.67    6.77
  -2   5   6  128.15    6.19
   2  -5  -6   91.03   14.74
   2  -5  -6  161.29    6.52
   2  -5  -5   97.30   10.10
  -2   5   5   72.48    4.41
  -2  -5   5  121.55    5.35
  -2  -5   5   99.02    6.25
   2  -5  -5   90.78    8.78
   2   5  -5  153.16    5.10
  -2   5   5   78.94    4.47
   2  -5  -5   71.81   12.99
   2  -5  -5   98.09    4.92
  -2  -5   5  134.27    6.00
   2  -5  -4    9.52    2.08
  -2  -5   4   10.82    1.61
  -2   5   4    6.29    1.67
   2  -5  -4   10.28    8.35
   2   5  -4   14.19    1.76
   2  -5  -4   10.26    6.10
   2  -5  -4   11.54    5.79
  -2  -5   4   14.44    2.12
  -2  -5   4    9.44    3.08
  -2  -5   3    4.23    2.99
   2  -5  -3    5.17    1.90
  -2  -5   3    5.27    1.29
  -2  -5   3    6.82    1.71
   2  -5  -3    4.93    7.55
   2   5  -3    7.03    1.37
   2  -5  -3    6.06    5.84
   2  -5  -3    7.22    5.18
  -2  -5   3   -1.17    5.68
   2   5  -3    4.47    3.30
  -2  -5   2  180.37    5.86
  -2  -5   2  189.99    6.53
   2  -5  -2  108.50   12.48
  -2  -5   2  135.13   10.86
   2  -5  -2  139.83   10.27
   2  -5  -2  150.10   11.87
  -2   5   2  101.13    5.68
   2   5  -2   99.76    8.01
   2   5  -2  213.89    6.54
  -2  -5   2  163.42    8.23
  -2  -5   1   15.16    3.69
   2   5  -1   24.05    2.39
   2   5  -1   20.08    2.08
  -2   5   1    7.28    2.18
   2   5  -1   20.44    4.83
   2   5  -1   14.15    2.48
   2  -5  -1   10.53    7.18
  -2  -5   1   23.84    7.43
   2  -5  -1    3.51    5.58
   2  -5  -1    1.91    3.94
  -2   5   1    4.80    1.59
  -2  -5   1   19.87    1.96
  -2  -5   1   23.98    2.44
   2   5   0    0.80    1.01
   2   5   0   -1.18    3.77
  -2   5   0    0.73    1.77
   2  -5   0   -2.91    4.07
   2  -5   0   -0.23    5.25
  -2  -5   0    1.16    5.89
   2  -5   0    4.52    6.47
  -2  -5   0   -0.24    1.01
  -2  -5   0    4.73    6.94
  -2  -5   0    1.92    3.11
  -2  -5  -1   27.71    4.14
  -2   5  -1    8.21    2.10
   2   5   1   17.36    1.72
  -2   5  -1    4.66    2.34
  -2  -5  -1   15.36    7.43
   2  -5   1   10.00    5.46
   2  -5   1   16.10    1.77
  -2  -5  -1   22.66    9.21
  -2  -5  -1   13.09    1.57
   2  -5   1   17.91    6.65
   2  -5   1    3.44    3.71
  -2  -5  -2   36.41    4.43
  -2  -5  -2   37.02   10.38
   2   5   2   36.29    3.03
  -2   5  -2   21.79    3.22
   2  -5   2   25.28    4.74
  -2  -5  -2   38.88    8.61
   2  -5   2   24.50    6.12
   2  -5   2   39.91    7.63
  -2  -5  -2   34.56    2.31
   2  -5   2   39.89    2.55
   2  -5   3   19.01    6.10
  -2  -5  -3   21.19    3.70
   2  -5   3   14.78    4.02
  -2  -5  -3   14.51    8.12
   2  -5   3   13.30    5.68
   2  -5   3   23.60    2.10
   2   5   3   19.66    2.40
  -2   5  -3   13.14    2.92
   2  -5   4   17.02    5.64
   2  -5   4   18.25    2.01
  -2  -5  -4   12.61    3.35
   2  -5   4    7.07    3.57
   2  -5   4   12.70    5.43
  -2  -5  -4   13.81    8.66
  -2  -5  -4    5.80    9.12
   2   5   4    9.45    2.00
  -2   5  -4    6.29    2.45
   2  -5   5   16.73    5.58
   2  -5   5   14.64    1.90
  -2  -5  -5    9.02    3.13
  -2   5  -5    6.33    2.80
   2   5   5    8.10    2.35
  -2  -5  -5    9.47    9.20
   2   5   5    9.73    2.05
   2  -5   5   11.13    3.51
   2  -5   5   14.49    5.75
  -2  -5  -5   11.10    8.57
  -2  -5  -6    1.98    9.97
   2   5   6    3.39    1.82
  -2  -5  -6    1.47    2.76
   2  -5   6    1.40    2.82
   2   5   6    0.92    2.05
   2  -5   6    4.30    1.59
  -2   5  -6    4.14    2.79
   2  -5   6   11.34    5.63
  -2  -5  -6   -6.80   10.42
   2  -5   6   10.55    5.13
   2  -5   7    6.44    1.70
  -2   5  -7    3.87    2.66
   2   5   7    1.05    2.12
   2  -5   7    5.18    2.79
  -2  -5  -7    5.43    2.81
  -2  -5  -7   -4.24    9.62
  -2  -5  -7    4.32    9.66
   2   5   7    5.06    1.84
  -2   5  -8   -0.34    2.38
   2  -5   8    1.89    1.63
  -2  -5  -8    0.12    2.29
   2  -5   8    1.85    2.53
   2   5   8   -0.11    2.16
  -2  -5  -8    7.12   10.67
   2   5   8    0.44    1.66
  -2  -5  -8  -10.95   10.59
  -2  -5  -9   63.53   15.08
  -2   5  -9   73.96    5.22
  -2  -5  -9   81.51    5.50
   2  -5   9   82.02    5.56
   2  -5   9   85.59    4.41
  -2  -5  -9   46.18   12.91
   2   5   9   95.73    5.48
   2  -5   9   95.95    4.94
  -2   5  -9   82.56    5.23
   2   5  10    1.19    2.04
  -2   5 -10    2.13    2.25
   2   5  10   -0.22    2.10
   2  -5  10    2.26    2.10
   2  -5  10    0.77    1.12
  -2   5 -10    2.27    1.88
   2  -5  10   -0.56    1.53
  -2  -5 -10   -2.76   10.43
   2  -5  11    6.80    2.26
  -2  -5 -11    6.37    2.47
   2  -5  11    4.43    1.53
   2   5  11    7.36    2.30
  -2   5 -11    4.59    2.08
  -2   5 -12    1.14    1.70
  -2   5 -12   -0.18    1.27
   2   5  12    3.13    2.07
  -2  -5 -12   -1.48    2.22
   2  -5  12    3.64    1.99
   2  -5  12    1.61    1.09
   2  -5  12    1.85    1.35
   2   5  12    1.60    2.24
   2   5  13    9.77    2.51
   2   5  13   10.03    2.37
  -2   5 -13    7.63    1.82
  -2   5 -13    8.89    1.55
  -2   5 -13   10.40    1.93
   2  -5  13   10.46    1.52
   2   5  14   13.55    2.41
  -2   5 -14   10.02    1.63
  -2   5 -14   10.26    1.48
   2   5  14   13.87    2.65
   2  -5  14   11.81    1.52
   2   5  14   10.87    2.58
  -2  -5 -14   10.96    2.60
   2  -5  14   13.28    1.59
  -2  -5 -14    4.01    8.82
  -2   5 -15    0.63    0.92
   2   5  15    0.71    1.88
   2   5  15    2.96    2.17
   2  -5  15    2.38    1.10
   2   5  15   -0.31    2.13
   2  -5  15    0.10    0.99
  -2  -5 -15    0.67    1.90
  -2  -5 -15    1.45    2.12
  -2  -5 -15    1.45    7.96
  -2  -5 -16    3.98    7.18
  -2  -5 -16    2.22    1.78
   2  -5  16   -0.28    0.97
   2   5  16    1.83    2.05
   2  -5  16    1.22    0.91
   2  -5  16   -0.54    0.87
   2   5  16    1.09    1.84
   2  -5  17   14.56    1.38
  -2  -5 -17   13.44    2.09
   2   5  17   16.76    2.53
   2  -5  17   13.68    1.37
  -2  -5 -17   14.58    6.87
   2  -5  17   16.48    1.31
   2  -5  18    7.30    1.07
  -2  -5 -18    8.05    1.69
   2   5  18    9.28    1.84
   2  -5  18    6.91    1.00
   2  -5  18    7.99    0.97
   2   5  19    0.74    1.41
   2  -5  19    1.00    0.66
  -2  -5 -19    0.54    4.41
   2  -5  19    1.01    0.78
   2   5  20    1.89    1.11
  -2   5 -20    2.05    0.67
   2  -5  20    2.24    0.59
  -2  -5 -20    3.60    3.39
   2   5  20    1.40    1.46
   2  -5  20    2.47    0.61
  -2  -6  17    1.40    0.50
  -2  -6  16    0.85    0.72
   2  -6 -16    2.10    1.93
  -2   6  15    0.03    0.98
   2  -6 -15    0.28    2.43
  -2  -6  15    2.14    0.92
  -2  -6  15   -0.16    0.81
   2  -6 -14    2.09    2.99
  -2  -6  14    3.04    1.04
  -2  -6  14    0.84    1.00
   2  -6 -13    2.62    3.38
  -2  -6  13    6.66    1.23
  -2  -6  13    2.79    1.19
   2  -6 -12   -3.49    3.77
  -2  -6  12    3.82    1.18
  -2  -6  12   -0.24    1.11
   2  -6 -11    4.25    3.99
  -2  -6  11    3.42    1.20
  -2  -6  11    0.06    1.16
   2  -6 -10   14.27    4.74
  -2  -6  10   16.34    1.91
  -2   6   9    5.94    1.56
  -2  -6   9    8.72    1.56
  -2  -6   8    5.09    1.35
   2  -6  -8    6.00    1.67
  -2   6   8    2.63    1.36
  -2  -6   8    3.37    1.23
   2  -6  -7    4.72    1.65
  -2   6   7    0.86    1.23
  -2  -6   7    2.09    1.21
   2  -6  -6    7.67    1.69
   2  -6  -6    5.10    4.56
  -2  -6   6    9.97    1.54
  -2   6   6    3.32    1.30
   2  -6  -5   -4.86    4.88
  -2   6   5    0.11    1.09
  -2  -6   5   -0.22    1.11
  -2  -6   4    6.32    1.29
   2  -6  -4    5.72    4.70
  -2  -6   4    9.15    2.72
  -2  -6   3    1.10    1.04
   2  -6  -3    0.43    4.57
  -2  -6   2    4.53    1.18
   2  -6  -2    4.48    4.58
  -2   6   1    3.62    1.38
  -2  -6   1    6.61    5.14
   2  -6  -1    4.35    4.45
  -2  -6   1   11.20    2.96
   2  -6   0   21.52    5.11
  -2  -6   0   24.03    3.66
   2  -6   1    8.71    4.52
  -2  -6  -1   -2.73    6.12
   2  -6   1    8.27    2.81
  -2  -6  -1    9.97    2.94
   2  -6   2    5.47    4.12
  -2  -6  -2    4.16    6.54
   2  -6   2    4.06    2.55
  -2  -6  -2   13.00    3.26
  -2  -6  -3   20.33    8.02
   2  -6   3   38.49    5.43
   2  -6   3   24.61    3.64
  -2  -6  -3   34.21    3.94
  -2  -6  -4   32.60    3.17
   2  -6   4   25.08    3.45
  -2  -6  -5    4.10    5.96
   2   6   5    3.82    1.54
  -2  -6  -5    3.35    2.02
   2  -6   5    8.40    2.52
   2   6   6    0.69    1.44
  -2   6  -6    0.56    1.91
  -2  -6  -6   -1.02    2.12
   2  -6   6    2.15    2.27
  -2  -6  -7   11.26    5.94
  -2  -6  -7   10.62    2.49
   2  -6   7   16.05    2.74
   2   6   7    8.13    1.80
  -2  -6  -8    1.74    4.99
   2  -6   8   -0.05    1.32
   2   6   8    1.87    1.58
   2  -6   8    1.84    1.85
  -2  -6  -8    0.91    2.03
   2   6   9    2.21    1.60
   2  -6   9    6.62    1.99
  -2  -6  -9    1.74    2.04
   2  -6   9    1.81    1.21
   2  -6  10    2.94    1.04
   2  -6  10    2.11    1.12
  -2  -6 -10    4.83    2.07
   2  -6  11    3.13    1.01
  -2  -6 -11    3.80    1.96
  -2  -6 -12    1.92    1.87
   2  -6  12   -0.89    1.15
   2  -6  12    0.79    0.87
   2  -6  13    1.76    0.85
   2  -6  13    1.50    1.10
  -2  -6 -13    2.09    1.72
   2  -6  13    4.14    0.89
   2  -6  14    3.80    0.81
   2  -6  14    3.27    0.94
   2  -6  14    5.45    0.79
   2  -6  15    0.48    0.46
   2  -6  15    0.07    0.75
  -2  -6 -15    1.66    1.27
   2  -6  15    1.21    0.56
  -2  -6 -15    0.50    4.06
  -2  -6 -16    5.30    3.27
   2  -6  16   10.20    0.89
   2  -7  -8   -0.35    2.18
   2  -7  -7    9.53    2.79
   2  -7  -6    3.52    2.70
   2  -7  -5    1.24    2.43
   2  -7  -4    1.04    2.45
  -3   0  29    0.53    0.62
  -3   0  28    0.35    1.02
   3   0 -28    1.03    2.10
  -3   0  27   24.60    2.09
   3   0 -27   21.16    3.08
   3   0 -26   -0.24    2.27
  -3   0  26    0.28    1.42
   3   0 -26    0.05    1.41
   3   0 -25   -0.11    1.39
   3   0 -25    3.58    2.36
  -3   0  25   -0.36    1.31
  -3   0  25    1.07    0.94
  -3   0  25    1.86    1.56
   3   0 -24    0.12    1.49
   3   0 -24    2.71    2.25
  -3   0  24   -1.80    1.19
  -3   0  24   -0.55    1.48
  -3   0  23   78.91    4.02
   3   0 -23   10.65    2.61
  -3   0  23   88.54    4.35
   3   0 -23    6.76    1.90
  -3   0  23   48.95    2.69
   3   0 -22   -1.32    1.45
  -3   0  22   -1.72    2.31
   3   0 -22   -0.56    2.07
  -3   0  22   -0.42    1.10
  -3   0  22   -0.75    1.75
   3   0 -22   -1.01    1.98
  -3   0  22   -1.32    1.89
   3   0 -21  108.11    4.78
  -3   0  21  101.62    5.96
   3   0 -21  128.60    5.59
  -3   0  21  119.40    5.86
  -3   0  21  116.76    4.63
  -3   0  21  101.40    5.69
  -3   0  21  101.54    5.42
   3   0 -21  102.49    5.10
   3   0 -20   -1.38    1.65
   3   0 -20   -0.43    1.38
  -3   0  20    0.22    2.24
   3   0 -20   -1.45    2.02
  -3   0  20    1.58    1.92
   3   0 -20    0.45    1.35
  -3   0  20    0.37    1.09
  -3   0  20   -2.51    2.41
  -3   0  20    0.83    1.86
  -3   0  19  469.55   14.74
   3   0 -19  423.02   13.01
   3   0 -19  486.97   13.58
  -3   0  19  425.51   14.96
  -3   0  19  433.91   15.07
   3   0 -19  503.98   13.91
  -3   0  19  454.25   13.08
  -3   0  19  469.17   13.49
  -3   0  19  421.54   14.43
   3   0 -19  413.38   13.36
   3   0 -18   -0.23    1.65
  -3   0  18    0.53    2.26
  -3   0  18   -1.84    2.67
  -3   0  18    0.74    1.21
   3   0 -18    0.06    1.51
  -3   0  18    1.12    2.00
   3   0 -18   -1.52    1.81
  -3   0  18    0.32    0.86
  -3   0  18   -1.81    2.11
  -3   0  18   -0.23    1.35
   3   0 -18   -0.05    1.19
  -3   0  17    5.00    2.57
   3   0 -17    4.08    1.43
  -3   0  17    1.65    2.44
  -3   0  17    3.47    1.14
   3   0 -17    5.32    1.75
  -3   0  17    3.67    0.88
  -3   0  17    1.93    1.89
  -3   0  17    2.86    1.35
   3   0 -17    3.69    1.31
   3   0 -17    3.51    1.31
  -3   0  16    0.88    1.98
   3   0 -16    0.32    1.15
  -3   0  16    1.88    1.85
  -3   0  16   -1.09    1.80
   3   0 -16    0.45    1.81
  -3   0  16    0.27    0.62
   3   0 -16    0.30    1.34
  -3   0  16   -1.43    2.46
   3   0 -16    0.46    1.07
   3   0 -16   -0.29    1.01
  -3   0  16   -0.31    1.12
   3   0 -16    0.41    1.01
  -3   0  15   60.18    4.19
   3   0 -15   57.11    2.76
   3   0 -15   55.90    2.82
   3   0 -15   71.85    3.26
  -3   0  15   57.60    3.84
  -3   0  15   54.32    2.40
  -3   0  15   59.36    4.88
   3   0 -15   56.08    2.75
   3   0 -15   55.80    3.88
  -3   0  15   61.21    3.09
  -3   0  14   -0.98    1.67
  -3   0  14    0.18    1.04
   3   0 -14    2.45    1.06
   3   0 -14    0.50    0.91
   3   0 -14    2.76    1.25
  -3   0  14    1.18    2.52
  -3   0  14    0.96    1.84
  -3   0  13   84.71    3.59
   3   0 -13   75.89    3.20
  -3   0  13   95.85    5.87
   3   0 -13   80.08    4.30
  -3   0  13   87.34    4.78
   3   0 -13   93.75    3.59
   3   0 -13   83.71    3.26
  -3   0  12    0.15    0.97
   3   0 -12    1.05    0.88
   3   0 -12    0.53    0.42
   3   0 -12    2.34    1.60
   3   0 -12    1.53    0.86
   3   0 -11  346.49    9.48
  -3   0  11  381.71   10.40
   3   0 -11  373.74   11.17
   3   0 -11  359.48    9.92
  -3   0  11  382.62   12.47
   3   0 -11  377.52   10.11
   3   0 -10    2.28    0.90
  -3   0  10    1.49    0.97
   3   0 -10    0.98    0.47
   3   0 -10    0.66    1.43
   3   0 -10    0.90    0.67
  -3   0  10    0.72    1.96
   3   0  -9  691.31   17.69
   3   0  -9  676.28   17.91
  -3   0   8    1.42    1.49
   3   0  -8    0.12    0.39
   3   0  -8    1.65    1.22
  -3   0   8   -0.09    1.85
   3   0  -8    0.55    0.56
  -3   0   7   60.88    3.64
   3   0  -7   56.00    1.89
   3   0  -7   60.46    2.95
   3   0  -7   51.81    1.98
  -3   0   7   67.79    4.18
  -3   0   6    2.95    1.60
   3   0  -6    0.25    0.36
   3   0  -6    1.77    1.17
  -3   0   6    4.05    1.85
  -3   0   5  711.48   18.35
  -3   0   5  598.58   16.67
  -3   0   5  763.19   18.81
   3   0  -5  639.57   15.80
   3   0  -5  539.65   16.34
   3   0  -5  655.17   16.98
  -3   0   4    3.27    1.40
  -3   0   4    6.46    1.29
  -3   0   4   11.59    2.35
   3   0  -4    3.22    1.25
   3   0  -4    5.49    0.74
  -3   0   4   12.32    2.47
   3   0  -3 6947.05  182.33
  -3   0   3 7471.56  182.31
   3   0  -3 6892.41  181.90
  -3   0   3 8012.20  183.46
  -3   0   3 9461.94  183.82
   3   0  -3 8379.08  182.32
  -3   0   3 9699.16  185.21
  -3   0   2    0.93    1.72
  -3   0   2    0.88    1.32
   3   0  -2    0.26    0.22
   3   0  -2    1.93    0.41
  -3   0   2    1.84    1.50
  -3   0   1 7234.52  167.65
  -3   0   1 7033.22  167.15
  -3   0   1 7114.33  167.42
  -3   0   0    0.52    0.32
   3   0   0    3.02    0.95
   3   0   0    0.83    0.58
  -3   0   0   -0.17    1.31
  -3   0   0    0.61    0.79
   3   0   0    1.02    0.52
  -3   0   0    0.09    1.38
  -3   0  -1    2.03    1.29
  -3   0  -1    3.43    0.70
   3   0   1    2.61    0.65
   3   0   1    1.69    1.07
  -3   0  -1    2.65    0.51
  -3   0  -1    2.91    0.74
  -3   0  -2   -0.03    0.54
  -3   0  -2    0.11    0.57
   3   0   2    1.10    0.67
  -3   0  -3 2331.20   61.03
   3   0   3 2819.96   60.96
  -3   0  -3 2185.60   60.67
   3   0   3 2652.15   60.88
   3   0   4    2.72    0.68
  -3   0  -4    0.55    1.23
   3   0   4    0.91    0.76
  -3   0  -4    1.81    0.79
   3   0   5  511.94   12.89
   3   0   5  572.83   13.12
  -3   0  -5  524.30   13.66
  -3   0  -5  432.32   12.17
  -3   0  -5  478.89   13.02
   3   0   5  560.43   13.31
  -3   0  -5  545.72   13.26
  -3   0  -6    0.62    1.06
   3   0   6    2.90    0.95
  -3   0  -6    0.14    0.71
   3   0   6    4.23    0.96
   3   0   6    2.39    0.78
  -3   0  -6    0.48    0.78
   3   0   7  152.66    5.03
  -3   0  -7  151.85    5.05
   3   0   7  140.12    4.49
  -3   0  -7  145.90    4.87
  -3   0  -7  146.82    5.34
   3   0   7  156.26    4.91
   3   0   8    0.42    0.83
   3   0   8    1.13    0.98
   3   0   8    0.42    0.76
   3   0   8    2.64    0.68
   3   0   8    0.58    0.98
  -3   0  -8   -0.13    0.73
  -3   0  -8   -0.18    0.85
   3   0   8    2.54    1.10
  -3   0  -8   -0.04    1.20
   3   0   9  453.93   12.26
   3   0   9  486.37   12.40
   3   0   9  460.07   11.88
   3   0   9  387.26   12.02
  -3   0  -9  465.85   12.35
   3   0   9  418.37   12.53
   3   0   9  419.14   12.53
  -3   0  -9  455.89   12.64
   3   0  10   -0.19    1.15
  -3   0 -10    0.13    1.27
   3   0  10    0.39    0.59
   3   0  10    1.94    0.95
   3   0  10    0.11    0.89
  -3   0 -10    0.32    0.93
   3   0  10    0.51    1.23
   3   0  10    1.67    1.49
   3   0  11  523.14   15.98
  -3   0 -11  620.99   16.08
   3   0  11  601.17   15.18
  -3   0 -11  550.84   15.26
   3   0  11  544.41   16.33
   3   0  11  567.58   15.69
   3   0  11  618.95   16.82
  -3   0 -12    1.09    0.86
   3   0  12   -0.95    1.42
   3   0  12    2.04    1.32
  -3   0 -12   -0.28    0.83
   3   0  12    0.20    1.51
   3   0  12    0.48    0.86
  -3   0 -12   -0.38    1.28
   3   0  13  598.70   16.90
   3   0  13  666.30   16.79
   3   0  13  644.65   17.82
  -3   0 -13  720.92   17.45
  -3   0 -13  642.00   16.92
  -3   0 -13  581.74   17.36
   3   0  13  605.17   18.19
  -3   0 -13  586.26   16.83
   3   0  13  639.60   17.10
   3   0  14    2.47    2.07
  -3   0 -14    1.43    1.18
   3   0  14    1.11    1.42
   3   0  14    0.48    0.95
   3   0  14   -1.30    1.87
   3   0  14    0.28    0.84
  -3   0 -14    0.12    0.83
  -3   0 -14    0.27    0.90
  -3   0 -14    0.40    1.37
   3   0  15   34.39    2.83
  -3   0 -15   38.25    2.52
   3   0  15   22.95    2.88
  -3   0 -15   26.86    1.86
   3   0  15   34.41    2.25
   3   0  15   28.45    1.98
   3   0  15   33.87    3.35
  -3   0 -15   33.52    2.16
  -3   0 -15   31.97    2.44
   3   0  16    1.22    2.36
  -3   0 -16    2.39    1.49
  -3   0 -16    2.63    1.07
   3   0  16   -1.86    2.04
   3   0  16    1.67    1.20
   3   0  16    2.30    1.03
  -3   0 -16    1.42    1.08
   3   0  16    1.45    1.46
  -3   0 -16    3.46    1.65
   3   0  17   19.89    1.92
  -3   0 -17   18.00    2.00
   3   0  17   21.88    3.39
   3   0  17   22.17    2.39
   3   0  17   22.38    2.92
  -3   0 -17   20.95    2.02
  -3   0 -17   20.61    2.23
  -3   0 -17   18.34    1.76
   3   0  17   19.46    2.51
   3   0  18    0.86    1.32
  -3   0 -18    1.16    1.04
   3   0  18    0.46    1.09
  -3   0 -18    0.77    1.16
   3   0  18    4.38    2.17
  -3   0 -18   -0.17    1.63
   3   0  18    1.58    1.58
  -3   0 -18    2.08    1.55
   3   0  18   -0.80    1.89
  -3   0 -19  100.57    4.39
   3   0  19  100.95    4.04
   3   0  19  100.68    5.32
  -3   0 -19  109.86    4.71
  -3   0 -19   83.89    3.68
  -3   0 -19   84.31    4.01
  -3   0 -20    1.05    1.49
   3   0  20   -0.33    1.03
   3   0  20   -0.70    1.87
  -3   0 -20    1.18    1.72
   3   0  20   -0.28    1.61
  -3   0 -20   -0.29    1.04
  -3   0 -20    1.03    1.56
  -3   0 -21    2.91    1.71
   3   0  21    4.35    1.75
  -3   0 -21    9.44    1.95
   3   0  21    7.15    1.28
  -3   0 -21    4.01    1.58
   3   0  21    3.92    1.88
   3   0  22    0.88    1.57
   3   0  22   -1.08    1.68
  -3   0 -22    0.12    1.39
  -3   0 -22    0.18    1.53
  -3   0 -23    0.82    1.53
   3   0  23    1.08    1.45
  -3   0 -23   -0.36    1.63
  -3   0 -23   -0.25    1.44
  -3   0 -24   -0.40    1.52
   3   0  24    0.58    1.27
   3   0  24    1.34    1.34
  -3   0 -24   -1.52    1.57
  -3   0 -24    0.75    1.38
  -3   0 -25    1.48    1.57
  -3   0 -25    0.43    1.55
   3   0  25    1.23    1.21
  -3   0 -25    1.29    1.41
   3   0  25    1.54    1.12
  -3   0 -25    0.97    1.41
  -3   0 -26   -0.83    1.04
   3   0  26   -1.13    1.09
   3   0  26    0.38    0.89
  -3   0 -26   -0.31    1.53
   3   0  26    0.35    1.02
  -3   0 -27    1.60    1.63
  -3   0 -27    0.22    1.47
   3   0  27    1.05    0.92
   3   0  28   -0.06    0.64
  -3   1  28    1.77    0.96
  -3  -1  28    0.68    0.90
   3  -1 -28    1.52    2.29
   3   1 -28    0.34    1.61
  -3  -1  27    6.43    1.41
  -3   1  27    8.49    1.56
   3  -1 -27    4.19    2.67
   3   1 -27    8.09    2.15
   3   1 -27    5.28    1.36
  -3   1  26    1.28    1.43
  -3  -1  26    0.73    1.33
   3   1 -26    2.69    1.89
   3  -1 -26    0.37    2.71
   3   1 -26    0.69    1.28
  -3   1  25   -0.43    1.72
  -3   1  25    2.32    1.33
   3  -1 -25   -0.10    2.70
   3   1 -25    2.23    1.93
  -3  -1  25    1.39    1.61
  -3   1  25    0.68    1.48
   3   1 -25    0.90    1.30
  -3   1  25    0.62    1.26
   3  -1 -24    5.51    1.63
  -3   1  24    4.06    2.01
  -3  -1  24    4.06    1.23
   3   1 -24    5.24    1.94
   3  -1 -24    3.61    2.73
   3  -1 -24    2.54    2.25
  -3   1  24    2.01    1.59
  -3  -1  24    1.24    1.75
  -3   1  24    2.80    1.68
   3   1 -24    2.12    1.40
  -3   1  24    3.03    1.50
  -3  -1  23   19.90    1.94
  -3  -1  23   18.46    1.73
  -3  -1  23   20.81    2.91
  -3   1  23   18.72    2.43
   3  -1 -23   20.69    3.07
  -3  -1  23   16.30    2.54
  -3   1  23   15.33    2.22
  -3   1  23   18.13    2.45
   3   1 -23   19.97    2.04
   3  -1 -22   67.67    3.91
  -3   1  22   58.02    4.22
  -3   1  22   64.81    4.01
  -3  -1  22   47.24    4.12
  -3  -1  22   40.59    3.81
  -3   1  22   56.66    3.70
  -3  -1  22   51.75    3.11
  -3   1  22   58.62    3.96
   3  -1 -22   53.07    3.91
   3   1 -22   56.71    3.16
   3   1 -22   66.77    3.79
   3  -1 -22   67.93    4.98
  -3  -1  21   22.86    1.85
  -3  -1  21   16.40    2.98
  -3   1  21   20.34    2.73
  -3  -1  21   20.28    3.23
   3   1 -21   25.46    2.15
   3  -1 -21   17.33    2.51
  -3   1  21   18.29    2.88
   3  -1 -21   25.51    2.66
   3  -1 -21   16.65    3.47
  -3  -1  21   21.26    2.15
  -3   1  21   19.06    2.47
  -3   1  21   17.02    2.70
   3  -1 -21   23.07    3.10
   3  -1 -21   24.16    3.43
   3   1 -21   27.48    2.63
  -3  -1  20   12.97    2.99
  -3   1  20   16.91    2.60
   3  -1 -20   21.16    3.29
   3   1 -20   14.93    2.19
  -3  -1  20   10.73    2.88
  -3  -1  20   17.33    1.99
   3  -1 -20   14.12    2.60
  -3   1  20   15.06    2.40
  -3   1  20   16.93    2.91
   3  -1 -20   16.34    2.79
   3  -1 -20    9.52    3.25
  -3  -1  20   16.03    1.59
   3  -1 -20   17.72    2.40
  -3   1  20   14.15    2.77
  -3  -1  19  175.76    5.67
  -3   1  19  154.18    7.11
   3  -1 -19  170.74    7.15
  -3  -1  19  169.69    8.10
  -3   1  19  148.43    6.61
   3  -1 -19  126.07    6.19
   3   1 -19  164.83    5.74
   3  -1 -19  179.52    6.70
  -3   1  19  156.24    7.19
  -3  -1  19  153.11    7.99
   3   1 -19  149.79    5.73
   3  -1 -19  128.90    6.37
  -3  -1  19  166.01    6.16
   3  -1 -19  165.47    7.22
   3   1 -19  191.34    6.34
   3  -1 -19  134.35    7.89
   3  -1 -18    4.18    2.21
  -3  -1  18   10.26    1.47
  -3  -1  18   12.50    3.81
   3  -1 -18    2.46    2.04
  -3   1  18    6.13    2.45
  -3  -1  18    9.53    3.46
  -3   1  18    2.36    1.42
  -3  -1  18   19.34    2.55
  -3  -1  18   28.16    4.24
  -3   1  18    1.64    1.81
   3  -1 -18    0.97    1.62
   3   1 -18   46.27    2.75
  -3   1  18    5.85    2.39
   3  -1 -18    3.43    1.85
   3  -1 -18    1.67    1.79
   3   1 -18   12.41    2.02
  -3  -1  18   26.08    2.74
   3   1 -18   39.17    2.74
   3  -1 -18    2.23    2.76
  -3  -1  17    1.68    0.94
   3  -1 -17    1.44    1.98
   3   1 -17    1.39    1.49
  -3  -1  17    0.85    2.69
  -3  -1  17    7.79    2.91
  -3  -1  17    1.55    2.50
  -3   1  17   -0.30    1.71
  -3  -1  17    1.38    1.39
   3   1 -17    1.76    1.18
  -3   1  17    1.15    1.14
   3  -1 -17    3.16    1.65
  -3  -1  17   -0.16    3.40
   3  -1 -17    1.83    1.78
  -3  -1  17    2.21    1.48
  -3   1  17    2.47    2.04
   3  -1 -17   -0.25    2.81
   3   1 -17    0.24    1.04
   3  -1 -17    1.21    1.91
  -3  -1  16   26.16    2.19
   3  -1 -16   27.34    2.57
   3   1 -16   28.33    2.16
   3  -1 -16   29.77    2.82
  -3  -1  16   25.24    1.66
  -3  -1  16   21.22    3.64
  -3  -1  16   24.69    3.58
  -3   1  16   24.14    2.47
  -3  -1  16   20.04    2.02
   3  -1 -16   22.59    2.23
   3   1 -16   23.79    1.90
   3  -1 -16   24.87    2.40
  -3   1  16   23.89    2.77
  -3  -1  16   20.77    4.12
   3   1 -16   20.96    1.62
   3  -1 -16   18.87    2.19
   3  -1 -16   22.93    3.40
   3   1 -16   21.91    1.57
  -3   1  16   21.60    1.92
  -3  -1  16   22.29    2.23
   3   1 -16   24.82    1.77
  -3  -1  15   29.41    2.31
   3  -1 -15   35.21    2.67
   3  -1 -15   36.50    2.84
   3   1 -15   36.53    2.30
  -3  -1  15   22.03    3.79
  -3  -1  15   29.29    3.72
  -3   1  15   33.26    2.71
  -3  -1  15   34.78    1.91
  -3   1  15   22.27    2.81
  -3  -1  15   26.68    2.13
   3  -1 -15   30.53    2.41
   3  -1 -15   35.01    2.62
  -3  -1  15   28.85    4.50
   3   1 -15   28.30    1.74
   3  -1 -15   27.32    2.36
   3  -1 -15   27.21    3.35
   3   1 -15   30.60    1.78
  -3  -1  15   29.09    2.35
  -3   1  15   28.76    2.07
   3   1 -15   28.96    1.86
  -3  -1  14  175.75    6.12
   3  -1 -14  200.02    6.60
   3  -1 -14  196.18    6.75
   3   1 -14  197.25    5.90
  -3   1  14  166.87    7.16
   3  -1 -14  198.74    6.43
  -3  -1  14  189.65    9.46
  -3  -1  14  194.48    5.57
  -3  -1  14   74.72    8.15
  -3   1  14  137.40    6.46
  -3   1  14  145.31    6.76
  -3  -1  14  197.50    8.54
  -3   1  14  168.59    6.41
   3  -1 -14  165.07    6.19
  -3   1  14  175.70    5.76
  -3  -1  14  180.17    6.29
  -3  -1  14  158.35    5.66
   3   1 -14  181.41    5.43
   3  -1 -14  166.80    7.42
   3   1 -14  170.85    5.30
  -3   1  14  131.82    6.20
  -3  -1  14  184.85    8.97
   3  -1 -14  152.62    6.01
   3   1 -14  173.69    5.50
  -3  -1  13   20.81    1.37
  -3  -1  13    2.82    4.16
   3   1 -13   19.57    1.41
   3  -1 -13   17.37    1.91
  -3  -1  13   18.03    1.93
  -3   1  13   17.33    1.53
  -3  -1  13   18.10    1.73
  -3  -1  13   14.59    3.49
   3   1 -13   21.78    1.67
   3  -1 -13   25.30    2.25
  -3   1  13   12.26    2.14
  -3   1  13   12.47    2.24
  -3  -1  13   19.12    3.50
  -3   1  13   15.24    2.47
   3   1 -13   21.32    1.43
   3  -1 -13   19.80    2.68
   3  -1 -13   15.69    1.79
   3   1 -13   18.45    1.23
   3  -1 -12  217.64    7.53
  -3  -1  12  274.66   10.85
   3   1 -12  226.34    6.66
  -3  -1  12  245.87    7.85
  -3   1  12  246.22    7.26
  -3   1  12  228.42    8.62
  -3   1  12  216.30    8.34
   3   1 -12  278.39    7.42
  -3   1  12  225.18    8.67
  -3   1  12  240.10    8.28
   3   1 -12  254.70    7.06
   3  -1 -12  273.75    8.28
   3  -1 -12  244.44    7.84
  -3   1  11   92.09    4.27
   3   1 -11   95.22    3.24
   3   1 -11  106.20    3.57
  -3  -1  11  109.01    6.29
   3   1 -11   87.46    2.94
   3  -1 -11   81.93    3.67
  -3   1  11   97.55    3.45
  -3  -1  11  101.68    4.05
  -3   1  11  101.28    4.89
  -3   1  11   88.85    4.46
  -3   1  11   87.88    4.64
   3  -1 -11   99.51    4.06
   3   1 -11  103.53    3.04
   3  -1 -11   83.29    3.51
   3  -1 -11   92.32    4.77
   3   1 -11   84.58    3.62
  -3   1  10   45.05    2.78
   3   1 -10   49.27    1.94
   3  -1 -10   51.61    2.77
   3   1 -10   55.27    2.23
  -3  -1  10   60.04    4.38
   3   1 -10   46.35    1.69
   3  -1 -10   43.95    2.40
  -3  -1  10   49.72    2.58
  -3   1  10   45.79    3.28
  -3   1  10   44.59    3.06
  -3  -1  10   31.06    2.68
  -3   1  10   42.33    3.18
   3   1 -10   52.51    1.78
   3  -1 -10   45.10    2.32
   3   1 -10   47.09    2.33
   3   1 -10   64.90    2.38
   3  -1 -10   48.16    3.28
   3  -1  -9  557.79   13.67
   3   1  -9  493.71   12.34
  -3   1   9  489.85   13.48
   3   1  -9  673.93   13.05
   3  -1  -9  458.52   13.09
   3   1  -9  495.71   12.70
   3  -1  -9  486.17   14.19
   3   1  -9  454.35   11.99
  -3  -1   9  588.30   15.66
   3  -1  -9  429.25   12.87
   3  -1  -9  374.42   14.46
   3   1  -9  577.44   12.79
  -3   1   9  522.15   14.29
  -3   1   9  503.11   14.05
  -3  -1   9  335.15   13.52
   3  -1  -9  403.80   12.74
  -3  -1   9  501.92   13.25
  -3   1   9  535.62   14.36
  -3  -1   9  157.45   13.26
  -3   1   8  451.56   12.41
  -3  -1   8  324.03   13.12
   3   1  -8  419.04   10.83
   3  -1  -8  425.33   11.66
   3  -1  -8  402.93   12.27
   3  -1  -8  394.84   10.36
   3   1  -8  541.20   11.17
   3   1  -8  369.54   10.20
  -3  -1   8  490.20   13.24
   3  -1  -8  348.45   11.05
   3  -1  -8  312.85   12.61
   3   1  -8  459.65   10.91
  -3   1   8  426.38   12.30
  -3   1   8  403.68   12.09
  -3  -1   8  347.16   12.10
   3  -1  -8  357.57   11.22
  -3  -1   8  437.77   11.48
  -3   1   8  404.24   11.54
   3   1  -8  395.33   10.50
   3   1  -7  973.39   21.20
   3  -1  -7  722.87   23.28
  -3   1   7  717.21   20.42
   3  -1  -7  755.31   20.51
  -3  -1   7  986.46   23.06
   3  -1  -7 1020.94   22.61
   3  -1  -7  855.89   22.71
  -3   1   7  852.08   21.79
   3   1  -7  840.92   20.80
  -3   1   7  913.95   22.72
  -3   1   7  872.48   22.53
  -3  -1   7  879.17   22.89
  -3   1   7  936.44   22.68
  -3  -1   7  973.91   24.40
   3   1  -7 1080.50   21.33
   3   1  -6   29.60    1.38
   3  -1  -6   22.22    3.11
   3   1  -6   26.89    3.17
   3   1  -6   28.43    1.16
  -3   1   6   12.13    0.95
   3  -1  -6   20.38    0.78
  -3  -1   6   30.37    2.17
   3  -1  -6   25.68    2.41
   3  -1  -6   36.36    2.36
   3   1  -6   26.04    1.10
  -3   1   6   26.84    1.83
   3  -1  -6   32.17    1.29
  -3   1   6   31.11    2.37
  -3  -1   6   35.12    2.43
  -3   1   6   27.68    2.20
  -3  -1   6   35.59    2.97
  -3   1   6   27.55    2.29
   3   1  -6   32.83    1.42
   3   1  -5   10.86    0.90
  -3  -1   5    8.19    1.18
   3  -1  -5    7.92    2.58
   3  -1  -5   11.54    1.62
   3  -1  -5    8.70    1.82
  -3  -1   5   10.44    1.37
   3   1  -5    8.60    2.39
  -3  -1   5    9.95    1.51
   3   1  -5   10.08    0.69
   3  -1  -5   10.23    0.87
  -3   1   5    7.73    1.55
  -3   1   5    9.36    1.55
  -3  -1   5   12.42    1.94
  -3   1   5    6.60    1.49
   3   1  -5    9.61    0.79
   3   1  -4  733.99   18.76
   3  -1  -4  637.14   21.24
   3  -1  -4  719.16   20.45
  -3  -1   4  700.86   18.87
   3  -1  -4  890.16   20.49
  -3  -1   4  881.21   20.59
   3   1  -4  775.46   21.95
   3   1  -4  689.71   18.66
   3  -1  -4  706.17   19.03
  -3   1   4  678.56   20.01
  -3   1   4  672.27   19.99
  -3  -1   4  890.08   20.17
  -3  -1   4  926.65   20.67
  -3   1   4  667.57   19.88
   3   1  -4  865.65   19.01
  -3   1   4  778.16   20.11
  -3  -1   4  699.81   19.41
   3   1  -3 5541.85  140.27
   3  -1  -3 5214.34  143.01
   3  -1  -3 6911.16  141.88
  -3  -1   3 5675.78  140.46
   3   1  -3 4952.88  140.33
  -3  -1   3 6707.35  141.97
   3   1  -3 5258.50  140.25
   3  -1  -3 5467.73  140.75
  -3   1   3 5447.82  141.68
  -3   1   3 5580.31  141.74
  -3  -1   3 6367.08  141.28
  -3  -1   3 6481.96  141.59
  -3   1   3 5514.15  141.50
   3   1  -3 6743.84  140.57
   3  -1  -3 6480.15  140.57
  -3  -1   3 5088.12  140.84
  -3   1   3 6220.87  141.83
   3  -1  -2 4624.06  129.03
  -3  -1   2 4965.65  127.70
   3   1  -2 5447.27  126.62
   3  -1  -2 5746.67  127.71
  -3  -1   2 5180.80  126.65
  -3  -1   2 5773.46  127.84
   3   1  -2 5164.60  126.77
   3   1  -2 5133.59  126.48
  -3   1   2 5160.19  128.07
  -3  -1   2 5326.57  127.20
  -3   1   2 5008.10  127.87
  -3   1   2 5116.81  127.67
  -3  -1   2 4645.71  127.11
  -3   1   2 5598.36  128.12
   3  -1  -2 4771.50  127.06
  -3   1   1 2217.25   51.13
  -3  -1   1 1887.63   50.04
   3  -1  -1 1774.61   50.29
   3   1  -1 2122.67   49.54
   3  -1  -1 1993.31   49.28
  -3  -1   1 2012.14   49.54
  -3   1   1 1993.69   50.83
  -3  -1   1 2258.12   50.54
   3   1  -1 1954.96   49.66
  -3   1   1 2117.20   50.89
  -3   1   1 2166.91   51.12
  -3   1   1 2128.46   50.60
   3  -1  -1 1896.75   52.05
   3   1  -1 1916.81   49.50
  -3  -1   1 2138.83   51.40
   3  -1   0  412.38   12.60
  -3  -1   0  437.25   12.07
  -3   1   0  523.28   13.24
  -3   1   0  466.22   12.84
  -3   1   0  393.68   13.42
   3  -1   0  380.86   13.52
  -3  -1   0  531.93   12.40
   3   1   0  439.31   11.70
  -3   1   0  490.91   12.79
  -3   1   0  503.60   13.01
   3   1   0  464.71   11.53
  -3  -1   0  410.35   11.47
   3  -1   0  484.28   11.45
   3  -1   0  474.95   14.49
   3   1   0  445.16   11.54
   3  -1   1 2239.13   56.49
  -3   1  -1 2513.67   56.73
   3  -1   1 2337.23   55.05
  -3  -1  -1 2033.18   54.97
  -3   1  -1 2045.88   57.09
  -3  -1  -1 2414.49   55.62
   3   1   1 2178.09   55.23
   3  -1   1 2153.53   58.90
  -3   1  -1 2385.68   56.05
  -3   1  -1 2457.33   56.43
  -3   1  -1 2287.86   56.27
   3   1   1 2223.78   55.07
  -3   1  -1 2229.08   56.71
  -3   1  -2   71.54    3.36
   3  -1   2   53.86    3.18
  -3   1  -2   46.47    2.61
   3  -1   2   48.81    6.34
  -3  -1  -2   44.80    2.02
  -3   1  -2   63.76    3.89
  -3   1  -2   61.97    3.68
  -3   1  -2   53.68    3.01
   3   1   2   54.24    1.87
   3   1   2   42.18    1.66
  -3   1  -3  173.81    6.43
  -3   1  -3  202.29    6.32
   3   1   3  182.44    4.92
  -3   1  -3  175.09    6.22
   3   1   3  174.89    5.12
  -3   1  -3  170.37    6.45
  -3  -1  -3  167.81    5.30
  -3  -1  -3  193.54    5.78
   3   1   3  191.16    5.29
   3  -1   4  198.89    7.55
   3   1   4  235.28    5.93
  -3  -1  -4  257.48    6.90
  -3  -1  -4  204.91    5.86
  -3  -1  -4  260.32    6.33
   3   1   4  174.99    5.22
   3   1   4  198.36    5.64
   3   1   4  212.10    5.63
  -3   1  -4  187.71    6.75
  -3   1  -4  198.21    6.51
  -3   1  -4  191.87    6.94
   3  -1   4  288.93    7.69
  -3   1  -4  190.25    6.70
   3  -1   5 2237.77   38.85
  -3  -1  -5 1530.84   36.44
  -3  -1  -5 1869.18   37.21
   3   1   5 1439.95   36.10
  -3   1  -5 1416.93   37.40
   3   1   5 1548.71   36.10
   3   1   5 1505.20   36.35
  -3   1  -5 1368.81   37.16
  -3   1  -5 1359.88   35.82
  -3   1  -5 1359.28   37.33
  -3   1  -5 1393.15   36.83
   3  -1   5  669.48   37.27
   3   1   5 1538.66   36.40
   3   1   6  591.88   13.34
  -3  -1  -6  642.43   14.10
  -3   1  -6  585.15   14.20
  -3  -1  -6  726.76   15.15
   3   1   6  512.23   13.47
  -3   1  -6  498.86   14.55
   3   1   6  579.56   13.81
  -3   1  -6  492.43   14.55
   3   1   6  592.19   13.94
   3   1   7   55.42    2.43
  -3   1  -7   53.56    2.98
   3   1   7   44.61    1.75
  -3   1  -7   57.68    3.16
  -3  -1  -7   52.59    2.73
   3   1   7   48.22    2.20
  -3   1  -7   57.96    2.66
  -3   1  -7   60.79    2.80
  -3  -1  -7   47.66    2.24
  -3   1  -7   59.29    3.15
   3   1   7   57.24    2.42
   3   1   8  543.90   13.07
  -3   1  -8  472.74   13.59
   3   1   8  506.18   13.07
  -3   1  -8  523.40   13.16
  -3   1  -8  453.13   12.67
  -3  -1  -8  558.87   13.15
   3   1   8  492.07   12.26
   3  -1   8  505.11   12.84
  -3   1  -8  457.12   13.83
  -3  -1  -8  548.25   13.75
   3  -1   8  445.20   12.83
   3   1   8  485.84   12.80
   3   1   8  516.19   12.88
  -3  -1  -8  612.89   13.02
  -3   1  -8  471.84   13.31
   3  -1   9  785.67   19.32
   3   1   9  832.47   19.35
   3   1   9  709.43   18.68
  -3   1  -9  837.20   19.72
  -3  -1  -9  855.62   19.42
   3  -1   9  800.26   19.73
  -3   1  -9  734.97   19.69
   3   1   9  753.34   19.32
  -3   1  -9  720.78   20.02
   3   1   9  714.04   19.49
  -3  -1  -9  725.81   19.31
   3  -1   9  694.63   19.34
   3   1   9  779.29   19.50
  -3  -1  -9  763.92   19.94
  -3   1  -9  684.27   20.17
   3   1  10  872.82   21.45
   3   1  10  777.36   21.54
   3   1  10  782.48   20.82
  -3   1 -10  984.26   22.05
  -3   1 -10  821.43   22.18
   3   1  10  851.06   21.72
  -3   1 -10  826.71   22.37
  -3  -1 -10  805.72   21.92
   3   1  10  810.42   21.47
  -3  -1 -10  887.77   21.44
   3  -1  10  884.91   21.91
  -3  -1 -10  808.27   21.52
   3  -1  11  266.24    7.96
  -3  -1 -11  253.53    7.46
   3   1  11  269.23    7.58
   3   1  11  235.12    7.73
   3   1  11  239.07    7.71
  -3  -1 -11  242.15    7.89
  -3   1 -11  274.23    8.56
  -3  -1 -11  255.36    7.69
   3   1  11  253.62    7.69
   3  -1  11  303.16    9.24
   3   1  11  250.87    7.84
  -3   1 -12   82.14    3.25
   3  -1  12   89.38    3.41
   3  -1  12   82.31    3.78
  -3   1 -12   93.70    4.04
   3  -1  12   95.09    4.67
   3   1  12   80.07    3.56
   3  -1  12   89.29    3.81
  -3  -1 -12  114.80    4.41
   3  -1  12   87.06    5.44
  -3  -1 -12   93.37    4.23
   3   1  12   74.19    3.62
  -3   1 -12  107.78    4.50
  -3  -1 -12   73.99    3.59
  -3  -1 -12   90.06    3.61
  -3  -1 -13   11.66    1.45
   3   1  13   10.86    1.30
   3   1  13    9.45    1.48
   3  -1  13   12.57    1.29
   3   1  13    8.97    1.16
  -3   1 -13   13.72    1.77
  -3   1 -13    9.78    1.17
   3  -1  13   12.99    2.16
   3   1  13    9.93    1.47
   3  -1  13   10.72    1.31
  -3  -1 -13   11.54    1.91
  -3  -1 -13   10.54    1.51
   3   1  13   10.48    1.64
  -3   1 -13   13.97    2.02
   3  -1  13   11.81    1.59
   3   1  13   11.68    1.76
   3   1  13   12.34    1.35
   3  -1  13    8.41    2.62
  -3   1 -13   11.91    1.61
  -3  -1 -13   12.86    2.42
   3  -1  14   26.30    2.14
  -3  -1 -14   21.61    2.34
   3   1  14   24.87    1.72
   3  -1  14   27.66    1.87
  -3   1 -14   28.12    2.14
   3   1  14   27.63    2.23
   3  -1  14   28.69    3.37
   3   1  14   31.85    2.66
   3  -1  14   30.35    2.85
  -3  -1 -14   21.43    2.89
  -3  -1 -14   33.44    2.62
   3  -1  14   25.69    1.86
   3   1  14   23.49    2.22
  -3   1 -14   25.33    2.41
  -3  -1 -14   23.39    2.06
   3  -1  14   29.38    2.20
   3   1  14   28.46    2.46
   3   1  14   33.24    2.06
  -3  -1 -14   29.65    2.18
   3  -1  14   33.86    2.13
   3  -1  15  320.59   10.20
   3   1  15  304.73    9.59
  -3  -1 -15  290.75   10.42
  -3  -1 -15  366.92   10.49
   3   1  15  318.55   10.26
  -3   1 -15  367.81   10.23
   3  -1  15  359.79    9.92
   3   1  15  349.61   10.99
   3  -1  15  362.97   11.42
  -3  -1 -15  315.75   11.31
   3  -1  15  430.74   10.31
  -3  -1 -15  382.05   10.94
   3  -1  15  337.86    9.93
  -3   1 -15  345.38   10.62
   3   1  15  289.51   10.22
  -3  -1 -15  281.02   10.13
  -3   1 -15  319.49   10.11
   3   1  15  308.35   10.59
   3   1  15  343.47   10.02
   3  -1  15  348.17   10.41
  -3  -1 -16  128.13    5.07
  -3   1 -16  112.94    5.01
  -3  -1 -16  124.21    5.22
   3  -1  16  119.67    4.48
   3  -1  16  106.29    4.16
   3  -1  16  151.68    4.81
   3   1  16  121.42    5.58
   3  -1  16  118.76    5.61
   3   1  16  100.92    5.10
   3   1  16  115.71    4.55
  -3   1 -16  103.87    4.53
  -3  -1 -16   94.60    4.94
   3  -1  16  113.84    4.78
   3   1  16  108.74    4.21
  -3  -1 -16  102.40    5.88
   3   1  16  113.82    4.90
  -3   1 -16  125.59    4.74
   3   1  17    8.74    2.37
  -3  -1 -17    6.96    1.70
  -3   1 -17    2.12    1.87
  -3  -1 -17    5.43    2.07
   3   1  17   10.77    2.56
   3  -1  17    0.74    1.90
   3   1  17   11.20    1.95
  -3  -1 -17    5.61    2.72
   3  -1  17    0.86    0.84
  -3  -1 -17    3.31    2.11
   3   1  17    7.02    1.93
  -3   1 -17   -0.21    1.49
   3  -1  17    2.38    1.36
   3  -1  17    1.88    1.30
   3   1  17    3.31    1.20
  -3  -1 -17    4.08    1.86
   3   1  18    2.17    1.57
   3  -1  18    0.42    1.82
  -3   1 -18    4.89    1.94
  -3  -1 -18    0.68    1.81
   3  -1  18    1.16    0.87
  -3  -1 -18   -2.05    2.22
   3   1  18   -0.32    1.65
  -3  -1 -18   -1.70    1.63
  -3  -1 -18   -0.97    1.75
   3   1  18    0.17    2.15
   3  -1  18   -0.60    1.22
   3   1  18   -0.27    1.20
  -3   1 -18    0.73    1.17
   3   1  19    2.02    1.97
  -3   1 -19    2.68    1.23
  -3   1 -19    1.71    1.23
  -3  -1 -19    1.11    1.84
  -3  -1 -19    1.88    1.90
  -3   1 -19    2.43    1.75
   3   1  19    0.18    2.13
   3  -1  19    2.22    0.82
  -3  -1 -19   -1.28    2.17
   3   1  19    0.46    1.70
   3  -1  19    1.92    1.23
   3   1  20   65.24    4.52
   3   1  20   71.67    3.96
   3   1  20   63.46    3.81
   3  -1  20   70.59    4.25
  -3  -1 -20   73.08    4.10
  -3   1 -20   67.75    3.69
  -3   1 -20   59.32    3.37
   3  -1  20   70.62    3.46
  -3  -1 -20   64.42    3.61
  -3  -1 -20   61.65    4.08
  -3   1 -20   60.48    3.09
   3  -1  20   70.75    2.90
  -3   1 -20   55.92    3.08
  -3  -1 -20   56.99    3.91
  -3   1 -21   12.35    1.61
  -3  -1 -21   13.61    2.31
   3  -1  21   13.36    2.23
   3   1  21   13.44    2.03
  -3   1 -21   15.38    2.10
  -3  -1 -21   14.51    2.39
  -3   1 -21   13.82    1.53
  -3  -1 -21   12.68    2.37
   3  -1  21   15.21    1.73
  -3   1 -21   16.01    1.97
  -3  -1 -21   14.92    2.05
   3   1  21   17.46    2.52
  -3  -1 -22   59.09    3.94
  -3   1 -22   58.32    3.09
   3   1  22   68.39    3.71
   3  -1  22   67.92    3.98
  -3   1 -22   58.88    2.90
  -3  -1 -22   63.11    3.63
   3   1  22   67.64    4.04
  -3   1 -23    0.20    0.92
   3   1  23    0.66    1.36
   3  -1  23    1.41    1.49
  -3   1 -23    0.58    1.36
  -3  -1 -23   -0.08    1.75
  -3   1 -23    0.35    1.15
  -3   1 -23   -0.05    1.36
  -3  -1 -24    3.38    1.85
  -3   1 -24    4.05    1.35
  -3   1 -24    3.76    1.53
   3  -1  24    4.75    1.45
  -3   1 -24    4.95    1.53
   3  -1  24    3.18    1.52
   3   1  24    6.12    1.50
   3   1  24    4.07    1.65
  -3   1 -25    1.46    1.44
   3  -1  25    1.89    1.27
  -3   1 -25    0.45    1.30
  -3  -1 -25    2.29    2.03
   3  -1  25    1.74    1.31
   3   1  25    1.64    1.16
   3   1  25    1.18    1.36
  -3  -1 -26    0.60    1.44
  -3   1 -26    0.75    1.41
   3  -1  26    3.12    1.19
  -3   1 -26    0.48    1.27
  -3  -1 -26    0.63    1.91
   3   1  26    0.42    0.97
   3  -1  26    1.30    1.08
   3   1  26    0.46    1.15
   3   1  27    0.94    0.78
   3  -1  27    1.57    0.89
  -3  -1 -27    1.88    1.81
  -3  -1 -27    1.04    1.10
   3   1  27    0.59    0.85
  -3   1 -27    2.67    1.40
   3  -1  28   11.60    0.93
   3   2 -27    2.20    1.32
  -3   2  27    1.78    1.02
  -3  -2  27    0.25    0.80
   3   2 -27    1.26    0.58
   3  -2 -27    1.60    2.44
   3  -2 -26    2.48    3.01
  -3   2  26    3.18    1.19
   3   2 -26    5.16    1.27
   3   2 -26    5.82    1.66
  -3  -2  26    2.25    0.72
  -3  -2  26    4.27    1.36
  -3   2  26    3.54    1.39
  -3   2  25    3.59    1.54
   3   2 -25    4.42    1.61
  -3  -2  25    2.41    0.91
   3  -2 -25    4.13    3.17
  -3  -2  25    2.01    1.52
  -3   2  25    5.61    1.55
   3   2 -25    3.92    1.35
  -3   2  25    3.98    1.86
  -3   2  24    7.76    2.26
   3  -2 -24    8.79    1.84
  -3   2  24    6.15    1.60
  -3   2  24    8.77    1.92
   3  -2 -24    8.20    3.45
   3   2 -24    9.19    1.82
  -3  -2  24    7.02    1.23
  -3  -2  24    9.68    2.12
  -3   2  24    5.70    1.76
   3   2 -24    8.01    1.54
   3  -2 -24    4.36    2.37
   3  -2 -23    2.37    1.75
  -3   2  23    4.90    2.22
  -3   2  23    4.72    1.70
  -3   2  23    3.44    1.91
   3  -2 -23    7.53    3.50
  -3  -2  23   -0.30    0.97
   3   2 -23    1.00    1.55
  -3   2  23    2.98    1.77
  -3  -2  23    2.98    1.99
   3   2 -23    1.77    1.27
   3  -2 -23    2.83    2.51
   3  -2 -22   -0.11    2.50
   3  -2 -22    1.98    1.90
  -3   2  22    0.59    1.68
   3   2 -22    0.48    1.28
  -3  -2  22   -0.56    1.34
  -3   2  22   -0.08    2.03
   3   2 -22   -0.50    1.54
  -3  -2  22   -0.27    0.98
   3   2 -21   13.53    1.75
  -3  -2  21   12.22    1.91
  -3   2  21   15.29    2.89
   3  -2 -21   16.97    2.46
   3  -2 -21   11.49    3.09
  -3  -2  21    6.21    3.19
  -3   2  21   12.41    2.30
   3  -2 -21    7.96    3.71
  -3   2  21   13.23    2.65
   3   2 -21   15.12    2.01
  -3   2  20    9.33    2.48
  -3  -2  20    1.16    3.30
  -3   2  20    5.95    2.08
   3  -2 -20    3.92    2.63
  -3  -2  20    5.21    1.71
  -3   2  20   10.12    2.69
   3  -2 -20    9.31    2.19
   3   2 -20    6.76    1.51
   3  -2 -20    7.95    3.81
   3   2 -20    5.63    1.66
  -3  -2  20    6.69    1.24
  -3  -2  20    2.84    1.69
   3  -2 -20    6.69    3.27
   3   2 -19    4.75    1.12
  -3   2  19    7.01    2.25
   3  -2 -19    6.36    2.04
  -3  -2  19    4.46    1.81
  -3  -2  19    2.96    3.38
  -3   2  19    4.39    2.08
   3  -2 -19    5.31    2.69
  -3  -2  19    5.42    1.95
   3  -2 -19    3.85    3.17
  -3   2  19    7.87    2.62
  -3  -2  19    7.92    1.93
   3  -2 -19    2.55    3.54
  -3  -2  19    7.04    1.25
   3   2 -19    9.42    1.80
  -3   2  18   24.92    2.81
  -3  -2  18   22.44    4.78
  -3   2  18   20.53    2.91
  -3  -2  18   25.03    2.65
  -3   2  18   22.01    3.19
   3  -2 -18   25.97    2.74
   3   2 -18   23.14    1.89
  -3  -2  18   24.74    2.40
  -3  -2  18   26.97    1.92
   3  -2 -18   16.12    3.94
  -3   2  18   19.86    3.16
   3   2 -18   26.74    2.30
   3  -2 -18   21.46    3.26
   3  -2 -18   10.13    5.33
   3   2 -18   22.52    1.78
   3  -2 -18   18.32    3.87
   3   2 -17   12.74    1.83
  -3   2  17    6.45    2.51
   3  -2 -17   10.13    2.76
   3  -2 -17    6.80    3.46
  -3  -2  17   12.00    1.41
  -3   2  17    9.75    2.16
  -3  -2  17    7.06    3.95
  -3   2  17    6.25    2.14
  -3   2  17    9.77    2.51
   3  -2 -17    5.30    3.04
  -3  -2  17   11.02    1.88
   3   2 -17   10.72    1.43
  -3   2  17    6.95    2.10
   3   2 -17   11.78    1.45
   3  -2 -17    5.54    3.18
   3  -2 -17    4.13    4.89
  -3  -2  17   10.68    2.13
   3  -2 -17   10.38    2.20
  -3  -2  16   54.99    2.67
  -3   2  16   43.84    4.00
   3  -2 -16   46.11    4.78
   3   2 -16   50.64    2.91
  -3   2  16   55.26    3.61
  -3  -2  16   44.93    5.99
   3   2 -16   56.05    2.92
  -3   2  16   38.68    3.68
  -3   2  16   37.02    3.53
   3  -2 -16   48.83    4.05
   3  -2 -16   34.07    4.40
   3  -2 -16   54.41    3.48
  -3  -2  16   51.14    3.52
  -3  -2  16   54.61    3.07
   3  -2 -16   42.95    4.69
   3   2 -16   54.95    2.70
   3  -2 -16   21.96    6.54
  -3   2  16   44.20    3.63
  -3  -2  15   50.16    3.49
   3  -2 -15   51.92    4.77
  -3   2  15   50.51    4.13
  -3  -2  15   54.36    2.60
  -3  -2  15   45.07    6.08
  -3   2  15   44.94    3.22
   3  -2 -15   38.67    4.75
   3   2 -15   60.09    2.86
  -3   2  15   36.98    3.44
  -3   2  15   45.04    3.86
   3  -2 -15   25.67    3.95
   3   2 -15   55.21    2.85
  -3   2  15   41.93    3.50
   3   2 -15   44.71    2.39
   3  -2 -15   45.90    3.86
   3  -2 -15   48.09    3.36
  -3  -2  15   53.13    2.95
   3  -2 -15   45.16    3.14
   3  -2 -14   45.73    3.62
   3  -2 -14   52.67    4.74
  -3  -2  14   48.36    5.74
  -3   2  14   46.93    3.16
  -3  -2  14   55.34    2.56
   3   2 -14   66.15    3.04
  -3  -2  14   51.09    3.40
  -3   2  14   44.05    3.59
   3  -2 -14   24.07    3.96
   3   2 -14   54.98    2.80
   3  -2 -14   28.17    5.38
   3  -2 -14   47.47    4.40
  -3  -2  14   53.27    2.91
   3  -2 -14   49.45    3.28
  -3  -2  14   53.22    2.61
   3  -2 -14   45.95    3.13
   3   2 -14   48.58    2.42
  -3   2  14   42.02    3.28
  -3  -2  13  198.26    6.07
   3  -2 -13  194.34    6.83
  -3  -2  13  217.82    7.45
   3  -2 -13  174.44    7.40
   3  -2 -13  206.43    8.98
  -3  -2  13  297.07   12.61
  -3  -2  13  208.00    6.09
  -3  -2  13   51.27    6.95
   3   2 -13  242.61    6.57
  -3   2  13  165.10    7.41
   3  -2 -13  126.35    8.09
   3   2 -13  214.17    6.45
   3  -2 -13  115.33    9.22
  -3  -2  13  212.62    6.51
   3  -2 -13  186.01    6.81
  -3   2  13  180.28    6.98
   3   2 -13  180.38    5.82
   3   2 -13  194.23    5.72
   3  -2 -13  169.50    8.14
   3  -2 -12   26.67    2.21
  -3  -2  12   30.09    2.52
   3  -2 -12   25.10    2.66
   3  -2 -12   24.77    3.53
  -3  -2  12   30.41    1.74
   3  -2 -12   31.92    2.56
  -3  -2  12   32.58    2.09
  -3  -2  12   12.55    2.93
   3   2 -12   36.37    2.06
  -3  -2  12   31.24    4.52
   3  -2 -12   13.73    3.29
  -3   2  12   26.46    2.15
   3   2 -12   29.33    1.57
  -3   2  12   27.10    2.89
  -3   2  12   23.76    2.59
  -3   2  12   25.48    2.81
   3  -2 -12   21.58    4.66
   3  -2 -12   25.81    3.29
  -3   2  12   27.35    2.49
   3   2 -12   24.53    1.61
   3  -2 -11    7.12    2.99
  -3  -2  11    1.18    0.69
  -3   2  11    7.06    2.25
  -3   2  11    7.15    2.02
  -3   2  11    7.25    2.17
   3   2 -11    0.25    0.90
   3  -2 -11    9.98    3.06
   3  -2 -11    6.86    3.33
  -3   2  11    2.32    1.35
  -3  -2  11    1.04    1.31
   3  -2 -11    5.70    2.03
  -3   2  11    5.94    1.88
   3   2 -11    0.86    0.75
   3   2 -11    1.56    0.64
  -3  -2  10   22.86    1.45
  -3   2  10   24.97    2.65
  -3   2  10   20.21    2.37
  -3   2  10   23.37    2.07
  -3   2  10   23.81    1.91
   3   2 -10   23.69    1.68
   3  -2 -10   21.66    3.09
   3  -2 -10   18.72    3.91
  -3  -2  10   23.31    2.15
   3   2 -10   21.67    1.39
  -3   2  10   22.84    2.25
  -3   2  10   24.16    2.62
   3   2 -10   27.03    1.69
   3  -2 -10   30.72    3.82
   3   2 -10   24.20    1.39
  -3  -2   9   51.91    2.67
   3  -2  -9   50.74    2.45
   3   2  -9   52.72    2.13
  -3   2   9   44.85    3.11
  -3   2   9   48.25    3.27
  -3   2   9   45.55    2.59
   3   2  -9   53.99    2.08
   3   2  -9   49.48    2.07
  -3   2   9   45.61    2.74
  -3   2   9   43.68    2.32
   3   2  -9   56.07    2.48
   3  -2  -9   33.02    4.85
  -3   2   8  675.14   17.98
   3  -2  -8  490.43   21.33
   3   2  -8  775.98   18.30
   3   2  -8  722.92   17.80
  -3  -2   8  676.36   18.71
   3   2  -8  729.58   18.15
  -3   2   8  657.68   19.06
  -3   2   8  660.36   19.20
  -3   2   8  596.97   18.16
   3   2  -8  726.67   17.61
   3   2  -8  683.01   17.69
  -3   2   8  638.91   18.47
   3  -2  -8  711.14   18.37
   3   2  -7   41.46    5.50
   3   2  -7   31.35    1.53
  -3  -2   7   26.90    1.92
   3  -2  -7   29.88    3.07
   3   2  -7   36.07    1.78
  -3   2   7   27.14    1.66
   3   2  -7   34.17    1.78
   3  -2  -7   22.87    4.20
  -3   2   7   28.50    2.36
  -3   2   7   22.59    1.78
   3   2  -7   32.96    1.44
  -3   2   7   25.88    1.90
   3   2  -7   32.34    1.44
   3   2  -6  316.68   13.50
   3   2  -6  308.85    7.90
  -3  -2   6  290.15    8.41
   3   2  -6  298.22    8.06
   3  -2  -6  266.48    9.85
   3   2  -6  282.68    7.62
  -3   2   6  271.88    8.27
  -3   2   6  277.25    7.80
   3   2  -6  319.25    8.17
   3  -2  -6  233.64   11.59
  -3   2   6  271.96    8.86
  -3   2   6  278.08    8.78
  -3   2   6  254.43    8.15
   3   2  -5  297.89   12.62
  -3   2   5  242.72    9.48
   3   2  -5  304.84    7.65
   3   2  -5  312.91    9.43
   3  -2  -5  329.43   11.76
   3  -2  -5  250.55    9.55
   3   2  -5  287.49    7.71
  -3  -2   5  277.96    8.00
   3   2  -5  274.03    7.29
  -3   2   5  265.02    7.91
  -3   2   5  257.55    7.84
  -3   2   5  266.97    7.38
   3  -2  -5  242.17   11.46
   3   2  -5  315.81    7.84
  -3   2   5  264.27    8.38
  -3   2   5  224.86    8.28
  -3   2   5  279.54    8.61
   3  -2  -4  173.41    6.98
   3   2  -4  170.60    4.88
  -3  -2   4  170.74    5.20
   3   2  -4  188.56    6.72
   3   2  -4  180.29    9.24
   3   2  -4  180.47    4.87
  -3   2   4  151.03    6.93
  -3   2   4  149.76    4.97
   3  -2  -4  132.77    8.22
  -3   2   4  159.53    4.49
   3   2  -4  183.21    4.96
  -3   2   4  134.71    5.50
  -3   2   4  153.15    5.43
  -3   2   4  161.06    5.70
   3   2  -3 2332.49   57.12
  -3  -2   3 2497.61   57.56
   3   2  -3 2571.74   57.21
  -3   2   3 2259.89   60.16
  -3   2   3 2254.40   57.21
  -3   2   3 2187.40   56.59
  -3  -2   3 2364.46   60.28
   3   2  -3 2562.96   57.20
   3  -2  -3 2163.37   61.77
  -3   2   3 2077.85   58.08
  -3   2   3 2254.53   57.77
  -3   2   3 2331.96   58.16
   3  -2  -2  942.91   21.28
  -3  -2   2  889.51   21.65
   3   2  -2  745.99   21.13
  -3   2   2  790.35   24.44
   3   2  -2  847.52   21.27
   3   2  -2  968.35   22.02
   3   2  -2  860.78   21.18
   3  -2  -2  758.03   25.44
  -3  -2   2  855.30   25.00
   3   2  -2  888.88   21.27
  -3   2   2  768.31   21.72
  -3   2   2  699.35   22.13
  -3   2   2  797.46   22.06
   3  -2  -1  105.48    3.13
  -3  -2   1   82.31    3.33
  -3  -2   1  103.80    3.40
   3   2  -1   99.26    3.10
   3   2  -1  109.36    3.65
  -3   2   1   95.45    4.25
   3   2  -1   97.69    2.93
   3  -2  -1   86.04    6.32
  -3  -2   1   94.58    6.49
   3   2  -1  101.52    3.04
  -3   2   1   91.12    3.44
  -3   2   1   85.52    3.96
  -3   2   1   95.58    3.79
  -3  -2   0  453.52   12.16
  -3  -2   0  469.07   11.78
   3  -2   0  442.02   11.48
  -3  -2   0  419.75   11.07
   3   2   0  442.92   11.91
  -3   2   0  468.26   13.02
  -3   2   0  442.12   12.57
   3   2   0  431.12   11.14
  -3  -2   0  445.92   16.15
   3  -2   0  389.01   15.21
   3   2   0  471.57   11.35
  -3   2   0  418.29   11.74
  -3   2   0  397.95   12.58
  -3   2   0  457.72   12.27
  -3  -2  -1   13.13    4.43
  -3  -2  -1    8.68    0.94
   3  -2   1    6.63    0.77
  -3  -2  -1    6.32    0.56
  -3   2  -1    4.14    2.87
   3   2   1    8.07    0.97
  -3   2  -1    6.26    1.47
  -3   2  -1    8.26    1.71
   3   2   1    5.92    0.43
   3  -2   1    9.48    3.98
   3   2   1    6.68    0.65
   3   2   1    8.66    0.70
  -3   2  -1    5.87    1.34
  -3   2  -1    6.76    1.27
   3  -2   2  225.28    6.86
  -3   2  -2  203.60    7.22
   3   2   2  231.37    6.04
  -3  -2  -2  233.72    6.56
   3  -2   2  203.45    6.38
  -3   2  -2  265.84    8.17
   3   2   2  220.75    6.15
   3   2   2  225.61    6.46
  -3  -2  -2  237.99   11.73
  -3   2  -2  278.09    8.24
  -3   2  -2  278.82    7.74
  -3   2  -2  239.71   10.27
   3   2   2  219.40    6.69
  -3   2  -3  596.96   16.75
   3  -2   3  544.39   14.86
  -3   2  -3  607.54   15.73
  -3   2  -3  555.86   17.19
   3  -2   3  474.56   14.19
  -3  -2  -3  579.69   20.92
   3   2   3  523.03   13.85
   3   2   3  516.69   14.16
  -3   2  -3  541.55   18.39
  -3   2  -3  658.14   15.87
  -3   2  -3  644.51   15.27
   3  -2   4  260.36    8.03
  -3   2  -4  299.25    9.65
   3   2   4  235.46    7.19
   3  -2   4  279.10    8.27
  -3   2  -4  285.48    8.37
  -3  -2  -4  318.57    9.28
  -3   2  -4  288.24   10.19
   3  -2   4  245.65    7.53
   3   2   4  270.78    7.46
   3   2   4  268.16    7.04
  -3   2  -4  269.73   11.22
   3   2   4  249.85    7.17
   3  -2   5    6.07    1.19
  -3   2  -5    6.58    2.52
   3   2   5    7.07    0.81
   3   2   5    7.57    0.99
  -3  -2  -5    7.16    1.91
  -3   2  -5    7.12    3.44
   3  -2   5    6.45    1.06
   3   2   5    6.26    0.81
   3  -2   5    8.17    1.43
  -3   2  -5   10.22    2.60
  -3   2  -5    7.07    2.04
   3   2   6  200.75    6.46
  -3   2  -6  204.36    6.41
  -3   2  -6  216.17    8.05
   3   2   6  198.22    5.95
   3  -2   6  245.00    7.46
  -3   2  -6  218.11    7.43
  -3   2  -6  213.19    8.31
   3   2   6  198.92    5.87
   3   2   6  210.59    6.32
  -3   2  -6  212.04    7.87
  -3  -2  -6  231.32    6.72
   3  -2   6  205.97    6.74
   3  -2   7  558.63   15.79
  -3   2  -7  577.83   16.70
   3   2   7  580.62   15.40
  -3   2  -7  554.66   17.05
  -3   2  -7  562.37   16.05
  -3   2  -7  607.40   17.19
   3  -2   7  691.45   16.85
   3   2   7  575.86   15.60
  -3   2  -7  554.33   15.42
  -3   2  -7  639.63   16.87
   3  -2   7  480.63   17.11
   3  -2   7  515.68   15.34
  -3  -2  -7  637.50   15.88
  -3  -2  -7  691.91   18.30
  -3  -2  -8   46.29    2.48
   3   2   8   43.54    2.28
  -3   2  -8   52.62    3.58
   3   2   8   48.43    2.55
   3  -2   8   42.98    2.52
   3   2   8   44.13    2.56
  -3   2  -8   62.52    3.76
   3  -2   8   55.92    3.17
  -3  -2  -8   47.04    3.85
   3  -2   8   35.47    3.58
  -3   2  -8   45.00    2.27
  -3   2  -8   49.78    3.05
   3  -2   8   43.07    2.20
  -3  -2  -9  358.96   11.04
   3  -2   9  362.50   10.76
  -3   2  -9  545.80   13.49
   3   2   9  320.12   10.59
  -3   2  -9  363.38   10.81
  -3   2  -9  443.70   11.81
  -3   2  -9  561.32   12.82
   3   2   9  357.05   10.92
  -3   2  -9  577.23   12.72
   3  -2   9  468.42   12.36
  -3  -2  -9  314.48   13.00
   3  -2   9  344.14   10.49
  -3  -2  -9  384.55   11.52
   3  -2   9  426.31   14.16
   3   2   9  344.77   10.71
  -3  -2 -10  939.92   23.40
  -3  -2 -10  989.10   23.74
   3  -2  10  789.24   22.31
   3  -2  10  842.26   22.71
   3  -2  10  663.45   25.28
   3   2  10  912.51   22.93
  -3   2 -10  769.20   23.11
   3   2  10  909.70   23.37
  -3  -2 -10 1200.20   26.80
   3  -2  10  814.68   23.26
   3   2  10  973.43   23.30
  -3   2 -10  841.28   24.26
   3  -2  10  922.57   24.72
  -3   2 -10  835.89   23.46
   3  -2  10  991.11   24.32
  -3  -2 -10  816.21   25.95
  -3   2 -10  824.47   24.66
   3  -2  11  615.75   16.92
   3   2  11  595.56   17.54
  -3  -2 -11  637.40   18.56
   3  -2  11  704.80   18.44
  -3  -2 -11  746.84   20.14
   3  -2  11  658.31   17.63
  -3  -2 -11  641.23   17.46
   3  -2  11  728.43   19.09
  -3   2 -11  670.37   18.64
   3   2  11  583.20   17.18
   3  -2  11  538.44   20.09
   3   2  11  592.21   16.97
  -3  -2 -11  531.80   19.67
  -3   2 -11  677.66   19.04
   3   2  12  870.46   23.41
  -3  -2 -12  927.20   23.60
   3  -2  12  983.47   24.73
  -3  -2 -12  934.01   24.95
   3   2  12  828.67   23.58
   3   2  12  857.17   22.72
   3  -2  12  863.26   22.87
   3   2  12  853.08   23.05
   3  -2  12  798.32   26.50
   3  -2  12  963.62   24.38
   3   2  12  770.47   22.43
   3  -2  12  953.39   24.79
  -3   2 -12  856.39   23.57
   3  -2  12  747.35   22.96
  -3  -2 -12 1047.92   26.34
   3  -2  12  917.30   23.49
  -3  -2 -12  713.86   25.48
  -3   2 -12  987.58   24.77
  -3   2 -12 1085.83   25.02
  -3  -2 -13  731.15   20.58
  -3  -2 -13  688.29   21.71
   3  -2  13  982.01   21.86
   3   2  13  623.01   20.47
   3   2  13  680.04   19.64
   3  -2  13  771.17   20.11
   3  -2  13  771.98   24.01
   3   2  13  676.13   20.02
   3   2  13  674.92   19.69
   3  -2  13  905.15   22.05
  -3   2 -13  779.29   20.57
   3  -2  13  836.44   20.51
  -3  -2 -13  814.78   22.62
   3  -2  13  827.26   20.66
  -3  -2 -13  584.09   22.17
  -3   2 -13  932.92   22.03
   3   2  13  637.58   20.26
  -3   2 -13 1013.72   22.18
   3   2  14   48.06    3.40
   3  -2  14   62.62    2.98
   3  -2  14   71.51    3.82
  -3  -2 -14   49.56    4.34
  -3  -2 -14   60.48    3.51
   3  -2  14   59.87    3.13
   3   2  14   51.30    2.73
   3  -2  14   66.61    3.89
  -3   2 -14   57.88    3.20
  -3  -2 -14   61.95    4.51
   3  -2  14   65.26    3.29
  -3   2 -14   65.43    3.87
   3  -2  14   68.35    5.34
   3   2  14   55.80    3.10
   3  -2  15  681.93   16.53
  -3  -2 -15  592.93   17.00
   3  -2  15  735.68   17.60
  -3  -2 -15  566.46   18.30
   3   2  15  451.63   16.57
   3  -2  15  604.56   16.16
   3  -2  15  759.79   20.74
   3   2  15  548.60   17.00
   3   2  15  500.37   16.73
   3  -2  15  631.22   17.61
  -3  -2 -15  629.86   18.53
   3  -2  15  574.58   16.43
  -3  -2 -15  465.50   18.17
   3   2  15  483.61   16.57
  -3   2 -15  681.06   17.59
  -3   2 -15  626.01   17.29
   3  -2  16   19.19    1.74
   3  -2  16   30.50    2.36
   3   2  16   21.27    2.39
  -3  -2 -16   20.08    2.42
   3   2  16   16.64    2.40
   3   2  16   16.91    2.57
  -3   2 -16   20.50    2.26
   3  -2  16   21.21    3.49
  -3  -2 -16   21.06    2.38
   3  -2  16   24.13    2.55
  -3  -2 -16   24.81    3.41
   3   2  16   15.40    2.43
  -3   2 -16   23.50    2.67
  -3  -2 -16   17.56    3.42
  -3  -2 -16   19.93    3.73
  -3   2 -16   18.58    2.30
   3  -2  17   52.76    2.78
  -3  -2 -17   58.79    5.09
   3   2  17   65.56    4.16
  -3   2 -17   55.64    3.17
   3   2  17   55.83    3.93
  -3   2 -17   59.17    3.47
   3  -2  17   66.76    3.78
  -3  -2 -17   55.31    3.51
   3   2  17   62.83    3.59
   3  -2  17   70.92    3.29
  -3  -2 -17   60.25    4.56
  -3   2 -17   54.47    3.67
   3  -2  17   51.65    2.77
  -3  -2 -17   48.55    4.56
   3   2  17   48.90    3.57
  -3   2 -17   61.44    3.75
   3  -2  17   58.56    4.79
   3   2  18  257.94    9.51
  -3   2 -18  232.61    8.04
  -3   2 -18  246.80    8.47
   3   2  18  241.94    9.25
  -3  -2 -18  260.95    8.99
   3  -2  18  277.71    9.01
   3   2  18  268.17    8.77
   3  -2  18  308.09    8.37
  -3   2 -18  243.28    8.65
   3  -2  18  245.73    7.82
  -3  -2 -18  217.42   10.00
   3   2  18  221.56    8.84
  -3  -2 -18  294.33   11.00
  -3  -2 -19   64.83    5.27
   3   2  19   50.12    3.88
  -3   2 -19   53.22    3.15
   3   2  19   59.71    4.18
  -3   2 -19   45.80    2.69
   3  -2  19   51.18    2.63
  -3   2 -19   54.90    3.40
  -3  -2 -19   46.43    4.53
   3  -2  19   56.77    2.97
  -3  -2 -19   50.04    3.49
   3  -2  19   59.39    4.52
   3   2  19   51.64    3.29
   3   2  19   58.76    3.52
  -3  -2 -20    9.10    3.53
   3   2  20   10.20    2.44
  -3   2 -20   11.35    1.57
   3   2  20    9.31    2.42
   3  -2  20    8.53    1.13
  -3  -2 -20   10.05    2.91
   3  -2  20    8.96    2.36
   3   2  20    7.30    1.74
  -3   2 -20   11.81    2.02
   3   2  20    8.98    1.93
   3  -2  20   13.44    2.49
  -3  -2 -20    8.76    1.96
  -3   2 -21    4.10    1.20
   3  -2  21    4.20    2.06
   3   2  21    6.55    1.66
   3   2  21    4.56    2.26
  -3   2 -21    4.68    1.26
   3   2  21    4.37    2.23
   3   2  22   40.67    2.75
   3  -2  22   46.62    3.40
  -3   2 -22   37.34    2.26
  -3   2 -22   31.30    2.11
  -3  -2 -22   26.48    3.47
   3  -2  22   42.72    2.04
  -3  -2 -22   49.76    4.23
  -3   2 -22   43.33    2.68
  -3   2 -22   39.85    2.60
  -3  -2 -22   36.60    2.96
   3  -2  22   41.40    3.25
   3  -2  23    0.53    1.45
   3   2  23    2.42    1.76
   3   2  23    0.74    1.21
   3  -2  23    1.43    1.49
  -3   2 -23    1.29    0.93
  -3   2 -23    2.02    1.36
   3  -2  23    1.24    0.65
  -3  -2 -23    4.78    2.55
  -3   2 -23    1.35    1.24
  -3   2 -23    1.41    1.00
  -3  -2 -23    1.60    1.48
   3   2  24    6.25    1.82
  -3   2 -24    3.71    0.98
   3   2  24    4.33    1.18
   3  -2  24    5.11    1.51
   3  -2  24    4.48    0.69
  -3   2 -24    5.57    1.47
  -3   2 -24    4.77    1.31
  -3  -2 -24    5.63    2.53
   3   2  24    5.57    1.82
   3  -2  24    4.32    1.49
   3  -2  25    1.73    1.14
  -3   2 -25   -0.35    1.24
  -3  -2 -25    2.67    2.24
  -3   2 -25    0.16    1.02
   3   2  25    1.80    1.44
  -3  -2 -25   -0.62    1.60
   3   2  25   -0.57    1.49
   3  -2  26    2.44    0.95
   3   2  26    2.53    0.80
  -3   2 -26    1.65    1.20
   3   2  26    4.15    1.34
  -3  -2 -26    3.40    2.03
  -3  -2 -26    4.67    1.49
   3   2  26    1.31    1.07
   3   2  27    2.60    0.90
  -3  -2 -27    2.42    0.99
  -3  -2 -27   -0.05    1.42
   3   3 -26    4.37    0.65
   3  -3 -26    1.06    2.04
   3  -3 -25    1.19    2.81
  -3   3  25    3.49    1.39
  -3   3  25    4.26    1.65
   3   3 -25    2.52    0.96
  -3   3  25    2.22    1.06
  -3  -3  25    0.63    0.81
   3   3 -25    2.10    1.09
  -3  -3  25    3.16    0.79
   3  -3 -24   -1.06    3.53
  -3   3  24   -0.34    1.51
  -3   3  24    2.72    1.85
  -3  -3  24    0.54    1.17
  -3   3  24    1.20    1.23
   3   3 -24   -0.14    0.98
   3   3 -24    1.45    1.14
  -3  -3  24    0.38    0.78
  -3  -3  23    7.40    1.13
   3   3 -23    8.86    1.44
   3  -3 -23   10.53    4.15
  -3   3  23    9.53    2.15
  -3   3  23   10.07    2.35
  -3   3  23   10.23    1.74
  -3  -3  23    5.43    1.85
   3   3 -23   10.58    1.39
  -3   3  22    5.56    2.22
   3  -3 -22    0.37    1.52
  -3   3  22    3.19    2.18
   3  -3 -22    1.80    3.98
  -3   3  22    3.41    1.61
  -3   3  22    0.88    1.56
  -3  -3  22    0.41    1.93
   3   3 -22    1.38    1.16
   3   3 -22   -0.67    1.23
  -3  -3  22    0.83    0.87
   3   3 -21    0.17    1.14
  -3   3  21    2.83    2.21
  -3  -3  21    0.59    0.88
   3   3 -21    1.38    1.26
  -3   3  21    1.36    2.22
   3  -3 -21   -0.74    4.10
  -3   3  21    0.07    1.63
  -3  -3  21    0.27    2.31
   3   3 -20   45.41    2.65
   3   3 -20   45.68    2.25
  -3   3  20   35.55    3.54
   3  -3 -20   42.41    3.19
   3   3 -20   51.54    2.79
  -3  -3  20   40.70    2.75
  -3  -3  19   37.90    2.24
  -3   3  19   37.05    3.99
   3  -3 -19   37.10    3.05
  -3   3  19   38.45    3.17
  -3  -3  19   17.42    4.08
  -3   3  19   42.05    3.86
  -3   3  19   32.57    3.63
  -3   3  19   25.34    3.14
   3   3 -19   36.70    2.43
   3  -3 -19   26.00    3.79
  -3   3  19   29.90    3.38
   3  -3 -19   35.05    6.07
  -3  -3  19   33.96    2.61
   3  -3 -19   25.80    4.24
   3   3 -18  127.20    4.83
   3  -3 -18  121.95    9.39
  -3   3  18  133.61    7.05
  -3   3  18  118.35    6.30
  -3  -3  18  141.24    4.81
  -3   3  18  101.05    5.72
  -3   3  18  116.38    6.52
  -3   3  18  106.83    6.12
  -3  -3  18  132.79    5.12
   3  -3 -18   78.58    8.90
   3  -3 -18  102.49    6.47
   3   3 -18  119.01    4.44
  -3   3  18  134.40    6.59
   3  -3 -18  123.38    5.55
   3   3 -18  127.68    4.66
   3  -3 -18  102.19    7.23
  -3  -3  18   99.28    6.27
  -3   3  18  128.43    5.78
  -3  -3  18   47.98    6.75
  -3  -3  17   20.72    1.76
   3  -3 -17   20.12    5.54
  -3   3  17   17.63    3.50
  -3  -3  17   14.94    2.84
   3  -3 -17    9.27    3.50
   3   3 -17   18.76    1.80
  -3   3  17   13.25    2.29
   3  -3 -17    9.63    5.58
   3  -3 -17   11.90    3.22
   3   3 -17   16.14    1.59
  -3   3  17   15.31    3.06
   3   3 -17   18.02    1.99
  -3   3  17   11.45    3.06
   3  -3 -17   15.76    2.32
  -3  -3  17   20.43    2.28
   3   3 -17   15.53    1.90
  -3   3  17   19.07    2.59
  -3  -3  17    3.18    3.60
   3  -3 -16    9.22    2.50
  -3  -3  16   10.14    1.91
   3  -3 -16    8.96    5.02
  -3  -3  16    7.69    1.28
  -3  -3  16    3.60    2.35
   3  -3 -16    7.50    3.27
   3   3 -16    9.96    1.59
  -3   3  16    8.48    3.03
  -3   3  16    8.15    2.77
   3  -3 -16    5.24    5.29
   3   3 -16   10.82    1.75
   3  -3 -16    4.51    3.05
  -3   3  16    8.90    2.53
   3   3 -16    8.11    1.31
  -3   3  16    6.88    3.01
   3  -3 -16    7.95    1.95
  -3  -3  16   -3.96    4.71
  -3   3  16    6.36    2.00
  -3   3  15    4.25    3.03
  -3  -3  15    3.96    2.31
   3  -3 -15    2.49    2.96
   3   3 -15    6.38    1.59
   3  -3 -15    5.98    2.47
  -3  -3  15    6.12    1.78
  -3   3  15    5.10    3.02
  -3   3  15    3.00    2.55
   3   3 -15    4.49    1.02
   3   3 -15    4.56    1.46
   3  -3 -15    1.63    5.04
   3  -3 -15    4.19    2.86
   3   3 -15    4.20    1.12
  -3   3  15    4.69    2.33
   3  -3 -15    2.15    4.82
  -3  -3  15    4.68    1.12
  -3   3  15    4.49    2.06
  -3  -3  15   -2.39    4.23
   3  -3 -15    5.71    1.87
  -3  -3  15    5.94    1.46
   3  -3 -14    5.55    5.01
  -3  -3  14   31.70    2.08
  -3   3  14   12.35    3.22
   3   3 -14   27.63    2.42
  -3   3  14   11.73    3.18
  -3   3  14    9.32    2.83
  -3  -3  14   20.50    2.26
   3  -3 -14    8.61    2.55
   3  -3 -14    3.45    5.24
   3   3 -14   28.07    2.38
   3  -3 -14    8.98    3.00
   3  -3 -14    6.64    3.23
  -3  -3  14   50.50    5.03
   3  -3 -14    6.33    1.90
  -3  -3  14   44.62    2.34
   3   3 -14   14.50    1.47
  -3   3  14    7.05    2.06
  -3  -3  14   14.81    6.21
   3  -3 -13  137.65   10.67
  -3   3  13  114.19    6.34
   3  -3 -13  107.46    6.94
  -3  -3  13   95.70    6.07
  -3  -3  13  110.30    4.26
   3   3 -13  132.69    4.86
  -3   3  13  109.76    6.34
  -3   3  13  115.85    6.38
  -3  -3  13  116.36    4.68
   3  -3 -13  113.21    5.43
   3   3 -13  119.72    4.68
   3  -3 -13  118.38   10.63
  -3  -3  13   85.77    8.25
   3  -3 -13  105.41    6.40
  -3   3  13  112.91    5.56
   3   3 -13  102.77    4.02
   3  -3 -13  110.60    4.98
  -3  -3  13  115.05    4.29
   3   3 -13  112.10    4.17
   3  -3 -12  116.35    6.49
   3  -3 -12  164.10   11.22
  -3  -3  12  159.39    4.97
  -3  -3  12  132.91    9.09
   3   3 -12  184.70    5.48
   3  -3 -12  157.36    6.11
  -3  -3  12  147.92    5.24
  -3   3  12  149.55    7.04
  -3   3  12  153.36    7.10
   3   3 -12  172.47    5.45
   3  -3 -12   94.45    9.20
   3  -3 -12  137.62    5.46
  -3  -3  12  152.98    4.85
  -3   3  12  159.70    7.05
   3  -3 -12  123.93    7.14
  -3  -3  12  146.11    6.98
   3   3 -12  158.70    4.84
  -3   3  12  146.36    6.04
   3   3 -12  141.13    4.57
  -3   3  11   15.70    2.15
   3  -3 -11   17.76    5.51
  -3  -3  11   20.85    1.59
   3  -3 -11   14.89    3.25
  -3  -3  11   21.29    2.67
   3   3 -11   24.42    1.99
  -3   3  11   12.26    1.83
  -3   3  11   17.08    2.82
  -3   3  11   15.82    2.95
  -3  -3  11   21.62    4.18
   3   3 -11   24.22    1.95
   3  -3 -11    6.00    4.88
   3   3 -11   20.28    1.56
   3  -3 -11   15.57    3.02
   3  -3 -11   17.98    2.03
   3   3 -11   18.87    1.45
  -3   3  11   19.43    2.37
  -3  -3  11   18.70    1.89
   3  -3 -11   21.26    2.56
  -3   3  10  260.31    8.81
   3  -3 -10  218.90    9.80
   3  -3 -10  301.80   14.48
  -3  -3  10  312.67    8.31
  -3  -3  10  259.62    8.34
   3  -3 -10  298.16    9.33
   3   3 -10  341.57    8.68
  -3   3  10  172.37    8.26
   3  -3 -10   71.47   11.32
   3   3 -10  319.58    8.72
   3  -3 -10  199.78   12.75
  -3  -3  10  351.22   13.00
   3  -3 -10  236.27   10.54
   3   3 -10  306.93    8.66
  -3  -3  10  286.70    9.73
   3  -3 -10  252.63    8.63
   3   3 -10  275.71    7.85
  -3   3  10  282.22    9.18
   3   3 -10  311.45    8.27
   3  -3  -9  330.29   11.01
  -3   3   9  365.47   11.23
   3  -3  -9  278.23   12.11
   3  -3  -9  387.89   16.67
  -3   3   9  405.99   12.56
  -3   3   9  388.05   11.60
   3   3  -9  393.82   10.38
  -3  -3   9  406.49   10.72
  -3  -3   9  456.55   13.36
  -3  -3   9  460.20   14.76
   3   3  -9  453.90   11.11
  -3   3   9  225.73   10.65
   3  -3  -9  268.90   15.23
   3  -3  -9  224.45   16.65
   3  -3  -9  313.91   12.87
   3   3  -9  412.58   11.14
  -3  -3   9  379.44   11.94
   3  -3  -9  393.56   11.76
   3   3  -9  416.75   10.76
  -3  -3   9  388.86   11.85
   3  -3  -9  463.17   11.74
   3  -3  -8   34.46    3.80
  -3  -3   8   37.12    2.65
  -3   3   8   40.16    2.62
   3  -3  -8   36.20    5.91
  -3   3   8   43.37    3.29
   3  -3  -8   31.30    2.30
  -3  -3   8   40.78    2.04
  -3  -3   8   46.37    3.41
  -3   3   8   41.73    3.19
  -3   3   8   20.60    2.05
   3   3  -8   39.43    1.82
  -3   3   8   42.80    2.79
   3  -3  -8   30.99    5.73
   3  -3  -8   30.91    6.78
   3  -3  -8   40.44    2.87
  -3  -3   8   43.00    3.90
  -3  -3   8   40.83    2.86
   3  -3  -8   48.40    2.81
   3  -3  -8   38.41    2.48
  -3  -3   8   26.14    2.02
   3  -3  -8   40.75    2.45
   3   3  -8   43.99    2.13
   3  -3  -7    7.22    4.13
  -3   3   7    9.27    1.94
  -3   3   7    7.76    1.49
  -3  -3   7    8.84    1.02
  -3  -3   7   11.55    1.97
   3  -3  -7    8.21    1.68
  -3  -3   7    8.40    1.36
   3   3  -7    9.37    1.29
   3  -3  -7    7.75    2.54
   3   3  -7   11.46    1.32
   3  -3  -7    7.83    4.46
   3   3  -7    8.11    4.80
   3   3  -7    9.46    1.10
   3  -3  -7    7.86    1.34
  -3   3   7   10.18    1.84
   3   3  -7    7.71    0.86
  -3   3   7    9.75    1.56
   3  -3  -7    8.63    1.49
   3  -3  -7    7.67    1.42
  -3  -3   7    6.58    1.18
  -3  -3   7    9.76    1.76
   3  -3  -7   10.84    5.11
  -3   3   6   82.85    4.13
   3  -3  -6   81.73    7.18
  -3   3   6   90.69    4.43
  -3  -3   6   94.05    3.34
  -3   3   6   84.64    3.77
   3   3  -6  100.80    3.65
   3  -3  -6   61.16    6.88
   3   3  -6   76.99    8.07
   3  -3  -6   85.12    3.90
   3   3  -6   90.23    3.35
   3   3  -6   93.65    5.72
  -3   3   6   85.73    3.68
   3   3  -6   90.02    3.57
  -3  -3   6   77.50    3.66
  -3  -3   6   67.39    3.49
   3  -3  -6  106.50    4.44
  -3  -3   6   93.23    4.45
   3  -3  -6   89.38    4.07
   3  -3  -6   94.13    8.62
  -3   3   5   16.57    1.58
   3  -3  -5   16.14    4.39
  -3   3   5    9.46    1.39
  -3   3   5   17.10    2.05
  -3   3   5   16.58    1.62
   3  -3  -5   16.61    4.56
   3   3  -5   19.41    1.48
   3   3  -5   21.46    3.38
   3  -3  -5   16.43    1.83
   3   3  -5   19.45    1.38
   3   3  -5   15.23    4.52
   3   3  -5   17.23    1.52
  -3  -3   5   15.17    1.54
   3  -3  -5   12.19    3.54
   3  -3  -5   20.48    2.13
   3  -3  -5   19.53    1.97
  -3  -3   5   15.94    1.61
  -3  -3   5   21.07    2.26
   3  -3  -5   18.56    5.00
   3  -3  -4   29.92    4.83
  -3   3   4   39.73    2.76
  -3   3   4   39.09    2.19
  -3   3   4   37.11    2.17
  -3  -3   4   39.54    2.28
   3   3  -4   42.27    2.27
  -3   3   4   24.50    2.16
  -3   3   4   41.39    2.66
   3   3  -4   45.64    4.18
   3   3  -4   35.58    5.55
   3   3  -4   46.73    2.10
  -3   3   4   29.18    4.04
  -3   3   4   48.60    3.46
   3   3  -4   55.80    3.02
   3   3  -4   47.78    2.18
   3  -3  -4   41.17    5.69
   3  -3  -4   51.10    6.12
  -3  -3   4   53.26    3.34
   3  -3  -4   53.49    3.22
  -3   3   3  183.48    5.84
  -3   3   3  197.93    6.77
   3  -3  -3  232.82    7.64
  -3  -3   3  239.11    7.79
  -3   3   3  193.69    6.57
  -3   3   3  121.40    5.93
   3   3  -3  157.58   10.02
  -3   3   3  213.17    7.68
   3   3  -3  215.91    5.92
  -3   3   3  157.50    8.91
   3   3  -3  254.45    7.19
  -3  -3   3  180.23    9.70
   3  -3  -3  217.58   10.74
   3   3  -3  180.97    6.00
  -3   3   2  115.69    4.78
   3  -3  -2  138.14    5.65
  -3  -3   2  115.35    8.09
  -3   3   2  100.99    7.23
   3   3  -2   90.63    7.44
   3   3  -2  135.31    4.16
  -3   3   2  123.31    3.98
  -3   3   2  137.15    5.75
   3   3  -2  156.10    5.16
   3  -3  -2  129.96    8.02
  -3   3   2  116.80    4.59
  -3   3   2   87.44    4.42
   3  -3  -2  142.79    4.22
   3   3  -2  105.75    4.20
   3   3  -1  127.08    4.01
  -3   3   1  128.42    5.49
   3   3  -1  134.69    4.80
  -3   3   1  125.14    4.04
  -3   3   1  107.63    4.33
  -3  -3   1  124.13    8.96
  -3   3   1  116.54    4.69
   3  -3  -1  124.34    4.02
   3   3   0   58.50    2.18
  -3  -3   0   57.87    7.24
  -3   3   0   63.74    3.13
   3   3   0   63.59    2.49
  -3   3   0   66.52    3.72
   3   3   0   67.18    3.16
  -3   3   0   62.77    2.66
   3   3   0   63.41    2.31
  -3   3   0   57.06    2.75
   3  -3   0   57.20    2.47
   3  -3   0   60.47    3.26
  -3  -3  -1  215.47   13.44
  -3   3  -1  247.56    8.16
  -3   3  -1  255.33    8.67
   3   3   1  268.61    6.70
  -3   3  -1  188.78    7.24
  -3   3  -1  216.19    7.00
  -3   3  -1  246.20    7.66
   3  -3   1  228.26    7.99
  -3   3  -1  207.52   10.74
   3   3   1  253.13    6.95
   3   3   1  254.86    7.69
  -3   3  -1  247.63    8.40
   3  -3   1  217.87    6.92
  -3   3  -2    8.56    2.09
  -3   3  -2    5.46    1.72
   3   3   2    5.39    0.71
   3  -3   2    9.72    1.62
  -3  -3  -2    4.20    0.97
   3   3   2    4.22    1.17
  -3   3  -2    3.09    3.51
   3   3   2    4.53    0.78
  -3   3  -2    3.61    1.58
   3  -3   2    7.87    1.81
   3   3   2    5.04    0.70
   3   3   3   42.16    1.79
   3  -3   3   34.74    4.90
  -3   3  -3   46.42    3.55
  -3  -3  -3   40.91    2.41
   3  -3   3   42.37    2.82
  -3  -3  -3   49.97    3.48
   3  -3   3   45.59    3.10
  -3   3  -3   56.33    3.80
  -3   3  -3   41.95    5.90
   3   3   3   43.26    1.98
  -3   3  -3   45.83    3.09
   3   3   4    4.01    0.79
   3   3   4    3.18    0.72
  -3  -3  -4    5.44    1.15
   3  -3   4   13.20    2.05
  -3  -3  -4    4.43    1.75
   3  -3   4    8.27    1.59
   3  -3   4   11.02    1.92
  -3  -3  -4    4.46    1.21
  -3   3  -4   13.63    5.02
  -3   3  -4    5.85    0.96
   3   3   4    4.07    0.74
   3  -3   4    6.85    1.86
  -3   3  -4    8.28    2.38
  -3   3  -4    9.34    3.45
   3  -3   4   15.76    4.55
  -3   3  -5  181.17    7.81
  -3   3  -5  167.70    8.29
   3  -3   5  142.77    6.15
  -3  -3  -5  160.18    5.57
   3   3   5  138.37    4.39
  -3   3  -5  173.41    8.27
   3   3   5  140.80    4.90
   3   3   5  129.91    4.39
  -3  -3  -5  194.71   16.47
   3  -3   5  139.43    5.43
  -3   3  -5  144.94    9.81
   3  -3   5  165.02    5.98
   3  -3   5  144.09    5.59
  -3  -3  -5  184.16    6.78
  -3  -3  -5  122.01    5.26
   3  -3   5  138.19    8.92
   3  -3   5  124.86    4.98
  -3  -3  -5  174.55    6.23
  -3   3  -6   76.37    5.74
  -3   3  -6   80.12    4.94
   3  -3   6   64.97    3.05
  -3   3  -6   72.02    5.35
   3  -3   6   68.24    4.05
  -3  -3  -6   78.29    3.69
  -3   3  -6   79.91    5.47
   3   3   6   76.46    3.21
   3  -3   6   67.64    3.34
   3   3   6   78.14    3.67
  -3  -3  -6   84.77   13.08
   3  -3   6   61.98    6.20
  -3  -3  -6   85.05    4.24
   3  -3   6   71.78    4.28
   3  -3   6   69.84    6.75
   3  -3   6   63.05    3.34
  -3  -3  -6   72.31    4.18
  -3  -3  -6   55.43    3.21
   3  -3   6   75.02    3.66
   3  -3   6   62.37    3.25
  -3   3  -6   65.78    4.27
  -3   3  -6   68.96    7.28
  -3  -3  -7  145.47    5.88
   3  -3   7  110.11    5.76
  -3   3  -7  110.06    6.25
   3  -3   7  111.05    4.28
  -3  -3  -7  177.83    9.49
   3  -3   7  121.71    5.46
  -3   3  -7  116.17    6.65
  -3   3  -7  115.94    5.52
  -3  -3  -7  130.43    5.13
   3   3   7  108.96    4.23
  -3   3  -7  114.16    6.17
  -3  -3  -7  155.08    8.53
   3  -3   7  110.08    4.76
   3   3   7  109.22    4.57
  -3  -3  -7  129.12   16.19
  -3   3  -7  114.41    5.62
   3  -3   7  103.97    4.31
   3  -3   7  116.51    8.61
   3  -3   7  104.97    7.66
  -3  -3  -7  123.11    5.54
   3  -3   7  111.75    4.63
  -3  -3  -7   91.86    4.41
   3  -3   7   99.29    4.36
  -3  -3  -7  132.00    5.71
  -3  -3  -8   91.70    7.47
   3  -3   8   68.01    3.94
   3  -3   8   59.56    4.43
  -3  -3  -8   77.25    4.35
   3  -3   8   56.67    2.88
  -3   3  -8   65.76    4.77
   3   3   8   78.75    3.50
  -3  -3  -8   69.03    3.67
  -3   3  -8   68.36    4.81
   3   3   8   74.98    3.60
   3  -3   8   53.16    2.81
  -3   3  -8   66.51    4.09
  -3  -3  -8   48.26    3.02
  -3  -3  -8   71.69    4.17
   3  -3   8   62.15    3.15
   3  -3   8   52.74    2.89
   3  -3   8   65.93    6.23
   3  -3   8   68.16    3.77
  -3  -3  -8   59.51   13.75
  -3  -3  -8   81.43    6.81
   3   3   8   77.24    3.20
  -3   3  -8   62.91    4.27
   3  -3   8   36.32    3.82
  -3  -3  -8   77.41    4.52
   3  -3   9    3.74    0.98
   3  -3   9    4.67    1.17
  -3  -3  -9    5.37    1.86
  -3  -3  -9    4.39    1.90
   3  -3   9    4.08    2.00
   3  -3   9    3.97    1.04
  -3  -3  -9    3.69    4.09
   3  -3   9    5.01    1.61
  -3   3  -9   41.12    3.69
   3   3   9    4.22    1.46
   3   3   9    2.68    1.15
   3  -3   9    5.04    3.73
   3   3   9    3.66    1.62
   3   3   9    4.65    1.27
   3  -3   9    4.48    1.69
  -3  -3  -9    3.66    3.69
  -3  -3  -9   -0.72   11.96
  -3   3  -9   27.51    3.64
   3  -3   9    2.78    1.98
  -3  -3  -9    6.98    2.32
  -3   3  -9   35.19    3.53
  -3   3  -9    8.88    1.93
   3  -3   9    4.15    0.97
  -3  -3  -9    4.64    1.58
   3  -3  10    4.88    2.35
  -3  -3 -10    3.00    1.90
  -3  -3 -10    1.01    2.40
   3  -3  10    2.02    2.03
  -3   3 -10    2.29    1.93
   3  -3  10    2.07    0.96
  -3  -3 -10   -5.58   12.44
  -3   3 -10    3.01    2.55
   3  -3  10    4.02    2.02
  -3  -3 -10   -0.44    3.83
  -3  -3 -10    2.53    1.49
   3   3  10    2.02    1.65
  -3   3 -10    1.76    1.51
   3   3  10    1.61    1.57
  -3   3 -10    2.28    1.93
  -3  -3 -10    0.77    3.70
   3  -3  10    3.59    1.63
   3   3  10    3.02    1.28
  -3  -3 -10    3.31    1.73
   3   3  11   96.49    4.40
   3  -3  11  119.26    6.03
  -3  -3 -11  124.36    9.08
  -3  -3 -11   55.69   17.45
  -3   3 -11  106.19    5.86
  -3  -3 -11  101.10    4.85
   3   3  11   98.60    5.00
   3  -3  11   94.61    3.93
   3  -3  11   66.34    4.82
  -3  -3 -11  102.57    5.88
   3   3  11   93.22    4.63
   3   3  11   98.95    4.97
  -3   3 -11   90.08    4.48
   3  -3  11   90.85    6.10
  -3  -3 -11  127.26    5.83
  -3  -3 -11  115.81    9.63
   3  -3  11  104.73    4.87
   3  -3  11   60.84    5.86
   3   3  11   95.00    4.05
   3   3  12   84.65    4.44
  -3  -3 -12  124.54   25.22
   3   3  12   93.01    3.48
  -3   3 -12   12.31    2.91
   3  -3  12   12.74    2.94
  -3  -3 -12  258.45   13.19
   3   3  12  106.01    4.20
  -3  -3 -12  106.44   10.21
  -3   3 -12   10.66    3.41
  -3  -3 -12   83.88    5.31
  -3  -3 -12  118.82    5.51
   3  -3  12   14.70    3.18
   3  -3  13   21.31    3.38
  -3  -3 -13    3.52   14.46
  -3  -3 -13   25.63    5.81
  -3   3 -13   19.84    3.12
   3  -3  13   -0.86    3.05
   3   3  13   22.64    2.79
   3  -3  13   17.93    1.72
  -3   3 -13   23.30    3.51
   3   3  13   18.97    2.55
  -3  -3 -13   19.83    3.75
   3  -3  13   22.22    2.84
  -3  -3 -13   20.25    2.79
   3  -3  13   16.62    2.12
   3   3  13   19.36    2.29
  -3  -3 -13   22.09    5.63
   3  -3  13   20.99    2.29
   3  -3  13   -0.45    2.68
   3   3  13   14.63    1.93
   3   3  14  197.54    6.97
  -3  -3 -14  198.02    8.20
   3  -3  14  212.48    6.91
  -3  -3 -14  218.18    7.38
  -3  -3 -14  220.78   12.46
   3  -3  14  165.45    5.41
   3  -3  14  211.92    8.54
  -3  -3 -14  110.54   18.73
  -3  -3 -14  228.22   11.71
  -3   3 -14  237.73    7.57
   3  -3  14  179.70    5.26
  -3   3 -14  244.82    7.81
   3   3  14  194.95    6.56
   3   3  14  194.43    5.60
   3   3  15    6.25    2.31
   3   3  15    5.23    2.23
   3  -3  15   -0.88    2.44
   3  -3  15   10.35    2.09
  -3  -3 -15    8.07    3.62
   3  -3  15    0.22    3.00
   3  -3  15    5.87    1.26
  -3  -3 -15    9.51    4.72
   3   3  15    5.37    2.24
  -3   3 -15    9.77    2.53
   3  -3  15    6.62    1.73
  -3   3 -15    9.01    2.29
  -3  -3 -15    6.15   11.58
   3  -3  15    6.99    2.63
  -3  -3 -15    5.08    4.20
  -3  -3 -15    5.07    2.17
   3  -3  16   13.00    1.57
  -3  -3 -16   25.27    5.59
   3   3  16   15.08    2.77
   3   3  16   12.10    2.57
  -3   3 -16   19.67    2.47
   3   3  16   16.32    2.66
   3  -3  16   18.74    2.31
  -3  -3 -16   16.40    3.95
  -3  -3 -16   15.17    2.65
   3  -3  16   20.64    2.00
  -3  -3 -16    5.74   11.16
   3  -3  16   16.28    2.96
  -3   3 -16   20.55    2.59
  -3  -3 -16   12.27    4.70
   3   3  16   13.58    2.57
  -3   3 -16   20.21    2.70
   3   3  16   13.82    2.10
   3  -3  16    3.69    2.50
  -3  -3 -17    4.97    2.21
   3   3  17    3.92    2.18
  -3  -3 -17    8.14    4.62
   3  -3  17    3.18    1.07
   3   3  17    6.19    2.51
   3   3  17    3.52    2.16
  -3   3 -17    2.63    1.56
   3   3  17    5.38    2.30
   3  -3  17   -0.70    2.96
   3   3  17    3.24    1.57
   3   3  17    4.86    1.87
   3  -3  17    0.17    2.29
   3  -3  17    7.24    1.68
  -3  -3 -17    4.64   10.64
   3  -3  17    5.11    2.10
  -3  -3 -17    2.89    4.15
  -3   3 -17    4.40    1.76
  -3   3 -17    9.06    2.25
   3   3  17    7.23    2.42
  -3  -3 -17    0.76    2.25
  -3  -3 -17    2.70    3.40
   3  -3  18  140.35    5.15
   3   3  18  138.11    6.58
  -3  -3 -18  131.02    6.34
  -3   3 -18  147.25    5.71
   3   3  18  155.43    6.84
  -3  -3 -18  109.25   15.61
   3  -3  18  134.58    7.90
   3   3  18  131.91    5.53
   3  -3  18  140.17    6.78
  -3  -3 -18  126.07    9.26
   3  -3  18  174.52    5.55
   3   3  18  152.09    5.94
   3  -3  18  132.49    7.73
   3   3  18  133.76    6.43
  -3  -3 -18  143.53    6.22
  -3  -3 -18  169.53    8.19
   3  -3  18  144.50    5.14
  -3   3 -18  170.83    6.26
  -3  -3 -18  157.12    9.78
   3   3  18  149.36    6.88
  -3   3 -18  145.58    5.77
   3   3  19    0.46    2.02
  -3   3 -19   -0.45    1.08
   3  -3  19    0.67    1.09
   3   3  19    2.16    2.12
   3  -3  19   -3.07    2.78
  -3   3 -19    0.65    1.30
   3   3  19   -0.46    2.25
  -3  -3 -19   -1.18    3.21
   3  -3  20   62.72    2.72
  -3  -3 -20   65.09    6.10
  -3   3 -20   59.93    3.18
   3   3  20   60.89    3.39
   3  -3  20   63.60    4.47
   3  -3  20   59.63    2.66
   3   3  20   60.32    4.31
  -3   3 -20   50.90    2.90
  -3   3 -21   18.94    1.61
   3  -3  21   26.89    1.60
  -3   3 -21   27.60    2.00
  -3  -3 -21   20.23    2.26
  -3  -3 -21   23.09    4.30
   3  -3  21   27.27    2.83
   3   3  21   26.46    2.21
   3   3  21   24.61    3.00
  -3   3 -21   20.44    1.70
  -3  -3 -22    8.42    2.03
   3  -3  22    9.58    1.86
  -3   3 -22    7.57    1.50
   3  -3  22   10.35    1.01
   3   3  22   10.25    2.14
  -3   3 -22    7.58    1.13
  -3  -3 -22    4.33    3.18
  -3   3 -22    7.71    1.30
  -3   3 -23    0.79    0.75
  -3  -3 -23    1.15    1.58
   3  -3  23    0.20    1.22
  -3  -3 -23    2.01    2.83
  -3   3 -23   -0.14    0.86
   3   3  23    0.75    1.73
  -3   3 -23    1.56    1.19
   3  -3  23   -0.09    0.56
   3  -3  24   10.51    0.85
  -3   3 -24   10.56    1.37
  -3  -3 -24   10.77    1.78
   3   3  24   14.67    2.19
   3   3  24   13.88    1.96
  -3  -3 -24    8.98    2.77
  -3   3 -24    8.27    0.96
  -3   3 -25    0.59    0.92
  -3  -3 -25    0.67    1.65
  -3  -3 -25    2.20    1.14
   3   3  25    0.74    1.22
   3   3  25    2.55    1.27
  -3  -3 -26    0.26    0.67
   3   3  26    1.62    0.76
  -3   4  24    0.16    1.03
  -3  -4  24    0.93    0.58
  -3  -4  23    0.26    0.68
  -3   4  23    0.43    1.38
  -3   4  23    1.20    1.18
  -3  -4  23   -0.17    0.29
   3  -4 -23   -0.25    2.61
  -3   4  22    3.90    1.92
   3   4 -22    2.01    0.87
   3  -4 -22    0.25    3.69
  -3  -4  22    2.05    0.87
  -3   4  22    3.27    1.59
   3  -4 -21   -0.92    2.29
  -3   4  21    3.98    2.19
   3   4 -21    0.59    0.88
   3  -4 -21   -0.65    4.10
  -3  -4  21    0.11    0.82
  -3   4  21    0.94    1.59
   3  -4 -20    0.36    2.74
   3   4 -20    2.27    0.99
  -3   4  20    2.31    2.26
  -3  -4  20    1.97    0.92
   3   4 -20    1.45    0.93
   3  -4 -20   -3.66    5.08
  -3   4  20    0.78    1.71
  -3   4  19    3.08    1.88
   3   4 -19    1.47    1.08
   3  -4 -19   -1.83    3.18
   3   4 -19    1.46    0.98
  -3  -4  19    1.20    0.89
   3  -4 -19   -2.89    5.63
  -3  -4  19    2.29    1.25
  -3   4  19    0.92    2.19
  -3   4  19    0.79    2.01
  -3  -4  18   75.29    3.25
   3  -4 -18   48.25    8.23
   3   4 -18   75.40    3.10
   3  -4 -18   33.76    5.14
  -3   4  18   68.33    4.28
  -3   4  18   71.17    4.94
  -3   4  18   76.07    5.22
  -3   4  18   58.72    4.70
  -3   4  18   81.43    5.39
  -3  -4  17    1.86    1.30
  -3   4  17    0.75    2.66
   3  -4 -17    4.75    3.87
  -3   4  17   -1.44    1.84
  -3   4  17    0.12    2.45
   3  -4 -17    0.89    1.46
   3   4 -17    0.96    1.03
  -3   4  17    0.25    2.44
  -3   4  17    1.25    2.64
   3  -4 -16   12.88    2.02
  -3   4  16   21.70    3.71
   3   4 -16   19.95    1.86
  -3   4  16   21.09    3.62
  -3   4  16   18.89    3.54
  -3  -4  16   20.05    2.06
  -3  -4  15   -0.40    0.97
  -3   4  15   -0.26    2.85
  -3  -4  15   -1.60    2.03
   3   4 -15   -0.32    1.09
  -3   4  15    0.27    2.88
  -3   4  15   -0.28    2.73
   3  -4 -15   -0.27    1.48
   3  -4 -15    1.77    2.28
  -3  -4  15    0.94    1.47
   3  -4 -15   -3.40    7.33
  -3  -4  15   -0.68    2.14
   3  -4 -15   -1.58    3.80
  -3   4  15    0.26    1.78
  -3   4  15   -1.57    1.99
   3   4 -15    0.47    1.14
   3  -4 -15   -2.98    4.67
  -3  -4  14    1.09    1.01
  -3   4  14   18.80    3.86
  -3  -4  14   -2.23    2.53
   3   4 -14    0.68    1.41
  -3   4  14   14.57    3.90
  -3   4  14   13.16    3.67
   3  -4 -14    1.46    1.56
  -3  -4  14    0.91    1.49
   3  -4 -14   10.90    2.82
  -3   4  14   15.44    2.82
   3  -4 -14   -3.05    4.03
   3  -4 -14  -12.47    8.53
  -3  -4  14    1.32    2.45
   3  -4 -14    3.06    4.97
   3   4 -14    1.02    1.20
   3   4 -13   49.27    2.91
  -3   4  13   37.28    3.35
  -3  -4  13   28.22    3.70
  -3   4  13   37.99    4.36
  -3   4  13   42.59    4.72
  -3  -4  13   39.61    2.71
   3  -4 -13   37.74    3.57
  -3  -4  13   38.51    2.38
  -3   4  13   42.50    4.52
   3  -4 -13   19.87    5.18
   3  -4 -13   24.48    8.58
   3  -4 -13   28.28    2.62
  -3  -4  13   26.33    4.31
   3   4 -13   40.93    2.62
   3  -4 -13   22.01    6.24
   3   4 -12   24.90    2.26
  -3   4  12   17.88    2.65
  -3   4  12   25.15    3.92
  -3   4  12   21.97    3.66
  -3  -4  12   15.93    2.95
  -3  -4  12   20.13    2.16
   3   4 -12   23.11    2.10
   3  -4 -12   14.71    5.90
  -3  -4  12   15.45    3.56
   3  -4 -12   18.53    2.24
   3  -4 -12    7.69    4.78
  -3   4  12   18.56    3.40
  -3  -4  12   19.10    1.81
   3  -4 -12   10.71    8.28
  -3   4  11    7.82    2.13
  -3  -4  11   10.01    1.44
  -3   4  11   11.08    3.01
   3  -4 -11    2.50    7.29
   3   4 -11   10.39    1.71
   3  -4 -11    5.92    1.71
  -3   4  11    5.78    3.03
  -3   4  11    6.74    3.01
   3   4 -11    8.50    1.41
   3   4 -11   11.35    1.66
   3  -4 -11    1.97    5.38
  -3  -4  11   10.83    3.10
   3  -4 -11    3.11    4.31
  -3  -4  11    6.01    2.29
  -3  -4  11    8.77    1.79
   3  -4 -11    9.73    2.52
  -3   4  10    0.95    1.66
   3  -4 -10    2.35    6.94
  -3   4  10    0.97    2.37
  -3  -4  10    0.71    0.96
   3   4 -10    0.44    1.23
   3  -4 -10   -0.74    1.55
  -3   4  10    0.12    2.50
  -3   4  10   -0.58    2.64
   3   4 -10    0.05    1.02
   3   4 -10    0.27    1.29
   3  -4 -10    0.83    5.46
  -3  -4  10    3.84    2.86
  -3  -4  10   -1.84    1.83
  -3  -4  10   -0.47    1.51
   3  -4 -10   -1.96    2.35
   3  -4 -10   -3.49    4.56
  -3  -4   9   82.31    3.65
  -3   4   9  102.09    5.66
  -3  -4   9   80.50    4.76
   3   4  -9  106.00    4.23
   3  -4  -9   83.06    4.06
  -3  -4   9   70.73    4.92
  -3   4   9   80.57    5.43
  -3   4   9   95.02    5.73
   3   4  -9   92.08    3.86
   3  -4  -9   85.35    3.99
   3   4  -9   99.77    4.11
   3  -4  -9   62.03    8.56
  -3  -4   9   94.68    6.10
   3  -4  -9   62.32   10.24
   3  -4  -9   85.41    4.73
   3  -4  -9   50.51    6.80
  -3  -4   8    6.67    1.23
  -3   4   8   21.36    3.11
  -3  -4   8    5.46    1.81
   3   4  -8    7.78    1.44
   3  -4  -8   15.93    2.10
  -3  -4   8    5.93    2.18
  -3  -4   8    2.43    2.34
  -3   4   8   18.80    3.15
  -3   4   8   27.47    3.58
   3   4  -8    9.28    1.35
   3  -4  -8   14.97    2.00
   3   4  -8    6.03    1.50
   3  -4  -8  113.66   10.42
  -3  -4   8    7.95    2.67
   3  -4  -8   77.74    8.04
   3  -4  -8   32.24    3.14
   3  -4  -8   99.76   11.35
   3   4  -7  301.31    8.52
  -3  -4   7  264.33   10.33
   3  -4  -7  261.39    9.00
  -3  -4   7  260.48   10.07
  -3  -4   7  243.94    8.92
  -3   4   7  247.91    9.82
   3   4  -7  292.29    8.44
   3  -4  -7  271.06    8.94
   3   4  -7  290.00    8.50
   3  -4  -7  186.32   13.13
   3  -4  -7  210.18   14.78
  -3   4   7  239.25    9.50
   3  -4  -7  162.87   11.21
  -3  -4   7  270.98    8.17
   3  -4  -7  247.92    8.97
   3   4  -6  207.30    6.52
   3  -4  -6  196.00    7.29
   3  -4  -6  137.78   11.04
   3   4  -6  204.63    6.51
  -3   4   6  162.39    7.27
   3  -4  -6  126.10    9.65
   3   4  -6  220.15    6.61
  -3   4   6  171.79    7.29
   3  -4  -6  164.29   12.92
  -3  -4   6  173.96    6.88
   3  -4  -6  191.44    7.40
  -3  -4   6  197.44    8.47
   3  -4  -6  229.19    8.12
   3  -4  -6  169.44    6.90
   3   4  -5    2.34    1.06
   3  -4  -5    0.72    5.55
   3   4  -5    2.18    1.04
  -3   4   5    0.66    1.65
  -3  -4   5    1.93    1.47
   3  -4  -5    0.57    4.35
   3  -4  -5    1.60    1.64
  -3  -4   5    4.59    2.44
   3  -4  -5    5.44    1.98
   3  -4  -5    2.10    1.57
   3   4  -5    2.63    1.09
   3  -4  -5    2.22    1.77
  -3  -4   5    4.02    1.69
   3  -4  -4  154.89   11.28
  -3   4   4  172.87    7.30
   3   4  -4  262.36    7.10
  -3   4   4  172.75    7.41
  -3  -4   4  203.07    7.24
   3  -4  -4  146.44    9.95
  -3  -4   4  227.29    9.13
   3  -4  -4  261.02    9.15
   3  -4  -4  224.45    8.36
   3  -4  -4  226.78    8.28
   3   4  -4  172.58    9.57
   3   4  -4  243.97    7.10
   3  -4  -4  191.93    7.30
  -3  -4   4  245.37    8.17
   3  -4  -3    7.46    5.02
  -3   4   3    9.07    1.75
   3   4  -3   12.43    1.33
  -3   4   3    7.89    1.82
  -3  -4   3   11.78    1.59
   3  -4  -3    8.34    4.37
   3  -4  -3   16.44    2.66
  -3  -4   3    8.13    1.66
  -3  -4   3   12.83    2.64
   3  -4  -3   11.09    2.25
   3   4  -3   11.91    1.35
   3  -4  -3   10.07    1.94
   3   4  -3    5.73    2.94
   3  -4  -3    8.78    1.79
   3   4  -2   22.89    1.60
  -3   4   2   13.78    2.02
  -3  -4   2   13.43    2.03
   3  -4  -2   21.29    2.94
   3  -4  -2   17.30    2.58
  -3  -4   2   27.77    3.43
   3  -4  -2   18.25    2.50
   3   4  -2   19.88    1.64
  -3  -4   2   19.87    5.88
   3  -4  -2    9.02    5.39
  -3  -4   2   16.94    1.80
   3  -4  -2   12.75    4.52
   3  -4  -2    3.94    6.35
  -3  -4   2   19.76    1.69
  -3  -4   2   18.47    2.54
   3  -4  -2   14.02    1.92
   3   4  -1    0.87    1.32
  -3   4   1    0.95    2.91
   3   4  -1    1.65    0.93
  -3   4   1    1.36    2.01
   3  -4  -1    1.32    1.65
   3  -4  -1    2.30    4.82
  -3  -4   1    0.79    5.34
   3  -4  -1    1.47    0.94
  -3  -4   1    1.18    1.21
   3  -4  -1    1.11    3.97
   3  -4  -1   -4.55    6.33
   3   4  -1    0.56    0.92
  -3  -4   1    1.62    1.45
   3  -4  -1    1.32    1.68
  -3  -4   1   -0.83    2.25
   3  -4  -1    2.19    2.08
  -3  -4   1    2.82    1.76
  -3  -4   1    0.08    0.93
  -3   4   1    0.51    1.54
  -3   4   0   16.38    2.24
  -3  -4   0   16.05    2.17
  -3  -4   0   27.46    3.52
   3  -4   0   29.66    3.29
   3  -4   0   17.76    2.65
   3  -4   0   22.11    5.99
  -3  -4   0   15.96    6.96
  -3  -4   0   22.63    2.02
   3  -4   0   23.82    1.75
   3  -4   0   13.45    4.64
  -3  -4   0   17.11    5.68
   3  -4   0   15.24    6.17
  -3   4   0   13.74    3.60
   3  -4   0   21.00    2.58
   3   4   0   23.06    2.28
  -3   4   0   20.43    2.75
   3   4   0   27.00    1.82
  -3  -4   0   24.02    1.77
  -3  -4   0   17.87    2.40
  -3   4  -1   70.40    4.43
  -3   4  -1   57.88    6.14
   3  -4   1   79.97    4.71
   3   4   1   96.06    3.61
   3   4   1   93.88    4.40
  -3  -4  -1  102.27    4.20
   3  -4   1   90.03    3.60
  -3  -4  -1   70.26    8.46
   3  -4   1   59.78    6.85
   3  -4   1   67.70    8.25
  -3  -4  -1   79.87   10.42
   3   4   1   96.47    3.91
   3  -4   1   77.39    4.74
  -3  -4  -1  101.78    5.94
   3  -4   1  100.12    5.55
  -3  -4  -1   60.66    3.99
  -3  -4  -1   76.97    4.42
  -3  -4  -1   92.05    3.66
  -3   4  -2   62.34    6.30
   3  -4   2   74.10    4.44
   3   4   2   82.03    3.29
  -3   4  -2   79.06    3.85
  -3  -4  -2   80.93   12.11
   3   4   2   84.93    3.59
   3  -4   2   72.96    3.31
   3  -4   2   59.08    6.83
  -3  -4  -2   71.11    9.20
   3  -4   2   53.08    7.39
  -3  -4  -2   61.86    3.91
   3  -4   2   73.31    4.55
   3  -4   2   85.96    5.09
  -3  -4  -2   94.58    5.77
  -3  -4  -2   85.87    3.54
  -3  -4  -2   76.08    4.36
   3  -4   3  316.02   11.17
  -3   4  -3  255.24   11.88
   3  -4   3  266.71   14.75
   3  -4   3  369.97   11.98
   3  -4   3  290.18   10.83
  -3  -4  -3  374.98   12.69
  -3   4  -3  248.20   13.41
   3  -4   3  295.97   10.68
   3   4   3  328.86    9.24
  -3   4  -3  359.29   10.74
  -3  -4  -3  318.25   21.16
   3   4   3  343.40    9.68
  -3  -4  -3  329.30    9.66
   3  -4   3  274.86   13.96
  -3  -4  -3  299.64   18.17
   3  -4   3  294.48    9.38
  -3  -4  -3  296.04   10.51
   3  -4   4  136.66    6.48
  -3   4  -4  117.88    7.31
   3  -4   4  124.63    5.92
  -3  -4  -4  142.33    7.30
   3  -4   4  156.57    6.77
  -3   4  -4  114.22    6.56
   3   4   4  124.55    4.92
   3   4   4  154.25    5.17
   3  -4   4  124.73    4.91
   3  -4   4  109.94    9.22
   3  -4   4  116.88    9.14
  -3  -4  -4  139.68    5.16
   3  -4   4  124.52    5.85
  -3   4  -4   98.32    8.31
  -3  -4  -4  134.07    6.10
   3  -4   5   40.80    3.23
  -3  -4  -5   47.79    4.55
   3  -4   5   47.19    3.64
  -3  -4  -5   32.24    2.43
  -3   4  -5   36.70    4.54
   3  -4   5   38.88    2.52
  -3   4  -5   35.05    5.84
   3  -4   5   39.78    3.17
   3   4   5   40.64    2.45
  -3  -4  -5   42.75   13.84
   3   4   5   35.56    2.93
   3  -4   5   35.48    6.76
   3  -4   5   41.15    3.61
  -3  -4  -5   36.65    3.46
   3  -4   5   39.53    6.65
  -3  -4  -5   29.31    3.18
  -3   4  -6    0.52    2.76
   3  -4   6   -0.35    1.23
  -3  -4  -6    2.62    3.18
   3  -4   6    3.46    1.84
  -3  -4  -6   -0.36    2.57
   3  -4   6    2.87    1.64
  -3  -4  -6   -3.52   13.53
   3   4   6    1.51    1.73
   3  -4   6    0.85    4.96
  -3  -4  -6    1.12    2.16
   3  -4   6   17.53    6.59
  -3  -4  -6    0.61    2.20
   3  -4   6   -1.17    2.89
  -3   4  -6   -0.82    3.21
   3  -4   7    9.29    1.73
  -3  -4  -7   19.43   13.60
   3   4   7   10.66    2.02
  -3   4  -7    8.61    3.46
   3   4   7   11.49    2.01
   3  -4   7   12.32    5.16
  -3  -4  -7   11.97    2.83
  -3   4  -7    8.95    2.90
   3  -4   7    9.91    1.77
   3  -4   7    9.46    1.92
  -3  -4  -7   15.31    3.11
  -3  -4  -7    9.55    3.24
  -3  -4  -7   16.15    2.90
   3  -4   7    4.03    2.91
   3  -4   8    2.12    1.20
   3   4   8    3.05    2.25
   3   4   8    3.86    2.03
   3   4   8    2.72    1.66
  -3   4  -8    2.36    2.99
   3  -4   8    2.40    4.87
  -3  -4  -8    1.82    2.60
   3  -4   8    1.38    1.16
   3  -4   8    1.27    1.42
  -3   4  -8    0.25    2.80
   3  -4   8    1.32    1.21
  -3  -4  -8   -0.12    2.53
  -3  -4  -8    5.30    2.58
   3  -4   8    0.79    2.58
  -3  -4  -9   67.65    5.08
   3  -4   9   80.73    4.39
  -3   4  -9   73.54    5.50
   3  -4   9   76.59    3.70
   3   4   9   76.60    4.95
   3   4   9   75.48    4.34
  -3  -4  -9   87.42   19.32
  -3  -4  -9   63.30    8.72
  -3  -4  -9   89.82    5.95
  -3   4  -9   63.23    4.70
   3   4   9   81.89    4.12
  -3  -4  -9   67.45    5.09
   3  -4   9   49.99    4.68
  -3  -4 -10    2.54    2.52
  -3  -4 -10   15.12   14.12
  -3   4 -10    4.28    2.70
  -3  -4 -10    9.72    5.98
   3  -4  10    6.23    1.87
  -3  -4 -10    8.80    5.62
   3   4  10    4.91    2.45
   3  -4  10    2.99    1.42
   3   4  10    4.88    1.85
  -3   4 -10    5.90    3.53
  -3  -4 -10    6.80    3.01
   3  -4  10    4.05    2.37
  -3  -4 -10    6.04    3.09
   3   4  10    4.52    2.09
   3   4  10    4.75    2.51
   3  -4  10    4.42    1.24
  -3  -4 -11    1.40    2.99
   3  -4  11    4.30    2.34
   3  -4  11   -0.69    1.33
   3   4  11    1.28    1.70
  -3  -4 -11   -1.86    5.23
  -3   4 -11    5.65    2.89
   3  -4  11    2.40    1.81
  -3  -4 -11   12.04    6.10
  -3  -4 -11    3.84   13.57
  -3  -4 -11    1.99    2.71
   3   4  11    0.50    2.26
  -3   4 -11    6.83    3.41
  -3  -4 -12   48.76    4.70
   3  -4  12   49.77    3.97
  -3  -4 -12   54.80    9.10
  -3   4 -12   57.36    4.44
   3  -4  12   55.47    4.11
   3  -4  12   49.62    3.16
   3   4  12   54.68    3.45
  -3   4 -12   53.04    4.47
   3   4  12   63.08    4.13
   3   4  12   53.14    4.38
  -3  -4 -12   58.42    5.13
  -3  -4 -13   35.75    8.04
  -3   4 -13   32.83    3.40
   3  -4  13   37.85    3.55
  -3  -4 -13   35.47    4.14
   3  -4  13   23.69    2.42
   3   4  13   39.49    3.55
  -3   4 -13   35.09    3.60
   3  -4  13   32.67    2.46
   3  -4  13   28.58    3.05
  -3  -4 -13   33.94    4.19
   3   4  13   33.23    3.60
  -3  -4 -14   62.04    9.60
  -3   4 -14   61.70    4.17
  -3  -4 -14   16.93   15.15
   3  -4  14   72.18    4.69
   3  -4  14   61.29    3.30
  -3  -4 -14    6.24    7.05
  -3  -4 -14   64.76    5.04
   3  -4  14   50.80    3.13
   3   4  14   77.48    4.63
  -3   4 -14   65.36    4.23
   3   4  14   66.65    4.72
   3  -4  14   64.32    4.08
  -3  -4 -14   62.80    5.12
   3   4  15    1.27    2.12
   3  -4  15    2.58    1.64
  -3  -4 -15   -0.78    2.85
   3   4  15    1.02    2.39
   3   4  15   -1.26    2.19
  -3   4 -15    1.44    1.97
  -3  -4 -15   -7.11    7.54
  -3  -4 -15   -1.46    2.26
   3  -4  15    0.74    1.28
   3  -4  15   -0.05    0.94
   3   4  15   -1.62    2.19
  -3   4 -15   -0.16    1.60
  -3  -4 -15   -6.43   15.70
   3  -4  15   -1.55    1.84
   3   4  16    3.10    2.40
  -3  -4 -16    0.91    1.97
  -3  -4 -16    2.81    2.75
   3   4  16    3.15    2.17
  -3   4 -16    1.83    1.37
  -3   4 -16    2.44    1.71
   3  -4  16    4.51    1.32
   3   4  16    1.54    1.55
  -3   4 -16    3.97    1.57
   3   4  16    1.53    1.97
   3  -4  17    1.37    0.87
  -3   4 -17    1.74    1.15
  -3   4 -17    2.08    1.44
   3   4  17    1.85    2.09
  -3   4 -17    1.63    1.59
  -3  -4 -17   -4.37    6.24
   3   4  17   -0.10    2.10
   3   4  17    2.42    2.40
  -3   4 -17    1.06    1.20
   3   4  17    1.21    1.48
   3  -4  18    5.12    1.13
  -3  -4 -18    4.84    1.94
  -3  -4 -18    5.50    2.87
   3   4  18    5.95    2.39
  -3   4 -18    5.01    1.25
   3   4  18    4.82    2.20
   3   4  18    3.90    1.42
   3  -4  18    5.90    1.02
  -3  -4 -18    5.22    2.00
   3  -4  18    8.65    1.27
  -3   4 -18    3.24    1.34
  -3  -4 -18   -1.70    5.11
   3   4  18    3.30    2.22
   3  -4  19    0.65    0.71
   3  -4  19   -0.42    0.85
  -3  -4 -19   -0.16    1.60
  -3   4 -19    0.18    1.05
  -3  -4 -19   -2.74    4.46
   3  -4  19    1.03    1.00
  -3  -4 -19    0.73    1.63
  -3   4 -19    0.04    0.86
   3   4  19    0.94    2.05
   3  -4  20    1.90    0.72
   3  -4  20    3.10    0.88
  -3  -4 -20    2.69    1.46
  -3   4 -20    1.63    0.92
  -3  -4 -20    1.61    1.52
   3  -4  20    2.16    0.96
  -3   4 -20    1.54    0.81
   3   4  20    2.36    2.06
   3  -4  21    1.36    0.72
  -3   4 -21    0.42    0.65
   3   4  21    2.68    1.77
  -3  -4 -21    2.04    1.44
   3  -4  21    1.40    0.62
   3   4  22    1.47    1.55
  -3   4 -22    1.96    0.91
   3  -4  22    0.93    0.52
  -3  -4 -22    0.56    1.18
  -3  -4 -23   10.13    1.19
   3   4  23   15.67    1.69
  -3   4 -23   11.91    1.05
   3   4  23   14.77    1.86
   3  -4  23   13.79    0.83
  -3  -5  20    0.43    0.73
  -3   5  20   -0.17    1.25
   3  -5 -20    0.50    2.39
  -3  -5  20   -0.06    0.43
  -3  -5  19    5.49    1.05
   3  -5 -19    0.27    2.04
  -3   5  19    5.32    1.71
   3  -5 -19    2.43    3.46
  -3  -5  19    5.13    0.75
  -3  -5  18   24.97    1.75
   3  -5 -18   13.16    5.03
   3  -5 -18   11.22    2.87
  -3  -5  18   27.66    1.87
   3   5 -18   26.91    1.56
  -3   5  18   30.15    2.72
  -3  -5  18   30.23    1.68
   3   5 -17   18.33    1.38
  -3  -5  17   18.78    1.65
  -3  -5  17   18.22    1.70
  -3  -5  16   33.07    2.21
  -3  -5  16   30.58    2.06
  -3   5  16   27.63    3.07
   3   5 -16   32.22    1.87
  -3  -5  15   19.37    1.79
  -3   5  15   15.25    2.60
  -3  -5  15   21.52    1.83
  -3   5  15   18.62    2.79
  -3   5  15   18.38    2.97
  -3  -5  14   39.63    2.45
   3  -5 -14   19.46    4.31
  -3   5  14   30.18    3.26
  -3  -5  14   41.59    2.45
  -3   5  14   32.96    3.61
  -3   5  14   29.20    3.54
  -3   5  14   30.21    3.30
  -3  -5  13   18.79    1.84
  -3   5  13   14.55    2.86
  -3   5  13   19.02    3.12
  -3   5  13   14.02    2.64
   3  -5 -12    3.01    1.91
  -3  -5  12    1.41    1.01
  -3   5  12    4.04    2.43
  -3   5  12    1.11    2.24
   3   5 -12    1.43    1.00
  -3   5  12    0.69    1.95
  -3  -5  11    5.41    1.43
   3  -5 -11    4.76    2.00
  -3   5  11    2.61    2.06
   3   5 -11    6.25    1.23
  -3   5  11    4.65    2.34
  -3   5  11    5.12    2.45
   3   5 -10    6.29    1.27
   3  -5 -10    6.93    5.11
  -3   5  10    4.76    2.11
  -3  -5  10    3.54    1.61
   3  -5 -10    8.20    2.15
  -3  -5  10    6.56    1.53
   3   5 -10    7.90    1.58
  -3   5  10    4.30    2.35
  -3   5  10    5.50    2.52
   3  -5 -10    5.79    4.17
  -3   5   9    9.62    2.51
  -3   5   9    9.16    2.51
   3   5  -9   14.73    1.96
   3  -5  -9   11.15    5.18
  -3  -5   9    8.78    2.01
   3  -5  -9    7.62    4.37
   3  -5  -9    9.92    2.20
  -3  -5   9    8.30    1.67
  -3   5   9    9.48    2.28
  -3  -5   9    9.88    2.60
  -3   5   8  135.58    6.93
  -3   5   8  138.87    6.89
   3  -5  -8  108.63   10.14
  -3  -5   8  172.39    7.02
   3  -5  -8  120.33    9.32
  -3  -5   8  156.41    5.77
   3  -5  -8  152.96    6.35
  -3   5   8  132.70    6.45
  -3  -5   8  146.28    7.45
  -3   5   7   48.47    3.89
  -3   5   7   41.68    3.69
  -3  -5   7   48.21    2.97
   3  -5  -7   54.15    3.58
  -3  -5   7   52.06    4.62
   3  -5  -7   37.15    6.18
   3  -5  -7   24.50   10.64
  -3  -5   7   62.76    3.91
  -3   5   7   45.69    3.52
   3  -5  -7   48.10    7.49
  -3   5   6    1.04    1.88
  -3   5   6    2.39    1.95
  -3  -5   6    2.07    1.28
   3   5  -6    4.63    1.41
   3  -5  -6    3.95    1.92
  -3  -5   6    4.63    2.80
   3  -5  -6    9.09    4.83
  -3  -5   6    4.78    1.60
  -3   5   6    2.49    1.70
   3  -5  -6    1.65    4.94
   3  -5  -5  119.38    5.55
  -3  -5   5  139.11    7.61
   3  -5  -5   87.66   13.51
  -3  -5   5  155.96    6.14
  -3  -5   5  162.49    5.68
  -3   5   5  100.31    5.79
  -3   5   5  100.26    5.67
   3  -5  -5  102.57    8.88
   3  -5  -5  112.17   10.14
   3  -5  -4  408.72   13.54
   3  -5  -4  398.01   19.41
   3  -5  -4  379.98   24.11
  -3  -5   4  532.86   14.40
  -3  -5   4  538.31   13.80
  -3  -5   4  529.43   17.05
  -3   5   4  335.11   13.81
  -3   5   4  340.70   13.63
   3  -5  -4  360.55   17.58
   3  -5  -3   25.25    9.97
  -3  -5   3    0.96    1.31
  -3   5   3    3.83    1.87
  -3   5   3    4.59    1.81
  -3  -5   3   -0.59    1.15
  -3  -5   3   -0.15    2.99
   3  -5  -3   38.18    7.77
   3   5  -3    0.15    1.08
   3  -5  -3   36.63    6.70
   3  -5  -2   81.04   11.40
  -3  -5   2  110.53    4.79
  -3   5   2   59.45    4.20
  -3  -5   2  102.79    4.22
   3  -5  -2   59.40    7.46
   3   5  -2  131.59    5.16
  -3  -5   2   95.18    6.73
   3  -5  -1   17.20    8.17
   3  -5  -1   11.94    5.69
  -3   5   1    7.48    1.82
  -3  -5   1   10.40    1.53
   3   5  -1   14.75    2.01
  -3  -5   1    9.90    3.55
   3  -5   0   27.47    6.11
  -3   5   0   13.25    2.82
   3   5   0   35.54    2.62
  -3  -5   0   29.24    2.19
  -3  -5   0   27.13    4.40
   3  -5   0   26.42    7.65
  -3  -5  -1   -0.78    3.13
  -3   5  -1   -1.16    2.15
  -3  -5  -1    1.24    6.08
   3  -5   1    1.26    4.97
   3  -5   1    1.03    1.17
   3  -5   1   -2.87    4.53
   3  -5   1    9.38    6.40
  -3  -5  -1   -6.26    7.92
   3   5   1   -0.31    1.31
  -3  -5  -1    0.05    1.08
  -3   5  -2   32.87    3.83
   3  -5   2   32.27    6.13
  -3  -5  -2   22.29    2.06
  -3  -5  -2   19.55    7.91
   3  -5   2   81.13    9.21
  -3   5  -2   21.43    2.90
   3  -5   2   66.89    9.64
  -3  -5  -2   15.29    9.28
   3   5   2   25.53    2.89
   3  -5   2   41.41    2.54
  -3  -5  -2   27.72    4.38
  -3   5  -3   -0.91    2.17
   3  -5   3   -0.84    5.58
   3  -5   3   -2.79    4.41
  -3  -5  -3    1.04    1.16
  -3  -5  -3   -3.83    7.34
   3  -5   3    6.04    5.03
  -3  -5  -3    0.47    3.15
  -3  -5  -3   -3.44    8.52
   3   5   3    0.40    1.75
  -3   5  -3   -0.93    2.29
   3  -5   3    1.30    1.08
  -3   5  -4   67.65    4.96
   3  -5   4   85.63    7.33
  -3  -5  -4  112.05    7.18
  -3   5  -4   72.48    5.45
   3  -5   4  124.21    9.86
   3  -5   4  104.20    8.97
  -3  -5  -4   88.30   12.47
   3  -5   4  120.26    4.47
  -3   5  -4   69.95    5.16
  -3  -5  -4   97.60   14.58
   3   5   4  115.81    5.20
   3  -5   5   -0.56    3.23
  -3  -5  -5    1.33    2.86
  -3   5  -5    0.86    2.51
   3  -5   5    6.36    4.85
   3  -5   5    9.29    5.38
  -3  -5  -5   -2.39    8.64
   3  -5   5    5.54    1.36
  -3   5  -5    1.30    2.02
  -3  -5  -5   13.44   10.95
   3   5   5    3.05    1.82
  -3  -5  -6   19.70    3.08
   3  -5   6   17.70    3.93
  -3  -5  -6   23.12    3.84
  -3   5  -6   14.75    2.78
   3   5   6   21.70    3.15
  -3  -5  -6   22.52   11.95
   3   5   6   23.08    2.70
  -3   5  -6   16.60    3.26
   3  -5   6   23.27    2.11
   3  -5   6   26.69    5.69
  -3  -5  -7   11.57    3.25
  -3  -5  -7    9.73   11.43
   3   5   7   14.54    2.37
   3   5   7   11.00    2.57
  -3  -5  -7   -1.78   10.29
  -3  -5  -7    9.60    2.75
   3  -5   7   12.58    3.48
  -3   5  -7   13.10    3.07
   3  -5   7   14.96    1.88
  -3  -5  -8   18.18    3.24
  -3  -5  -8   18.11   12.83
   3   5   8   18.83    2.53
   3   5   8   22.55    3.16
  -3   5  -8   18.66    3.13
   3  -5   8   19.93    2.08
  -3  -5  -8   16.68    3.00
   3  -5   8   15.52    3.31
  -3  -5  -9   -0.48    2.32
   3  -5   9    0.86    2.21
   3  -5   9    1.11    1.20
  -3  -5  -9   -8.67   11.65
   3   5   9    0.22    2.08
  -3   5  -9    2.12    2.03
   3  -5   9    1.66    1.30
  -3   5  -9   -0.85    2.72
  -3  -5  -9    0.69    2.24
  -3  -5  -9    6.99   10.87
   3   5  10    9.04    2.36
  -3   5 -10    6.79    2.48
  -3  -5 -10    8.35    2.64
   3  -5  10    9.34    2.41
   3  -5  11   14.46    1.96
  -3  -5 -11   16.47    3.04
   3  -5  11   22.58    2.88
   3   5  11   18.06    2.71
   3  -5  12   27.95    2.46
   3   5  12   27.64    3.07
  -3   5 -12   20.84    2.57
   3  -5  13   12.15    1.63
  -3  -5 -13   10.80    2.66
   3   5  13   13.95    2.57
  -3   5 -13   10.01    1.92
  -3   5 -13    9.87    1.62
   3   5  13   12.37    2.56
   3  -5  14   61.74    2.86
   3  -5  14   77.81    3.55
  -3  -5 -14   61.34    4.26
  -3  -5 -14   66.33    3.96
   3   5  14   66.97    4.49
   3   5  14   76.58    4.54
  -3   5 -14   53.44    2.98
   3   5  14   76.64    4.44
  -3   5 -14   48.80    3.10
   3  -5  15    0.83    0.86
  -3  -5 -15    0.62    1.82
  -3  -5 -15    1.06    2.10
   3   5  15    1.01    2.05
  -3   5 -15    0.58    0.91
   3   5  15    1.31    1.78
   3  -5  15    2.26    1.04
   3  -5  16    6.69    1.10
  -3  -5 -16    2.64    1.76
   3  -5  16    2.90    1.01
   3  -5  16    2.91    0.93
  -3   5 -16    3.06    1.02
   3   5  16    6.25    2.20
  -3  -5 -17    1.08    1.55
   3  -5  17    0.96    0.88
   3  -5  17   -0.03    0.74
   3   5  17    0.69    1.88
   3  -5  17    1.94    0.83
   3  -5  18    1.86    0.75
   3  -5  18    2.07    0.78
   3  -5  18    2.01    0.77
  -3  -5 -18    3.17    1.38
   3  -5  19    3.87    0.71
  -3  -5 -19    1.98    4.06
  -3  -5 -19    3.09    1.12
   3  -5  19    4.98    0.75
   3   5  19    5.56    1.51
   3   5  20    0.90    1.12
   3  -5  20    0.88    0.47
  -3   5 -20    0.55    0.57
   3   5  20    1.13    1.42
  -3  -5 -20   -0.11    2.81
  -3  -6  16    0.80    0.58
   3  -6 -15    1.47    1.86
  -3  -6  15    2.21    0.83
   3  -6 -14    2.91    2.39
  -3  -6  14    4.88    1.04
  -3  -6  13    0.24    1.00
  -3   6  13    0.33    0.80
   3  -6 -13    0.30    2.57
  -3  -6  13    1.91    1.03
  -3  -6  12    0.47    1.00
  -3   6  12    0.94    0.83
  -3  -6  12    2.45    1.08
   3  -6 -12   -0.35    2.90
  -3  -6  11    2.20    1.05
  -3  -6  11    0.33    1.05
   3  -6 -11   -1.45    3.14
  -3  -6  10    3.63    1.16
   3  -6 -10   -5.78    6.45
  -3  -6  10    2.24    1.17
   3  -6 -10   -3.47    3.50
  -3  -6   9    2.37    1.11
   3  -6  -9    0.16    3.61
  -3  -6   9    1.45    1.17
  -3  -6   8    0.06    1.07
   3  -6  -8   -6.25    6.58
   3  -6  -8   -2.94    3.79
  -3   6   7   -0.16    1.05
  -3  -6   7   -0.29    1.10
   3  -6  -7    0.88    4.89
   3  -6  -7   -5.97    4.18
   3  -6  -6   -1.58    3.90
  -3   6   6    0.42    1.02
  -3  -6   6    5.28    2.45
   3  -6  -6    1.29    4.58
  -3  -6   6    1.23    1.07
   3  -6  -5   -3.36    4.03
  -3   6   5   -0.10    0.97
  -3  -6   5    1.89    2.38
  -3  -6   5    1.31    1.11
   3  -6  -5    3.33    4.76
   3  -6  -4   14.02    4.31
  -3  -6   4   24.83    3.46
  -3   6   4    7.71    1.64
  -3  -6   4   23.97    1.95
   3  -6  -4    7.10    5.79
   3  -6  -3   19.61    4.78
  -3  -6   3   33.77    3.93
  -3  -6   3   29.94    2.12
   3  -6  -3   26.08    6.99
   3  -6  -2   10.35    4.28
  -3  -6   2   16.96    1.66
  -3  -6   2   16.69    3.21
  -3   6   2    6.36    1.56
   3  -6  -2   11.16    5.97
   3  -6  -1  113.36    7.69
  -3   6   1   59.11    3.96
  -3  -6   1  132.25    4.26
   3  -6  -1   65.66    6.03
  -3  -6   1  149.83    7.33
  -3   6   1   58.76    3.59
   3  -6  -1  132.70   10.98
  -3   6   0   62.15    4.08
  -3  -6   0  110.35    4.06
   3  -6   0   62.72    6.09
   3  -6   0  126.93    8.02
  -3  -6   0  147.31    7.40
   3  -6   0  156.73   11.26
   3  -6   1    9.23    4.98
   3  -6   1    5.24    3.73
   3  -6   1    1.77    2.50
  -3   6  -1   -1.12    1.80
  -3  -6  -1    5.29    2.90
   3  -6   2   10.32    4.80
   3  -6   2    3.81    2.76
   3  -6   2    6.42    3.94
  -3   6  -2    1.20    1.60
  -3  -6  -2    9.35    3.10
  -3  -6  -3   76.31    9.86
  -3  -6  -3  115.31    6.82
  -3  -6  -3  129.39    5.70
   3  -6   3   78.00    6.25
  -3  -6  -4  108.94    6.46
  -3  -6  -4  115.22    5.54
  -3  -6  -5   27.25    3.61
  -3  -6  -5   22.95    2.98
   3  -6   5   21.10    3.32
   3   6   6    0.99    1.59
  -3   6  -6   -1.02    1.99
   3  -6   6    3.93    2.15
  -3  -6  -6   -0.68    2.28
  -3  -6  -6    5.38    6.12
  -3  -6  -7    2.31    2.19
   3  -6   7    6.44    2.21
  -3  -6  -7    0.82    6.07
  -3  -6  -8   -1.18    2.23
   3  -6   8    1.65    1.79
  -3  -6  -8   -5.15    6.75
   3  -6   8   -0.20    1.34
  -3  -6  -9   -2.07    2.17
   3  -6   9    1.37    1.67
   3  -6   9   -0.40    1.16
   3   6   9   -0.36    1.66
  -3  -6 -10    2.73    2.01
   3  -6  10    4.59    1.68
   3  -6  10    3.35    1.11
  -3  -6 -11    2.46    1.95
   3  -6  11    1.30    0.94
   3  -6  12   13.44    1.21
  -3  -6 -12   14.85    2.19
   3  -6  13    1.62    0.58
   3  -6  13    2.83    0.80
  -3  -6 -13    1.03    1.56
   3  -6  13    0.77    0.90
   3  -6  14    0.73    0.39
  -3  -6 -14    1.21    1.38
   3  -6  14    0.19    0.74
   3  -6  14    2.15    0.66
  -3  -6 -15    0.13    3.52
   3  -6  15    0.24    0.64
  -3  -6 -15    2.01    1.15
   3  -6  15    0.97    0.52
   3  -6  16    4.26    0.57
   4   0 -28    9.55    2.21
  -4   0  28    7.57    1.18
   4   0 -27   -1.39    2.44
  -4   0  27   -0.12    1.16
   4   0 -26    1.35    2.32
   4   0 -26   -0.50    1.57
  -4   0  26    0.31    1.30
   4   0 -25   -0.42    2.29
  -4   0  25    1.41    1.49
   4   0 -25   -0.36    1.48
  -4   0  25   -0.34    1.23
  -4   0  24   13.58    2.03
  -4   0  24   18.55    2.27
   4   0 -24   18.18    2.90
   4   0 -24   13.40    2.10
  -4   0  24   17.02    2.04
  -4   0  23    1.38    1.74
  -4   0  23    2.99    1.70
  -4   0  23   -0.07    1.61
   4   0 -23    0.85    1.67
   4   0 -22   39.74    2.96
  -4   0  22   46.52    3.50
   4   0 -22   50.94    3.82
  -4   0  22   33.96    3.01
  -4   0  21    1.03    1.79
   4   0 -21   -0.57    2.07
  -4   0  21   -1.86    2.16
   4   0 -21    0.56    1.45
  -4   0  21   -0.25    1.72
  -4   0  20   14.36    2.48
  -4   0  20   13.19    2.41
   4   0 -20   10.67    2.01
  -4   0  20   11.27    2.76
  -4   0  20   15.96    1.73
   4   0 -20   18.37    2.55
   4   0 -20    9.51    1.70
  -4   0  20   12.91    2.82
  -4   0  19    1.67    1.88
   4   0 -19   -0.74    1.65
   4   0 -19    0.36    1.75
  -4   0  19    1.08    1.08
  -4   0  19   -0.33    2.43
  -4   0  19   -0.35    1.10
  -4   0  19    1.22    1.93
   4   0 -19   -0.06    1.41
  -4   0  19    0.85    2.31
   4   0 -19   -0.29    1.46
  -4   0  18    2.71    1.84
   4   0 -18   -0.75    1.58
  -4   0  18    1.21    1.73
  -4   0  18   -0.45    2.51
  -4   0  18    0.64    1.14
  -4   0  18    0.82    0.98
   4   0 -18    1.31    1.71
   4   0 -18   -0.05    1.32
  -4   0  18    2.20    2.33
   4   0 -18    0.17    1.40
  -4   0  17    1.34    1.84
  -4   0  17    0.71    0.95
   4   0 -17   -0.30    1.64
  -4   0  17    2.44    1.89
  -4   0  17    0.46    2.53
  -4   0  17    0.38    1.10
   4   0 -17    0.88    1.38
  -4   0  17    3.48    2.48
   4   0 -17    0.15    1.34
   4   0 -16  331.81    9.86
  -4   0  16  332.80   11.10
  -4   0  16  277.22    9.37
   4   0 -16  295.38    9.87
  -4   0  16  345.38   12.52
  -4   0  16  343.01    9.86
   4   0 -16  381.09   10.47
   4   0 -16  367.79   10.32
  -4   0  16  351.17   11.96
  -4   0  15    0.32    1.62
  -4   0  15    0.15    1.52
   4   0 -15   -0.30    1.44
  -4   0  15    0.39    0.67
   4   0 -15   -0.05    1.12
  -4   0  15    0.12    2.23
  -4   0  15    0.80    0.92
  -4   0  15    0.28    1.92
   4   0 -15    0.05    1.10
   4   0 -15    0.04    1.08
  -4   0  15   -0.10    1.05
  -4   0  14   54.31    3.92
  -4   0  14   60.90    2.77
  -4   0  14   48.07    2.33
   4   0 -14   58.95    2.99
   4   0 -14   53.01    2.69
  -4   0  14   59.57    4.73
   4   0 -14   49.06    2.64
  -4   0  14   56.66    3.69
  -4   0  14   58.66    2.96
   4   0 -14   46.55    2.11
  -4   0  14   57.31    3.62
  -4   0  13    0.40    0.99
   4   0 -13    0.11    0.88
   4   0 -13   -0.64    1.76
   4   0 -13   -0.05    0.58
   4   0 -13    0.25    1.07
  -4   0  13   -0.36    0.63
  -4   0  13    1.09    1.53
  -4   0  13    1.43    1.84
  -4   0  13    0.56    2.33
   4   0 -13    0.07    0.87
   4   0 -12  866.87   23.11
   4   0 -12  891.20   25.02
   4   0 -12  872.19   23.71
  -4   0  12  948.68   25.31
  -4   0  12  838.38   25.87
  -4   0  12 1081.78   27.49
   4   0 -12 1006.41   23.90
  -4   0  12  901.56   26.55
  -4   0  12  945.77   25.70
  -4   0  12 1070.10   24.43
   4   0 -12  887.51   23.27
  -4   0  11    0.71    1.47
  -4   0  11   -0.38    2.04
   4   0 -11   -0.78    0.89
  -4   0  11    1.96    2.11
   4   0 -11    0.59    0.61
   4   0 -11    0.09    0.47
   4   0 -11   -1.43    1.66
   4   0 -11   -0.40    0.89
   4   0 -10  115.15    3.99
  -4   0  10  119.55    5.07
  -4   0  10  122.79    6.17
   4   0 -10  132.01    4.13
   4   0 -10  117.56    3.61
   4   0 -10  114.11    4.96
   4   0 -10  115.33    3.73
  -4   0   9    1.82    2.28
   4   0  -9    3.89    0.93
   4   0  -9    1.33    1.59
   4   0  -9    3.20    1.74
   4   0  -9    1.82    0.60
   4   0  -9    1.71    0.69
   4   0  -9    2.24    0.93
  -4   0   9    3.20    1.57
  -4   0   8  548.65   16.11
  -4   0   8  601.75   16.87
  -4   0   8  522.74   14.70
   4   0  -8  464.50   13.54
   4   0  -8  555.70   13.71
   4   0  -8  433.15   14.06
   4   0  -8  535.96   13.33
   4   0  -8  520.41   13.44
   4   0  -8  571.71   14.98
   4   0  -7    0.28    0.54
  -4   0   7    0.92    1.16
  -4   0   7   -0.51    1.84
   4   0  -7    1.06    1.43
   4   0  -7   -0.06    1.27
   4   0  -7    0.34    0.47
  -4   0   7    0.08    1.09
  -4   0   7    0.37    1.92
  -4   0   6 5791.87  147.72
  -4   0   6 7463.91  148.79
  -4   0   6 6925.54  150.01
  -4   0   6 5653.00  147.30
   4   0  -6 5755.02  146.39
  -4   0   6 6393.05  149.74
   4   0  -6 5820.92  146.48
  -4   0   6 6123.99  148.56
  -4   0   5    1.77    1.93
  -4   0   5    1.38    1.44
  -4   0   5    1.56    1.51
  -4   0   5   -0.89    2.04
   4   0  -5    2.14    0.60
  -4   0   5   -0.42    1.89
  -4   0   5    0.50    0.89
   4   0  -5    1.56    0.58
   4   0  -4   44.69    1.45
  -4   0   4   61.80    3.62
  -4   0   4   61.93    4.01
  -4   0   4   56.55    3.62
  -4   0   4   52.45    2.28
   4   0  -4   52.27    1.89
   4   0  -4   48.54    1.67
   4   0  -4   51.03    1.90
  -4   0   4   53.98    1.52
  -4   0   4   64.47    3.21
  -4   0   4   60.33    3.24
  -4   0   3   -0.66    1.41
  -4   0   3    1.80    1.26
   4   0  -3    0.17    0.48
   4   0  -3    0.70    0.37
   4   0  -3    0.46    0.51
  -4   0   3    1.40    1.69
  -4   0   3   -0.05    0.66
  -4   0   3   -0.39    1.54
  -4   0   3    0.23    1.76
  -4   0   2 2832.30   68.48
  -4   0   2 2946.15   68.34
   4   0  -2 2535.35   66.53
   4   0  -2 2659.82   66.76
  -4   0   2 2768.82   68.42
  -4   0   2 3047.24   69.43
  -4   0   2 2779.49   68.08
  -4   0   2 2884.62   68.91
   4   0  -1    0.56    0.51
   4   0  -1    0.79    0.50
  -4   0   1    1.27    1.70
  -4   0   1    1.52    1.50
  -4   0   1    0.57    1.62
  -4   0   1    0.77    1.01
   4   0  -1    1.29    0.68
  -4   0   1    1.19    1.28
  -4   0   0   74.29    3.36
   4   0   0   74.54    2.41
  -4   0   0   63.59    2.75
  -4   0   0   76.24    3.70
  -4   0   0   71.86    3.71
  -4   0   0   69.30    3.64
   4   0   0   65.58    2.25
   4   0   0   47.09    2.63
  -4   0   0   56.56    1.99
   4   0   0   70.51    2.45
   4   0   1    1.66    0.67
  -4   0  -1   -0.47    1.43
  -4   0  -1    0.29    0.74
  -4   0  -1   -0.55    1.16
  -4   0  -1    0.56    0.39
  -4   0  -1    0.38    0.77
   4   0   1    1.35    0.57
  -4   0  -2 3588.91   89.30
   4   0   2 4061.33   89.41
  -4   0  -2 3581.43   89.53
  -4   0  -2 4123.32   91.02
  -4   0  -2 3325.70   89.36
  -4   0  -2 4031.64   90.71
   4   0   2 3578.64   89.23
  -4   0  -2 3946.02   90.88
   4   0   2 3310.81   89.24
  -4   0  -3    0.89    0.54
   4   0   3    0.31    0.51
  -4   0  -3    1.18    1.18
  -4   0  -3   -0.10    1.15
  -4   0  -3    0.50    0.70
   4   0   3    0.56    0.55
   4   0   4  582.50   14.22
  -4   0  -4  487.61   13.93
   4   0   4  576.39   14.26
  -4   0  -4  555.14   15.15
   4   0   4  518.43   14.01
  -4   0  -4  579.23   15.26
  -4   0  -4  549.53   14.46
   4   0   5    0.86    0.67
  -4   0  -5    0.05    1.14
   4   0   5   -0.25    0.76
  -4   0  -5    0.48    0.78
   4   0   5    0.04    0.57
  -4   0  -5   -0.67    1.12
  -4   0  -6    3.77    0.29
  -4   0  -6    8.42    1.21
  -4   0  -6    7.43    1.60
   4   0   6    9.46    1.07
   4   0   6    7.82    1.09
   4   0   6    7.83    0.99
  -4   0  -6    8.93    1.22
  -4   0  -7    0.23    1.43
   4   0   7    2.12    0.99
   4   0   7    2.63    0.90
  -4   0  -7    0.42    1.03
  -4   0  -7    0.65    0.93
  -4   0  -8  558.28   16.17
   4   0   8  524.41   15.48
   4   0   8  696.86   16.24
   4   0   8  618.73   15.93
   4   0   8  611.44   15.79
  -4   0  -8  620.97   16.08
  -4   0  -8  534.66   15.72
  -4   0  -9    3.20    0.95
  -4   0  -9    1.91    1.40
  -4   0  -9   -0.64    0.96
  -4   0  -9    2.46    1.18
   4   0  10   20.23    1.82
  -4   0 -10   18.93    1.98
   4   0  10   22.52    1.48
   4   0  10   22.40    1.82
   4   0  10   19.89    1.46
  -4   0 -10   21.84    1.65
   4   0  10   21.09    1.88
   4   0  11    3.35    0.84
  -4   0 -11    0.23    0.81
   4   0  11    1.28    1.11
   4   0  11    1.74    1.48
  -4   0 -11    0.30    1.07
   4   0  11    3.09    1.33
  -4   0 -11    0.51    1.32
   4   0  11    0.59    0.98
  -4   0 -11   -0.24    1.41
   4   0  11   -0.54    1.11
   4   0  11    0.15    1.12
  -4   0 -12  109.74    4.37
  -4   0 -12   80.62    3.97
   4   0  12   81.47    3.57
   4   0  12   87.42    4.12
  -4   0 -12   94.15    3.98
  -4   0 -12   89.42    3.62
   4   0  12   99.05    3.48
   4   0  12   92.95    3.85
   4   0  12   92.00    3.92
  -4   0 -12   81.90    3.48
   4   0  13    0.37    1.64
  -4   0 -13   25.19    2.44
   4   0  13    0.30    0.88
   4   0  13    3.20    1.13
  -4   0 -13   13.88    1.70
   4   0  13    0.89    0.76
  -4   0 -13   17.88    1.64
  -4   0 -13   23.37    2.19
   4   0  13    1.12    1.37
[truncated: 2,176,476 more chars]
