# Supplementary material for: Single-crystal quality data from polycrystalline samples: finding the needle in the haystack
Source: IUCrJ. 2023 Oct 11;10(Pt 6):720–8. doi: 10.1107/S2052252523008163 (PMC10619455; doi:10.1107/S2052252523008163)
Supplement: Supplementary file 2 [file m-10-00720-exp_197sup2.hkl]

data_exp_197                                                                    
_shelx_title ' exp_197_a.res in P2(1)/n'                                        
_shelx_refln_list_code          4                                               
_shelx_F_calc_maximum      155.63                                               
_exptl_crystal_F_000       828.00                                               
_reflns_d_resolution_high  0.7879                                               
                                                                                
loop_                                                                           
 _space_group_symop_operation_xyz                                               
 'x, y, z'                                                                      
 '-x+1/2, y+1/2, -z+1/2'                                                        
 '-x, -y, -z'                                                                   
 'x-1/2, -y-1/2, z-1/2'                                                         
                                                                                
_cell_length_a    12.6847                                                       
_cell_length_b     5.8648                                                       
_cell_length_c    23.2236                                                       
_cell_angle_alpha  90.000                                                       
_cell_angle_beta   93.284                                                       
_cell_angle_gamma  90.000                                                       
                                                                                
_shelx_F_squared_multiplier     1.000                                           
                                                                                
loop_                                                                           
 _refln_index_h                                                                 
 _refln_index_k                                                                 
 _refln_index_l                                                                 
 _refln_F_squared_calc                                                          
 _refln_F_squared_meas                                                          
 _refln_F_squared_sigma                                                         
 _refln_observed_status                                                         
   2   0   0      13071.65      14178.53       158.09 o                         
   4   0   0        163.68        178.92         6.40 o                         
   6   0   0       4977.58       4254.30        41.64 o                         
   8   0   0        337.27        320.69         4.15 o                         
  10   0   0        103.92        102.40         3.26 o                         
  12   0   0        245.66        223.62         6.09 o                         
  14   0   0          7.99          8.18         1.09 o                         
   1   1   0        926.23        946.55        10.41 o                         
   2   1   0        133.09        140.51         2.11 o                         
   3   1   0       1229.38       1242.89        26.89 o                         
   4   1   0       6037.42       5744.84       109.86 o                         
   5   1   0         10.97         74.17        32.16 o                         
   6   1   0        815.94        753.83        10.40 o                         
   7   1   0        131.14        125.63         3.29 o                         
   8   1   0         71.23         65.45         1.57 o                         
   9   1   0        120.60        115.89         3.25 o                         
  10   1   0          0.00         -0.30         0.87 o                         
  11   1   0         27.04         22.94         1.11 o                         
  12   1   0        162.74        160.29         2.92 o                         
  13   1   0          3.66          8.82         1.06 o                         
  14   1   0          4.24          3.87         0.81 o                         
  15   1   0          0.87          1.07         0.89 o                         
   0   2   0        419.71        418.55        10.84 o                         
   1   2   0        491.43        462.10         8.11 o                         
   2   2   0          6.49          4.47         0.66 o                         
   3   2   0       1201.32       1190.27        14.47 o                         
   4   2   0        526.35        580.32        10.13 o                         
   5   2   0        662.89        673.15        14.69 o                         
   6   2   0        160.52        168.88         4.54 o                         
   7   2   0        325.79        317.83         5.81 o                         
   8   2   0         44.68        689.06        71.22 o                         
   9   2   0         50.20         45.34         2.06 o                         
  10   2   0         68.88         83.17         3.58 o                         
  11   2   0        163.49        169.04         7.56 o                         
  12   2   0        112.10        111.96         3.12 o                         
  13   2   0         37.44         32.05         1.15 o                         
  14   2   0          9.94         12.23         1.35 o                         
  15   2   0          8.07          8.71         2.13 o                         
   1   3   0        548.51        578.82        32.22 o                         
   2   3   0       3210.76       3109.69       108.81 o                         
   3   3   0        128.01        166.17         2.67 o                         
   4   3   0         34.01         28.94         0.96 o                         
   5   3   0        676.49        733.83        23.34 o                         
   6   3   0         36.69         38.84         2.36 o                         
   7   3   0         21.47         26.77         1.34 o                         
   8   3   0         98.75        119.23         3.21 o                         
   9   3   0        137.06        178.14        13.51 o                         
  10   3   0         22.01         33.79         2.10 o                         
  11   3   0         81.79         89.42         4.62 o                         
  12   3   0          3.61          8.03         1.08 o                         
  13   3   0         26.07         25.20         1.21 o                         
  14   3   0          5.10          5.19         0.71 o                         
   0   4   0        245.41        275.81        15.39 o                         
   1   4   0         96.22        164.68        15.22 o                         
   2   4   0          3.50          6.93         0.93 o                         
   3   4   0         44.06         60.18         2.75 o                         
   4   4   0        338.81        364.83        16.97 o                         
   5   4   0        283.23        269.69        17.15 o                         
   6   4   0          9.96         21.36         2.53 o                         
   7   4   0         36.22         43.82         2.06 o                         
   8   4   0          3.74          4.23         1.44 o                         
   9   4   0         21.70         21.51         2.19 o                         
  10   4   0          1.43          4.62         1.45 o                         
  11   4   0          1.39          2.97         1.12 o                         
  12   4   0          3.17          3.50         1.10 o                         
  13   4   0          2.80          2.90         0.66 o                         
   1   5   0         88.48         99.42         7.72 o                         
   2   5   0          0.01          1.40         1.66 o                         
   3   5   0         64.31         78.91         5.85 o                         
   4   5   0         47.59         58.46         8.71 o                         
   5   5   0         40.02         36.82         2.61 o                         
   6   5   0          4.00          2.37         1.41 o                         
   7   5   0         27.16         24.25         3.80 o                         
   8   5   0          1.31         -0.96         1.53 o                         
   9   5   0          7.02          5.32         1.67 o                         
  10   5   0         16.69         21.20         2.62 o                         
  11   5   0         14.41         14.85         1.55 o                         
   0   6   0          8.00         22.00        14.83 o                         
   1   6   0         51.47         36.50        10.76 o                         
   2   6   0         56.39         62.65         8.02 o                         
   3   6   0        374.77        286.87        40.92 o                         
   4   6   0         97.69         66.71        17.58 o                         
   5   6   0         10.48          7.91         6.81 o                         
   6   6   0         12.64         10.15         3.98 o                         
   7   6   0          3.32         -0.07         4.25 o                         
   8   6   0          0.82         -2.18         3.19 o                         
   9   6   0          0.39         -1.20         2.39 o                         
 -15   0   1         30.75         24.68         1.69 o                         
 -13   0   1        133.06        131.10         4.45 o                         
 -11   0   1         93.42         75.35         4.27 o                         
  -9   0   1         13.50         10.31         1.11 o                         
  -7   0   1        154.11        157.95         4.12 o                         
  -5   0   1       4343.48       4193.81        42.07 o                         
  -3   0   1      16568.49      19217.14       260.57 o                         
  -1   0   1       3301.86       4203.92       201.98 o                         
   1   0   1       1850.04       1666.38        41.17 o                         
   3   0   1         11.23          7.34         0.79 o                         
   5   0   1        679.44        615.81        14.76 o                         
   7   0   1         46.46         50.43         1.96 o                         
   9   0   1         11.62          8.63         1.05 o                         
  11   0   1         17.99         17.13         1.19 o                         
  13   0   1          3.96          2.90         1.39 o                         
  15   0   1         37.40         40.20         2.34 o                         
 -15   1   1          1.02          2.21         0.76 o                         
 -14   1   1          2.13          3.53         0.90 o                         
 -13   1   1         58.06         55.87         1.53 o                         
 -12   1   1          7.31          6.02         1.05 o                         
 -11   1   1         33.22         29.97         1.27 o                         
 -10   1   1         73.06         77.48         2.32 o                         
  -9   1   1         10.58         10.91         0.86 o                         
  -8   1   1        374.33        336.84        10.03 o                         
  -7   1   1       1291.04       1123.55        25.28 o                         
  -6   1   1       2735.10       2442.89        49.21 o                         
  -5   1   1       2552.35       2208.75        64.79 o                         
  -4   1   1       5873.96       5612.67       156.74 o                         
  -3   1   1       5417.32       5516.46        84.82 o                         
  -2   1   1        235.73        222.53         7.85 o                         
  -1   1   1       8069.76       8282.20        91.40 o                         
   0   1   1       2088.21       2040.74        18.21 o                         
   1   1   1       1090.64       1040.30        43.26 o                         
   2   1   1       5221.58       5072.76       150.66 o                         
   3   1   1       6323.96       6142.44        94.11 o                         
   4   1   1       4407.68       4274.00        77.62 o                         
   5   1   1       1749.65       1476.68        24.88 o                         
   6   1   1       2707.30       2382.82        36.78 o                         
   7   1   1        242.04        280.77         8.80 o                         
   8   1   1         35.07         34.18         1.13 o                         
   9   1   1         60.90         70.73         1.57 o                         
  10   1   1         38.28         42.81         1.44 o                         
  11   1   1         84.34         73.53         1.62 o                         
  12   1   1          5.84          5.85         0.86 o                         
  13   1   1          1.55          2.66         0.91 o                         
  14   1   1          2.34          3.16         0.80 o                         
  15   1   1          4.20          5.57         1.00 o                         
 -15   2   1          0.18          0.02         1.20 o                         
 -14   2   1         10.28         13.66         0.89 o                         
 -13   2   1          9.31          6.44         0.88 o                         
 -12   2   1         13.32         13.72         1.21 o                         
 -11   2   1        444.81        436.49        16.06 o                         
 -10   2   1          6.68          5.23         1.17 o                         
  -9   2   1         34.56         35.44         1.51 o                         
  -8   2   1        142.40        132.66         3.59 o                         
  -7   2   1        735.85        751.53        20.25 o                         
  -6   2   1          0.50          1.47         0.85 o                         
  -5   2   1        161.37        140.68         2.50 o                         
  -4   2   1       1069.44       1082.80        17.07 o                         
  -3   2   1        277.58        263.47         5.05 o                         
  -2   2   1       1042.44       1009.58        23.54 o                         
  -1   2   1        845.39        747.25        18.67 o                         
   0   2   1       1860.85       1824.73        39.33 o                         
   1   2   1        990.36        943.84        17.05 o                         
   2   2   1        699.31        664.14        11.30 o                         
   3   2   1         20.47         18.82         1.16 o                         
   4   2   1        468.90        541.74        11.64 o                         
   5   2   1        475.52        532.57         9.55 o                         
   6   2   1          0.26          1.96         0.75 o                         
   7   2   1         70.15         63.94         1.56 o                         
   8   2   1        135.84        162.66        10.71 o                         
   9   2   1         58.18         67.78         4.71 o                         
  10   2   1        237.49        235.81         3.63 o                         
  11   2   1         28.35         28.95         1.45 o                         
  12   2   1         46.12         53.71         2.17 o                         
  13   2   1         11.63         17.85         1.06 o                         
  14   2   1          0.38          1.33         0.95 o                         
  15   2   1          1.29          0.13         1.73 o                         
 -14   3   1          7.43          8.86         0.73 o                         
 -13   3   1          1.43          1.45         1.02 o                         
 -12   3   1         32.95         50.05         1.61 o                         
 -11   3   1         16.19         19.47         1.45 o                         
 -10   3   1          0.01         -1.32         1.32 o                         
  -9   3   1         84.10         89.99         4.42 o                         
  -8   3   1          0.80          5.04         1.36 o                         
  -7   3   1         27.95         28.26         1.37 o                         
  -6   3   1         10.47         15.96         1.68 o                         
  -5   3   1        612.40        701.25        19.30 o                         
  -4   3   1         67.02         77.80         3.14 o                         
  -3   3   1        276.60        333.34         5.74 o                         
  -2   3   1        108.57        114.19         6.10 o                         
  -1   3   1        837.37        867.27        53.35 o                         
   0   3   1          7.18          9.20         1.16 o                         
   1   3   1       2165.23       2160.05        84.08 o                         
   2   3   1       1076.87       1003.82        29.63 o                         
   3   3   1        658.34        642.52        15.62 o                         
   4   3   1         84.76        115.45         3.25 o                         
   5   3   1          3.97          5.21         1.07 o                         
   6   3   1          2.33          3.38         1.18 o                         
   7   3   1         50.15         62.12         2.27 o                         
   8   3   1         83.06        107.66         4.53 o                         
   9   3   1         52.25         52.92         3.25 o                         
  10   3   1          2.82          3.78         1.35 o                         
  11   3   1        135.18        161.81         6.11 o                         
  12   3   1          6.90          9.84         1.11 o                         
  13   3   1          2.26          3.84         0.85 o                         
  14   3   1         15.73         19.81         0.94 o                         
 -13   4   1          0.01          0.70         0.62 o                         
 -12   4   1          0.37          0.37         1.06 o                         
 -11   4   1         33.42         45.86         4.07 o                         
 -10   4   1         13.35         18.13         2.62 o                         
  -9   4   1         41.88         45.12         3.88 o                         
  -8   4   1         95.08         92.91         4.80 o                         
  -7   4   1          8.09          8.43         1.63 o                         
  -6   4   1        116.85        153.06        11.11 o                         
  -5   4   1        103.51         97.14         6.07 o                         
  -4   4   1        207.88        236.02        10.26 o                         
  -3   4   1          4.88          2.84         0.91 o                         
  -2   4   1        110.90        118.49         3.70 o                         
  -1   4   1        257.10        259.48         8.91 o                         
   0   4   1       1031.29       1043.57        41.86 o                         
   1   4   1         78.09         71.62         3.77 o                         
   2   4   1        146.70        132.52         5.06 o                         
   3   4   1        230.45        235.00         8.94 o                         
   4   4   1          1.48          9.83         3.15 o                         
   5   4   1         18.20         16.28         1.64 o                         
   6   4   1         54.51         73.71         9.40 o                         
   7   4   1         70.80         68.40         4.84 o                         
   8   4   1        190.99        156.48        10.81 o                         
   9   4   1         20.75         20.13         1.70 o                         
  10   4   1          0.11          2.29         1.25 o                         
  11   4   1         42.94         46.42         3.69 o                         
  12   4   1          9.87         12.40         1.13 o                         
  13   4   1          0.17          0.37         0.65 o                         
 -11   5   1          6.62         11.06         1.42 o                         
 -10   5   1          1.97          0.81         1.22 o                         
  -9   5   1          3.64          0.94         1.63 o                         
  -8   5   1         27.97         22.34         2.05 o                         
  -7   5   1          0.70         -1.68         2.57 o                         
  -6   5   1         14.46         15.13         3.06 o                         
  -5   5   1         91.88         82.27         7.96 o                         
  -4   5   1          0.20          1.62         2.23 o                         
  -3   5   1         26.22         30.75         3.24 o                         
  -2   5   1         30.18         48.23         5.56 o                         
  -1   5   1         30.41         63.10        11.01 o                         
   0   5   1        253.13        255.32        19.22 o                         
   1   5   1         13.03          7.62         1.85 o                         
   2   5   1         40.02         39.97         4.87 o                         
   3   5   1          0.12          0.26         2.20 o                         
   4   5   1          2.50          4.08         1.78 o                         
   5   5   1          5.66          6.03         1.53 o                         
   6   5   1         24.94         17.99         2.96 o                         
   7   5   1          0.01          0.57         2.01 o                         
   8   5   1          7.24          7.03         1.53 o                         
   9   5   1         12.99         18.67         1.83 o                         
  10   5   1          5.13          2.48         1.23 o                         
  11   5   1         21.01         22.68         1.38 o                         
  -9   6   1          6.45          1.77         2.75 o                         
  -8   6   1          5.44         -0.21         2.67 o                         
  -7   6   1          0.07          0.22         2.59 o                         
  -6   6   1          0.06          2.95         4.35 o                         
  -5   6   1         21.11         16.85        11.58 o                         
  -4   6   1         70.50         58.91        11.53 o                         
  -3   6   1        400.16        273.24        38.25 o                         
  -2   6   1         18.17         16.59         3.83 o                         
  -1   6   1         52.14         45.76        11.16 o                         
   0   6   1         90.89         89.99        24.96 o                         
   1   6   1         22.92          8.13        10.20 o                         
   2   6   1         25.40         19.79         5.84 o                         
   3   6   1          1.83          7.88         4.36 o                         
   4   6   1          2.66          9.37         3.89 o                         
   5   6   1          6.28         10.67         6.34 o                         
   6   6   1          9.07          5.63         2.51 o                         
   7   6   1         27.18         25.50         3.67 o                         
   8   6   1          2.31         -2.04         2.77 o                         
   9   6   1          0.20         -1.01         2.88 o                         
 -14   0   2         14.88         24.96         1.54 o                         
 -12   0   2         85.87         75.40         2.50 o                         
 -10   0   2        426.41        430.19        20.12 o                         
  -8   0   2         86.58        110.40        14.74 o                         
  -6   0   2         97.30        112.62         4.65 o                         
  -4   0   2       7130.03       7578.47       123.15 o                         
  -2   0   2        375.96        474.03        11.42 o                         
   0   0   2       3120.72       3707.59       121.60 o                         
   2   0   2       2030.61       1938.37       221.27 o                         
   4   0   2      10954.46      10104.33       267.39 o                         
   6   0   2       3291.84       2743.17        65.34 o                         
   8   0   2       3432.30       2888.71        28.12 o                         
  10   0   2        127.44        107.34         2.82 o                         
  12   0   2         27.29         24.82         1.64 o                         
  14   0   2         21.69         25.69         1.68 o                         
 -15   1   2          0.88          0.42         0.72 o                         
 -14   1   2         11.06         13.39         1.05 o                         
 -13   1   2         21.13         24.48         1.20 o                         
 -12   1   2         20.79         26.19         1.49 o                         
 -11   1   2          0.65          2.36         0.90 o                         
 -10   1   2        235.52        225.00         6.08 o                         
  -9   1   2        689.76        660.98        21.49 o                         
  -8   1   2         79.15         58.53         1.83 o                         
  -7   1   2       1070.29       1012.88        22.80 o                         
  -6   1   2        129.30        119.94         3.75 o                         
  -5   1   2        158.76        158.65         3.52 o                         
  -4   1   2       2989.37       2902.01        73.20 o                         
  -3   1   2      13434.86      14020.75       198.12 o                         
  -2   1   2        503.09        545.31        10.34 o                         
  -1   1   2        609.36        536.34         5.32 o                         
   0   1   2       1363.39       1316.46        12.05 o                         
   1   1   2        246.52        242.88         7.12 o                         
   2   1   2          3.95          4.66         0.96 o                         
   3   1   2        123.60        140.28         6.54 o                         
   4   1   2       2119.41       1957.34        38.26 o                         
   5   1   2        692.05        631.20        11.28 o                         
   6   1   2        136.77        119.06         2.74 o                         
   7   1   2          2.08          2.90         0.69 o                         
   8   1   2        206.70        205.71         5.54 o                         
   9   1   2        108.29         90.50         1.86 o                         
  10   1   2         11.37          9.60         1.02 o                         
  11   1   2         11.43         11.31         1.12 o                         
  12   1   2         27.40         28.10         1.11 o                         
  13   1   2         43.32         43.38         1.44 o                         
  14   1   2         15.92         22.49         1.04 o                         
  15   1   2          0.03          0.37         0.84 o                         
 -15   2   2          1.43          1.59         1.27 o                         
 -14   2   2          0.59          0.69         0.72 o                         
 -13   2   2         14.20         16.92         1.11 o                         
 -12   2   2         15.81         14.87         1.21 o                         
 -11   2   2        505.66        503.96        22.27 o                         
 -10   2   2        313.86        349.99         7.40 o                         
  -9   2   2         11.26         10.92         1.07 o                         
  -8   2   2        131.41        167.10        17.13 o                         
  -7   2   2       1163.95       1129.86        37.90 o                         
  -6   2   2        187.69        256.67        18.66 o                         
  -5   2   2        484.62        423.10         5.40 o                         
  -4   2   2        244.60        271.85         7.55 o                         
  -3   2   2       2398.40       2268.22        51.03 o                         
  -2   2   2        119.42        120.51         3.15 o                         
  -1   2   2          8.04          6.43         0.70 o                         
   0   2   2        655.35        656.74         9.60 o                         
   1   2   2        372.73        339.50         7.91 o                         
   2   2   2       2869.99       2772.65        44.95 o                         
   3   2   2        590.49        631.33        14.36 o                         
   4   2   2        832.01        880.76        17.05 o                         
   5   2   2         66.29         77.54         1.82 o                         
   6   2   2          2.34          3.83         0.73 o                         
   7   2   2        200.09        218.20         4.51 o                         
   8   2   2         84.90         99.70         3.41 o                         
   9   2   2        354.82        354.40        12.41 o                         
  10   2   2         41.29         44.28         1.61 o                         
  11   2   2         22.93         23.63         1.40 o                         
  12   2   2          4.69          5.14         1.29 o                         
  13   2   2          1.95          2.33         0.95 o                         
  14   2   2          2.43          4.31         0.92 o                         
  15   2   2          0.77          0.91         0.73 o                         
 -14   3   2          5.94          8.04         0.73 o                         
 -13   3   2          0.19          0.05         0.99 o                         
 -12   3   2         68.48         70.95         2.65 o                         
 -11   3   2         21.69         24.72         1.82 o                         
 -10   3   2        159.38        176.52         5.83 o                         
  -9   3   2         86.92         90.83         3.48 o                         
  -8   3   2         69.30         91.25         2.77 o                         
  -7   3   2         97.33        105.36         4.05 o                         
  -6   3   2         22.08         33.35         2.22 o                         
  -5   3   2        986.49       1090.16        32.35 o                         
  -4   3   2        229.72        252.70         9.41 o                         
  -3   3   2        292.37        337.56        12.49 o                         
  -2   3   2        289.06        245.14        12.16 o                         
  -1   3   2          0.17          4.48         1.67 o                         
   0   3   2        486.90        499.15        30.70 o                         
   1   3   2         24.57         41.57         1.55 o                         
   2   3   2       7403.47       7361.70       220.55 o                         
   3   3   2          2.79         14.76         1.39 o                         
   4   3   2         41.95         44.42         1.79 o                         
   5   3   2       1156.86       1334.49        41.96 o                         
   6   3   2       1710.08       1879.91        71.51 o                         
   7   3   2         59.62         68.73         3.28 o                         
   8   3   2       1886.57       2133.46        62.05 o                         
   9   3   2        464.12        458.67        11.20 o                         
  10   3   2         46.14         42.75         1.99 o                         
  11   3   2         17.05         20.03         1.74 o                         
  12   3   2         61.35         79.17         2.50 o                         
  13   3   2          1.49          1.45         0.81 o                         
  14   3   2          1.86          2.42         0.61 o                         
 -13   4   2          0.00          0.05         0.73 o                         
 -12   4   2          0.02          1.71         1.10 o                         
 -11   4   2          0.31          1.88         1.15 o                         
 -10   4   2          0.17          1.52         1.30 o                         
  -9   4   2         15.40         17.30         2.00 o                         
  -8   4   2         55.89         74.82         3.58 o                         
  -7   4   2         80.96         84.04         4.87 o                         
  -6   4   2         28.69         28.13         1.98 o                         
  -5   4   2         90.26         95.17         5.66 o                         
  -4   4   2        152.55        166.81         7.50 o                         
  -3   4   2         47.34         50.38         2.97 o                         
  -2   4   2          0.00          1.92         0.88 o                         
  -1   4   2         15.83         23.22         2.66 o                         
   0   4   2        107.03        113.77         4.64 o                         
   1   4   2        102.04        137.22         4.69 o                         
   2   4   2          5.58          6.80         0.91 o                         
   3   4   2        194.18        210.04         6.32 o                         
   4   4   2         46.60         43.50         2.32 o                         
   5   4   2          1.79          2.02         1.58 o                         
   6   4   2         18.67         16.86         2.08 o                         
   7   4   2          1.69          3.25         1.75 o                         
   8   4   2        176.06        171.42        10.49 o                         
   9   4   2          0.00          0.47         1.54 o                         
  10   4   2         16.26         24.04         1.68 o                         
  11   4   2          3.32          5.66         1.17 o                         
  12   4   2          0.38          2.34         0.91 o                         
  13   4   2         17.50         17.06         1.18 o                         
 -11   5   2          4.34          3.57         1.25 o                         
 -10   5   2          0.84         -0.24         1.22 o                         
  -9   5   2        110.72        139.16        20.50 o                         
  -8   5   2         62.00         62.64         6.97 o                         
  -7   5   2         38.86         30.86         2.68 o                         
  -6   5   2          0.50          2.35         1.57 o                         
  -5   5   2        150.83        135.98         9.87 o                         
  -4   5   2        423.56        383.89        30.24 o                         
  -3   5   2        220.04        272.09        23.71 o                         
  -2   5   2        438.66        445.69        31.24 o                         
  -1   5   2        190.63        182.88        12.87 o                         
   0   5   2        156.24        167.00        10.22 o                         
   1   5   2         25.06         20.76         2.25 o                         
   2   5   2        103.98         93.84         4.73 o                         
   3   5   2         66.14         88.57        12.15 o                         
   4   5   2          0.45          2.16         1.49 o                         
   5   5   2         34.46         39.20         4.19 o                         
   6   5   2         17.89         14.49         2.97 o                         
   7   5   2         56.46         29.22         2.82 o                         
   8   5   2         20.71         18.49         1.89 o                         
   9   5   2          1.86          3.56         1.41 o                         
  10   5   2          1.60          2.02         1.04 o                         
  11   5   2          0.16          2.02         1.15 o                         
  -9   6   2          2.20          0.59         3.71 o                         
  -8   6   2          1.61         -0.63         3.20 o                         
  -7   6   2          8.03          2.83         4.25 o                         
  -6   6   2          1.71          0.22         4.30 o                         
  -5   6   2         14.33         16.11         6.86 o                         
  -4   6   2         24.87         22.59         5.23 o                         
  -3   6   2         53.12         37.42         5.30 o                         
  -2   6   2          9.72         12.19         3.08 o                         
  -1   6   2         35.49         35.23        10.41 o                         
   0   6   2         45.62         41.33        17.89 o                         
   1   6   2          4.64          2.64        11.71 o                         
   2   6   2          7.45         19.97         5.50 o                         
   3   6   2          5.77         13.59         4.32 o                         
   4   6   2          2.79         11.57         4.79 o                         
   5   6   2         28.09         23.64        10.58 o                         
   6   6   2         13.86         14.93         4.98 o                         
   7   6   2          0.27         -2.09         3.37 o                         
   8   6   2          3.43          2.24         2.79 o                         
   9   6   2          1.00          0.57         1.91 o                         
   0   7   2         15.47         31.41         9.06 o                         
 -15   0   3         37.64         46.26         1.71 o                         
 -13   0   3         75.77         76.45         2.89 o                         
 -11   0   3        167.00        150.26         3.89 o                         
  -9   0   3        108.51         89.60         3.13 o                         
  -7   0   3        969.70        882.91        33.80 o                         
  -5   0   3       3473.53       3287.85        61.71 o                         
  -3   0   3      21498.81      22233.73      1016.35 o                         
  -1   0   3        946.28       1094.30        74.91 o                         
   1   0   3       3779.13       4995.99       256.08 o                         
   3   0   3       7044.93       6799.29       371.74 o                         
   5   0   3          4.23         15.97         2.99 o                         
   7   0   3        353.66        285.65         4.19 o                         
   9   0   3         71.30         51.65         1.88 o                         
  11   0   3         49.98         49.65         1.74 o                         
  13   0   3          2.75          1.55         1.24 o                         
  15   0   3          0.98          0.89         1.18 o                         
 -15   1   3          0.10          1.86         0.71 o                         
 -14   1   3          1.50          1.12         0.85 o                         
 -13   1   3          5.78          6.63         0.93 o                         
 -12   1   3        145.18        146.41         2.94 o                         
 -11   1   3         35.39         30.12         1.30 o                         
 -10   1   3         33.73         30.47         1.25 o                         
  -9   1   3        514.18        472.98         8.93 o                         
  -8   1   3        130.41        114.71         3.81 o                         
  -7   1   3       3015.72       3069.58        90.00 o                         
  -6   1   3          9.61          8.89         0.79 o                         
  -5   1   3         99.07        116.58         3.57 o                         
  -4   1   3        225.72        253.20         7.70 o                         
  -3   1   3      15141.74      15979.14       394.57 o                         
  -2   1   3        911.40       1254.59       124.45 o                         
  -1   1   3       2863.95       2549.18        63.99 o                         
   0   1   3       6896.18       6614.37       123.43 o                         
   1   1   3          2.53          2.46         1.66 o                         
   2   1   3        507.49        539.60        10.74 o                         
   3   1   3        563.08        490.13         9.45 o                         
   4   1   3       1425.28       1232.65        22.78 o                         
   5   1   3        372.18        295.31         3.31 o                         
   6   1   3         17.17         15.28         0.82 o                         
   7   1   3       1335.31       1295.53        23.54 o                         
   8   1   3        158.49        137.07         1.87 o                         
   9   1   3         42.40         50.66         1.57 o                         
  10   1   3          2.07          1.82         0.83 o                         
  11   1   3         38.74         45.48         1.92 o                         
  12   1   3          9.82         10.58         0.92 o                         
  13   1   3         62.84         60.78         1.68 o                         
  14   1   3          2.01          2.75         0.83 o                         
  15   1   3          0.67         -0.20         0.99 o                         
 -15   2   3          1.15          1.56         1.18 o                         
 -14   2   3          5.48          4.67         0.72 o                         
 -13   2   3          0.00          0.38         0.87 o                         
 -12   2   3         18.67         23.39         1.32 o                         
 -11   2   3         32.14         30.54         1.53 o                         
 -10   2   3         60.32         51.28         1.98 o                         
  -9   2   3         51.38         46.20         2.10 o                         
  -8   2   3        372.03        391.63         7.72 o                         
  -7   2   3        551.77        495.86        15.43 o                         
  -6   2   3       1903.90       2128.89        48.28 o                         
  -5   2   3       1561.52       1554.07        26.89 o                         
  -4   2   3        241.40        227.42         6.69 o                         
  -3   2   3       7001.43       6291.52        99.55 o                         
  -2   2   3       3208.81       2808.78        61.06 o                         
  -1   2   3        964.30        826.97        12.81 o                         
   0   2   3         33.13         31.13         1.41 o                         
   1   2   3       1079.85       1134.93        19.67 o                         
   2   2   3        722.70        637.73        10.04 o                         
   3   2   3       1343.95       1533.77        38.73 o                         
   4   2   3        115.35        120.41         2.40 o                         
   5   2   3       1338.55       1439.88        20.97 o                         
   6   2   3        123.04        117.77         3.58 o                         
   7   2   3         14.47         28.39         6.04 o                         
   8   2   3        171.96        165.10         3.70 o                         
   9   2   3        162.04        168.47         3.36 o                         
  10   2   3          5.01          5.91         1.21 o                         
  11   2   3          5.23         13.96         1.98 o                         
  12   2   3          8.19          8.83         1.53 o                         
  13   2   3          1.15          5.18         1.46 o                         
  14   2   3          0.31          1.95         0.89 o                         
 -14   3   3          0.14          0.49         0.60 o                         
 -13   3   3          0.24         -0.10         0.89 o                         
 -12   3   3          6.73          7.38         0.94 o                         
 -11   3   3          2.20          3.29         1.08 o                         
 -10   3   3         68.18         74.48         3.65 o                         
  -9   3   3         22.85         21.42         1.35 o                         
  -8   3   3          9.32         15.41         1.29 o                         
  -7   3   3          2.60          3.73         1.26 o                         
  -6   3   3          0.79          3.97         0.91 o                         
  -5   3   3        272.11        338.22        10.50 o                         
  -4   3   3        776.63        858.21        30.95 o                         
  -3   3   3        502.33        541.75        21.48 o                         
  -2   3   3         86.18         71.49         3.91 o                         
  -1   3   3         94.04         98.86         5.26 o                         
   0   3   3         10.10         13.27         1.87 o                         
   1   3   3       1542.35       1960.45       192.94 o                         
   2   3   3        656.44        716.03        14.87 o                         
   3   3   3         97.48        119.48         3.34 o                         
   4   3   3        382.34        490.32        12.50 o                         
   5   3   3         42.84         63.52         2.38 o                         
   6   3   3        384.91        399.85        16.98 o                         
   7   3   3         25.54         37.81         2.07 o                         
   8   3   3        149.43        152.44         3.77 o                         
   9   3   3          5.38          7.21         1.39 o                         
  10   3   3         15.76         14.18         1.37 o                         
  11   3   3         42.67         58.15         3.73 o                         
  12   3   3         87.97         91.65         3.00 o                         
  13   3   3          0.10          0.90         0.71 o                         
  14   3   3          2.59          1.51         0.58 o                         
 -13   4   3          2.77          2.85         0.70 o                         
 -12   4   3          0.50          1.39         1.14 o                         
 -11   4   3          1.47          3.27         1.11 o                         
 -10   4   3         71.84         80.89         9.26 o                         
  -9   4   3        196.17        211.88        22.46 o                         
  -8   4   3        421.95        430.68        20.58 o                         
  -7   4   3         86.12         93.70         6.46 o                         
  -6   4   3        355.28        383.16        25.55 o                         
  -5   4   3          4.91          3.95         1.08 o                         
  -4   4   3         14.88         21.06         1.41 o                         
  -3   4   3         27.43         29.41         1.75 o                         
  -2   4   3        904.68        938.66        32.02 o                         
  -1   4   3        115.16        111.12         5.92 o                         
   0   4   3        173.18        182.00         8.93 o                         
   1   4   3         61.14         42.50         2.92 o                         
   2   4   3        547.03        520.16        14.23 o                         
   3   4   3        756.75        854.05        21.29 o                         
   4   4   3        275.55        272.81         6.90 o                         
   5   4   3        190.26        209.45         8.76 o                         
   6   4   3         16.69         12.64         1.94 o                         
   7   4   3         51.19         51.30         4.08 o                         
   8   4   3        105.23         99.96         4.42 o                         
   9   4   3         17.04         14.52         1.82 o                         
  10   4   3         24.38         33.83         2.67 o                         
  11   4   3         58.89         59.62         5.13 o                         
  12   4   3          0.02          2.47         0.74 o                         
  13   4   3          1.33          2.58         1.04 o                         
 -11   5   3          0.28          0.48         1.02 o                         
 -10   5   3          7.99          8.84         1.45 o                         
  -9   5   3          0.06         -0.75         2.05 o                         
  -8   5   3          1.67          0.46         1.89 o                         
  -7   5   3          0.99          3.03         1.79 o                         
  -6   5   3         39.00         41.16         4.07 o                         
  -5   5   3          0.35          0.11         1.45 o                         
  -4   5   3         33.99         42.98         2.75 o                         
  -3   5   3          0.03         15.03        11.44 o                         
  -2   5   3         15.71         15.35         1.87 o                         
  -1   5   3         37.13         37.71         2.97 o                         
   0   5   3        245.04        200.15         5.69 o                         
   1   5   3         14.51         34.59         6.38 o                         
   2   5   3         48.67         53.64         3.82 o                         
   3   5   3          1.92          0.70         1.72 o                         
   4   5   3         57.05         50.37         4.10 o                         
   5   5   3          2.25          1.67         1.74 o                         
   6   5   3         86.92         62.60         6.94 o                         
   7   5   3          1.02         -0.70         1.46 o                         
   8   5   3         36.55         34.11         3.78 o                         
   9   5   3          1.99         -0.12         1.30 o                         
  10   5   3          3.42          4.41         1.33 o                         
  11   5   3          5.45          6.58         1.13 o                         
  -9   6   3         13.02          6.54         2.50 o                         
  -8   6   3          0.11         -0.24         2.73 o                         
  -7   6   3          1.19         -0.11         3.59 o                         
  -6   6   3          2.48          1.68         3.85 o                         
  -5   6   3         97.44         78.95         6.36 o                         
  -4   6   3          0.37          3.97         2.53 o                         
  -3   6   3         76.94         80.05         7.01 o                         
  -2   6   3          0.82          2.63         2.73 o                         
  -1   6   3         65.57         48.93        10.72 o                         
   0   6   3         92.17         41.95        11.88 o                         
   1   6   3        176.89        141.30        32.65 o                         
   2   6   3         90.00         84.04        10.80 o                         
   3   6   3        280.52        296.57        35.17 o                         
   4   6   3        199.85        196.65        63.30 o                         
   5   6   3        213.14         99.78        24.48 o                         
   6   6   3         29.59         20.84         3.90 o                         
   7   6   3          2.59          0.66         3.26 o                         
   8   6   3          0.13         -2.30         2.44 o                         
   9   6   3          2.76          2.41         0.92 o                         
  -1   7   3          3.37         13.80         7.60 o                         
   0   7   3          6.44         11.62         7.79 o                         
   1   7   3          0.32          2.53         7.82 o                         
 -14   0   4         24.09         17.31         1.36 o                         
 -12   0   4        104.88         94.55         2.91 o                         
 -10   0   4        105.53         90.79         3.73 o                         
  -8   0   4       1346.06       1292.66        34.95 o                         
  -6   0   4        732.83        719.30        20.78 o                         
  -4   0   4        159.11        141.38         4.47 o                         
  -2   0   4       2064.51       2441.62       278.62 o                         
   0   0   4      14455.03      15749.17       253.30 o                         
   2   0   4        888.74       1327.78        21.40 o                         
   4   0   4       1558.49       1484.56        29.41 o                         
   6   0   4       1290.46       1104.20        21.64 o                         
   8   0   4        186.89        178.25         4.39 o                         
  10   0   4       1508.97       1413.45        34.07 o                         
  12   0   4        123.81        113.02         4.30 o                         
  14   0   4         58.95         57.45         3.05 o                         
 -15   1   4          1.97          2.09         0.66 o                         
 -14   1   4          1.68          1.81         0.84 o                         
 -13   1   4          8.16          8.36         0.89 o                         
 -12   1   4         46.21         44.99         1.56 o                         
 -11   1   4        121.70        112.90         2.90 o                         
 -10   1   4         15.33         12.03         1.09 o                         
  -9   1   4         12.39         15.24         1.08 o                         
  -8   1   4        192.68        176.22         5.31 o                         
  -7   1   4        497.94        410.18        10.58 o                         
  -6   1   4        948.78        893.92        22.19 o                         
  -5   1   4          8.40          7.29         0.68 o                         
  -4   1   4        493.91        473.99        14.51 o                         
  -3   1   4       1881.98       2071.70        55.80 o                         
  -2   1   4       2439.61       2518.77        65.49 o                         
  -1   1   4       2355.98       2270.72        58.44 o                         
   0   1   4       6948.53       6768.39       170.54 o                         
   1   1   4       6095.40       6614.25       218.59 o                         
   2   1   4       6074.00       5788.66        88.67 o                         
   3   1   4        587.99        584.94        22.12 o                         
   4   1   4       1010.47        858.03        17.99 o                         
   5   1   4        337.47        239.52         3.26 o                         
   6   1   4        811.33        699.79        13.43 o                         
   7   1   4         17.84         16.50         0.77 o                         
   8   1   4         56.81         56.71         1.61 o                         
   9   1   4        140.78        142.65         2.79 o                         
  10   1   4          1.73          2.08         0.86 o                         
  11   1   4          6.54          6.69         1.03 o                         
  12   1   4          0.62          1.36         1.02 o                         
  13   1   4         18.11         17.10         1.09 o                         
  14   1   4          0.03         -0.03         0.78 o                         
  15   1   4          0.00          0.46         1.00 o                         
 -15   2   4          4.70          5.44         1.02 o                         
 -14   2   4         18.46         23.29         1.03 o                         
 -13   2   4          0.14         -0.86         0.86 o                         
 -12   2   4         19.54         21.30         1.22 o                         
 -11   2   4         22.63         25.15         1.23 o                         
 -10   2   4         11.49          8.83         1.13 o                         
  -9   2   4         14.84         13.40         1.03 o                         
  -8   2   4         37.16         53.53         6.68 o                         
  -7   2   4       2088.88       2092.86        67.40 o                         
  -6   2   4       3212.44       3451.53        98.31 o                         
  -5   2   4         77.46         80.54         2.09 o                         
  -4   2   4        371.73        400.85         8.33 o                         
  -3   2   4        455.35        446.01        10.96 o                         
  -2   2   4        120.00        124.47         2.30 o                         
  -1   2   4       6699.32       6399.56        91.89 o                         
   0   2   4        362.05        338.48         5.79 o                         
   1   2   4          1.47          5.08         0.88 o                         
   2   2   4        685.84        609.46        12.93 o                         
   3   2   4        706.03        728.93        14.37 o                         
   4   2   4        107.43         93.87         2.19 o                         
   5   2   4         33.10        370.31        55.99 o                         
   6   2   4         60.43         64.81         2.74 o                         
   7   2   4        141.52        156.50        10.69 o                         
   8   2   4         51.89         51.37         1.56 o                         
   9   2   4         49.46         50.14         1.80 o                         
  10   2   4          0.29          1.90         1.23 o                         
  11   2   4         68.75         65.10         1.92 o                         
  12   2   4         62.02         63.26         1.80 o                         
  13   2   4         14.31         16.50         1.26 o                         
  14   2   4          1.07          1.36         0.86 o                         
 -14   3   4         19.39         25.52         1.53 o                         
 -13   3   4          2.69          3.35         0.82 o                         
 -12   3   4         49.44         62.74         1.75 o                         
 -11   3   4         17.88         17.62         1.31 o                         
 -10   3   4        120.91        124.83         4.74 o                         
  -9   3   4          3.50          3.37         1.03 o                         
  -8   3   4        282.69        329.78        12.37 o                         
  -7   3   4        264.81        306.21        12.85 o                         
  -6   3   4         62.51         54.36         3.02 o                         
  -5   3   4          0.79          2.12         0.77 o                         
  -4   3   4       1011.38       1120.48        35.84 o                         
  -3   3   4        139.47        116.56         4.44 o                         
  -2   3   4        163.69        157.37        10.97 o                         
  -1   3   4         42.71         44.05         2.30 o                         
   0   3   4        728.85        623.02        13.73 o                         
   1   3   4        207.53        239.98         5.03 o                         
   2   3   4        139.36        118.88         3.01 o                         
   3   3   4          3.79         16.71         2.34 o                         
   4   3   4        102.00        110.65         3.02 o                         
   5   3   4        122.99        125.54         3.60 o                         
   6   3   4          2.27          2.81         1.43 o                         
   7   3   4         17.27         19.58         1.69 o                         
   8   3   4        650.32        677.38        11.06 o                         
   9   3   4         90.51         89.85         3.25 o                         
  10   3   4         37.31         36.75         1.65 o                         
  11   3   4         88.11        100.43         2.65 o                         
  12   3   4        126.34        166.22         5.64 o                         
  13   3   4         13.61         13.92         0.85 o                         
  14   3   4         23.04         27.71         2.24 o                         
 -13   4   4          1.04          2.28         0.76 o                         
 -12   4   4          4.40          1.60         1.02 o                         
 -11   4   4          3.35          4.64         1.03 o                         
 -10   4   4         23.50         24.80         2.24 o                         
  -9   4   4          2.85          4.89         1.91 o                         
  -8   4   4         10.63         12.26         1.36 o                         
  -7   4   4          0.45          0.48         1.22 o                         
  -6   4   4         10.44         15.96         2.17 o                         
  -5   4   4        114.98        128.01         5.35 o                         
  -4   4   4          4.67          7.75         1.20 o                         
  -3   4   4        541.37        585.15        25.46 o                         
  -2   4   4          5.62          7.57         1.69 o                         
  -1   4   4         65.20         59.45         3.21 o                         
   0   4   4          0.75          1.49         1.19 o                         
   1   4   4          4.40          9.62         1.22 o                         
   2   4   4          2.70          3.85         0.98 o                         
   3   4   4        334.77        355.73         9.79 o                         
   4   4   4         67.25         78.85         2.06 o                         
   5   4   4        268.49        279.98         8.80 o                         
   6   4   4          7.59         14.97         2.25 o                         
   7   4   4          2.78          5.40         1.83 o                         
   8   4   4        350.24        333.65        11.79 o                         
   9   4   4          0.94          2.70         1.86 o                         
  10   4   4         11.74         18.84         1.66 o                         
  11   4   4          0.06          0.74         0.99 o                         
  12   4   4          8.93          8.21         0.78 o                         
  13   4   4          0.22          0.70         1.02 o                         
 -11   5   4          1.73          2.17         1.23 o                         
 -10   5   4          9.46          8.85         1.66 o                         
  -9   5   4         50.89         63.49        12.84 o                         
  -8   5   4          5.78          4.13         1.94 o                         
  -7   5   4          4.19          2.41         1.63 o                         
  -6   5   4         69.58         57.53         4.69 o                         
  -5   5   4          7.58         10.62         1.47 o                         
  -4   5   4         14.35          7.60         1.40 o                         
  -3   5   4       1320.42       1197.57        75.21 o                         
  -2   5   4         29.45         30.97         2.07 o                         
  -1   5   4       1102.74        992.17        37.23 o                         
   0   5   4        116.45        100.58         4.67 o                         
   1   5   4        100.78        128.89        13.70 o                         
   2   5   4         33.89         35.41         3.66 o                         
   3   5   4        301.54        268.17        15.07 o                         
   4   5   4        301.65        268.50        23.22 o                         
   5   5   4        236.55        187.42        14.33 o                         
   6   5   4         66.78         59.91         5.99 o                         
   7   5   4          0.11         -1.79         1.79 o                         
   8   5   4          1.24          0.16         1.31 o                         
   9   5   4          3.64          2.13         1.09 o                         
  10   5   4          0.08         -0.27         1.39 o                         
  11   5   4         20.21         11.71         1.30 o                         
  -9   6   4          0.02         -0.38         2.24 o                         
  -8   6   4         13.57         15.66         3.60 o                         
  -7   6   4          5.00          7.81         4.36 o                         
  -6   6   4          0.05          0.43         4.04 o                         
  -5   6   4         31.78         27.01         4.53 o                         
  -4   6   4          1.37          7.22         3.43 o                         
  -3   6   4         60.74         51.47        10.53 o                         
  -2   6   4         19.38         18.52         3.05 o                         
  -1   6   4          7.78          5.86         2.21 o                         
   0   6   4         24.48         12.19         6.10 o                         
   1   6   4        207.14        179.99         9.93 o                         
   2   6   4         61.04         79.91        10.14 o                         
   3   6   4        273.97        303.68        11.34 o                         
   4   6   4        133.43        132.57        22.01 o                         
   5   6   4         68.29         63.19        13.32 o                         
   6   6   4          7.47          7.11         3.47 o                         
   7   6   4          2.52          2.05         3.03 o                         
   8   6   4          5.33          4.18         2.16 o                         
   9   6   4          0.48         -0.02         0.76 o                         
  -2   7   4          3.20          2.80         6.61 o                         
  -1   7   4          5.64         11.22         7.66 o                         
   0   7   4          5.77          7.93         7.74 o                         
   1   7   4          0.46         -8.33         8.33 o                         
 -15   0   5          0.65          2.66         0.95 o                         
 -13   0   5          0.53         -0.59         1.39 o                         
 -11   0   5         39.33         33.73         1.57 o                         
  -9   0   5         27.24         28.68         1.35 o                         
  -7   0   5         78.25         64.55         2.07 o                         
  -5   0   5         40.41         45.29         1.48 o                         
  -3   0   5       1813.08       1757.51        70.74 o                         
  -1   0   5        117.87        143.54         6.49 o                         
   1   0   5      12490.29      15661.99       351.97 o                         
   3   0   5       1385.60       1401.74        40.91 o                         
   5   0   5         36.02         38.22         1.72 o                         
   7   0   5       1616.15       1399.69        13.74 o                         
   9   0   5          0.19          3.39         1.08 o                         
  11   0   5          0.23          0.31         1.31 o                         
  13   0   5          4.92          6.56         1.21 o                         
  15   0   5         68.08         62.79         3.69 o                         
 -15   1   5          3.04          4.45         0.67 o                         
 -14   1   5          4.21          7.26         0.92 o                         
 -13   1   5          0.00          4.22         1.17 o                         
 -12   1   5          0.64          2.39         0.86 o                         
 -11   1   5        179.48        183.17         5.29 o                         
 -10   1   5        178.03        155.84         2.55 o                         
  -9   1   5         67.37         58.58         1.42 o                         
  -8   1   5        114.32         99.06         2.88 o                         
  -7   1   5        162.38        162.09         5.91 o                         
  -6   1   5       6650.37       6086.85       130.78 o                         
  -5   1   5          8.49         13.46         2.27 o                         
  -4   1   5       1331.63       1374.36        39.35 o                         
  -3   1   5         32.06         26.66         0.90 o                         
  -2   1   5        106.40         85.43         2.46 o                         
  -1   1   5        447.57        457.28        18.22 o                         
   0   1   5      11595.13      13390.34       347.79 o                         
   1   1   5      10934.24      14149.21       584.53 o                         
   2   1   5      17761.93      17953.63       595.91 o                         
   3   1   5       4204.51       4169.92       173.65 o                         
   4   1   5       2195.68       1832.22        57.02 o                         
   5   1   5       1690.24       1413.45        23.47 o                         
   6   1   5        490.07        391.77         7.55 o                         
   7   1   5         21.80         15.17         0.82 o                         
   8   1   5        223.41        211.06         3.37 o                         
   9   1   5         11.09        163.69        42.23 o                         
  10   1   5         10.44          6.93         0.89 o                         
  11   1   5          0.84          1.51         0.86 o                         
  12   1   5         22.65         20.90         1.63 o                         
  13   1   5         10.02          9.47         0.99 o                         
  14   1   5         61.45         68.46         3.34 o                         
  15   1   5          1.06          2.06         0.89 o                         
 -15   2   5          6.72         10.04         0.87 o                         
 -14   2   5          5.94          8.42         0.81 o                         
 -13   2   5          0.63          4.72         1.32 o                         
 -12   2   5         36.24         35.18         1.54 o                         
 -11   2   5         51.72         44.86         1.44 o                         
 -10   2   5        371.00        379.97        11.70 o                         
  -9   2   5        141.02        128.46         3.37 o                         
  -8   2   5        230.94        219.09         7.46 o                         
  -7   2   5         12.99         14.51         0.91 o                         
  -6   2   5          5.13          2.84         0.82 o                         
  -5   2   5         50.23         54.05         2.75 o                         
  -4   2   5        684.00        748.00        22.00 o                         
  -3   2   5        826.41        749.07        15.68 o                         
  -2   2   5         13.53         36.38         8.15 o                         
  -1   2   5       2075.12       1999.35        30.38 o                         
   0   2   5       1561.12       1502.46        17.53 o                         
   1   2   5        860.61        880.89        16.55 o                         
   2   2   5         13.31         11.48         0.59 o                         
   3   2   5         20.51         18.90         1.01 o                         
   4   2   5       1343.99       1413.08        27.24 o                         
   5   2   5        721.51        736.87         8.36 o                         
   6   2   5        114.43        117.77         3.73 o                         
   7   2   5        369.26        386.00        13.29 o                         
   8   2   5         12.82         12.22         1.20 o                         
   9   2   5          4.87         16.89         2.77 o                         
  10   2   5         25.56         27.64         1.63 o                         
  11   2   5         50.16         54.32         1.85 o                         
  12   2   5          1.99          2.97         1.05 o                         
  13   2   5         16.85         18.12         1.17 o                         
  14   2   5          3.23          2.55         0.87 o                         
 -14   3   5         33.94         36.20         2.27 o                         
 -13   3   5         64.99         79.42         2.17 o                         
 -12   3   5          4.20          5.69         0.89 o                         
 -11   3   5         38.70         44.27         1.74 o                         
 -10   3   5        234.92        214.13        10.54 o                         
  -9   3   5         48.21         54.36         2.79 o                         
  -8   3   5          0.66          1.40         1.17 o                         
  -7   3   5        335.16        359.54        14.72 o                         
  -6   3   5         45.60         40.86         2.02 o                         
  -5   3   5        298.96        312.39        10.26 o                         
  -4   3   5         11.72         12.44         0.91 o                         
  -3   3   5         53.30         46.86         1.41 o                         
  -2   3   5        155.89        133.45         7.54 o                         
  -1   3   5        298.72        309.89        21.34 o                         
   0   3   5         71.97         91.68         4.25 o                         
   1   3   5         91.51        150.62        14.61 o                         
   3   3   5        349.63        402.19        12.13 o                         
   4   3   5        424.39        434.82        11.59 o                         
   5   3   5        355.31        399.51        10.57 o                         
   6   3   5          1.86          4.43         1.22 o                         
   7   3   5          6.82          7.08         1.47 o                         
   8   3   5         85.87         79.69         2.43 o                         
   9   3   5         46.70         37.16         2.00 o                         
  10   3   5         30.17         37.45         1.75 o                         
  11   3   5        103.91        124.60         3.96 o                         
  12   3   5          0.97          3.25         0.99 o                         
  13   3   5          7.06          7.04         0.80 o                         
  14   3   5          9.38          9.87         1.56 o                         
 -13   4   5          0.44         -0.08         0.68 o                         
 -12   4   5          6.45          8.37         1.49 o                         
 -11   4   5         10.54          5.20         1.04 o                         
 -10   4   5          0.02          0.06         1.09 o                         
  -9   4   5         84.30         76.28         3.97 o                         
  -8   4   5         89.23        108.95         5.17 o                         
  -7   4   5        476.37        551.66        35.85 o                         
  -6   4   5       1411.67       1583.90        89.90 o                         
  -5   4   5         81.43        140.10        13.50 o                         
  -4   4   5         16.29         18.63         1.45 o                         
  -3   4   5          3.12          6.63         1.16 o                         
  -2   4   5        127.36        134.00         4.14 o                         
  -1   4   5        535.21        523.34        13.61 o                         
   0   4   5       1065.11       1046.43        32.38 o                         
   1   4   5        238.61        238.59         6.39 o                         
   2   4   5          6.44          4.98         1.30 o                         
   3   4   5        108.85        104.10         2.62 o                         
   4   4   5          2.03          4.77         1.28 o                         
   5   4   5        117.92        125.06         4.39 o                         
   6   4   5        229.47        207.10         9.28 o                         
   7   4   5         92.45         91.92         2.61 o                         
   8   4   5          0.10          2.22         1.35 o                         
   9   4   5          9.17          9.87         1.80 o                         
  10   4   5          1.91          3.08         1.15 o                         
  11   4   5         62.00         72.67         5.08 o                         
  12   4   5         17.93         26.45         1.95 o                         
 -11   5   5          4.35          3.23         1.36 o                         
 -10   5   5          0.19          0.49         1.33 o                         
  -9   5   5          9.17         12.02         2.75 o                         
  -8   5   5         11.39         12.17         2.01 o                         
  -7   5   5         15.54         10.96         1.73 o                         
  -6   5   5          1.21          4.77         1.63 o                         
  -5   5   5        108.67         98.12         8.42 o                         
  -4   5   5         14.56         13.59         2.16 o                         
  -3   5   5        364.21        349.89        23.78 o                         
  -2   5   5        326.05        296.91        21.67 o                         
  -1   5   5         27.43         27.13         2.66 o                         
   0   5   5        133.75        131.88         5.85 o                         
   1   5   5          1.20          4.31         2.47 o                         
   2   5   5         21.66         30.78         2.58 o                         
   3   5   5         11.69          9.09         3.40 o                         
   4   5   5         12.01         11.39         2.84 o                         
   5   5   5         13.84         10.91         2.04 o                         
   6   5   5          4.10          3.20         1.88 o                         
   7   5   5          8.34          9.06         1.79 o                         
   8   5   5         11.92          9.57         1.59 o                         
   9   5   5          0.82          2.12         1.43 o                         
  10   5   5          1.49          0.74         1.40 o                         
  11   5   5          0.00          1.01         0.98 o                         
  -9   6   5          1.70          1.86         3.18 o                         
  -8   6   5          0.34          4.34         2.94 o                         
  -7   6   5          0.02         -0.57         3.71 o                         
  -6   6   5          1.57          4.07         2.36 o                         
  -5   6   5          9.18         11.64         3.30 o                         
  -4   6   5          0.53          4.45         2.59 o                         
  -3   6   5          1.66          1.67         2.53 o                         
  -2   6   5          2.73         -1.46         3.36 o                         
  -1   6   5         78.77         48.74         8.13 o                         
   0   6   5        104.94         63.32        10.86 o                         
   1   6   5          7.70         10.47         2.69 o                         
   2   6   5         23.47         13.12         2.92 o                         
   3   6   5         59.93         64.10         5.09 o                         
   4   6   5          0.60          1.95         4.13 o                         
   5   6   5         21.26         19.94         4.85 o                         
   6   6   5         17.64         16.41         3.43 o                         
   7   6   5          0.17         -1.06         2.69 o                         
   8   6   5         16.62          9.83         1.37 o                         
  -2   7   5          0.69          3.34         6.55 o                         
  -1   7   5         13.26         10.43         7.63 o                         
   0   7   5          5.15         -1.78         6.90 o                         
 -14   0   6         98.55        117.74         7.49 o                         
 -12   0   6          9.24          8.47         1.58 o                         
 -10   0   6        208.42        176.89         5.54 o                         
  -8   0   6        139.01        145.23         5.94 o                         
  -6   0   6         89.15         64.32         2.73 o                         
  -4   0   6      17401.28      16964.24       537.84 o                         
  -2   0   6       1340.53       1555.99       121.82 o                         
   0   0   6      24221.48      26362.35       376.66 o                         
   2   0   6      17968.45      20462.23       413.48 o                         
   4   0   6         25.11         15.88         2.62 o                         
   6   0   6         68.09         57.03         1.84 o                         
   8   0   6        645.12        590.05        11.47 o                         
  10   0   6        187.77        160.22         4.60 o                         
  12   0   6          2.78          2.01         1.87 o                         
  14   0   6         78.54         80.12         3.15 o                         
 -15   1   6          1.98          3.59         0.67 o                         
 -14   1   6          8.35         11.76         0.97 o                         
 -13   1   6          0.24         -0.44         0.78 o                         
 -12   1   6        116.96        112.62         3.12 o                         
 -11   1   6          8.70          9.55         1.00 o                         
 -10   1   6         19.41         22.28         1.39 o                         
  -9   1   6          0.48          2.69         0.78 o                         
  -8   1   6        131.34        114.60         3.13 o                         
  -7   1   6        298.08        272.13         7.19 o                         
  -6   1   6         11.07         17.28         2.88 o                         
  -5   1   6        312.73        405.10        21.38 o                         
  -4   1   6       1559.23       1462.16        27.48 o                         
  -3   1   6         76.13         72.79         2.86 o                         
  -2   1   6        210.98        196.62         5.44 o                         
  -1   1   6       4037.99       3959.20       178.46 o                         
   0   1   6       4884.87       4860.06        78.84 o                         
   1   1   6       4831.34       6249.65       243.91 o                         
   2   1   6       2585.25       2548.94        59.84 o                         
   3   1   6       1731.52       1581.19        49.94 o                         
   4   1   6         49.21         47.95         1.97 o                         
   5   1   6        102.32        105.29         2.71 o                         
   6   1   6        116.11        111.05         2.81 o                         
   7   1   6        212.05        197.56         2.59 o                         
   8   1   6         20.62         21.51         0.98 o                         
   9   1   6         38.26         32.81         1.18 o                         
  10   1   6          0.64          1.63         0.77 o                         
  11   1   6         15.03         16.88         1.04 o                         
  12   1   6        132.14        133.73         4.62 o                         
  13   1   6          0.84          1.60         0.86 o                         
  14   1   6         21.15         15.48         0.99 o                         
  15   1   6          1.31          1.59         1.46 o                         
 -15   2   6          3.43          3.04         0.76 o                         
 -14   2   6          0.65          1.84         0.69 o                         
 -13   2   6          2.32          5.50         0.88 o                         
 -12   2   6         20.12         19.04         1.19 o                         
 -11   2   6        188.90        193.00         3.51 o                         
 -10   2   6        838.88        886.08        20.86 o                         
  -9   2   6        605.21        567.82        18.10 o                         
  -8   2   6        134.68        131.89         3.12 o                         
  -7   2   6        311.46        283.23         8.89 o                         
  -6   2   6        124.91        106.06         3.00 o                         
  -5   2   6        629.55        599.17        12.54 o                         
  -4   2   6        220.31        347.90        38.90 o                         
  -3   2   6        856.64        767.94        15.04 o                         
  -2   2   6         43.68         28.30         3.93 o                         
  -1   2   6       3118.52       2906.76        44.62 o                         
   0   2   6       1879.40       1726.55        30.15 o                         
   1   2   6        187.64        176.10         3.29 o                         
   2   2   6        313.34        347.26         7.28 o                         
   3   2   6        646.12        571.87         7.94 o                         
   4   2   6        175.29        185.29         5.10 o                         
   5   2   6        979.87       1021.84        22.91 o                         
   6   2   6        163.34        150.12         4.38 o                         
   7   2   6        808.49        757.87        17.13 o                         
   8   2   6        212.54        203.52         3.33 o                         
   9   2   6        309.55        292.53         5.10 o                         
  10   2   6        209.53        200.45         3.57 o                         
  11   2   6        143.72        140.68         3.74 o                         
  12   2   6          9.11         13.76         1.28 o                         
  13   2   6         27.74         29.21         1.40 o                         
  14   2   6          4.57          1.68         0.89 o                         
 -14   3   6         11.24         16.24         0.85 o                         
 -13   3   6         58.65         70.31         2.34 o                         
 -12   3   6          1.11          2.66         1.01 o                         
 -11   3   6          9.27          9.83         1.15 o                         
 -10   3   6         27.46         27.85         1.60 o                         
  -9   3   6        118.44        125.97         4.89 o                         
  -8   3   6         10.56         10.56         1.34 o                         
  -7   3   6        102.87        105.46         4.10 o                         
  -6   3   6        128.10        126.47         5.14 o                         
  -5   3   6         91.40        104.89         4.68 o                         
  -4   3   6         35.42         44.36         1.66 o                         
  -3   3   6        205.90        238.41         5.05 o                         
  -2   3   6        125.03         93.96         5.21 o                         
  -1   3   6        127.92        135.45         3.49 o                         
   0   3   6        474.21        455.65        12.99 o                         
   1   3   6       4173.53       4614.17        87.15 o                         
   2   3   6        356.20        409.12        10.06 o                         
   3   3   6        147.43        191.58         3.74 o                         
   4   3   6        196.27        182.88         4.80 o                         
   5   3   6        792.13        910.49        32.38 o                         
   6   3   6        116.31         95.04         4.27 o                         
   7   3   6        190.06        186.03         5.19 o                         
   8   3   6         14.21         47.70         8.81 o                         
   9   3   6         35.85         41.59         2.01 o                         
  10   3   6          3.34          5.69         1.54 o                         
  11   3   6          8.03         10.13         1.25 o                         
  12   3   6        106.36        123.69         7.56 o                         
  13   3   6         24.59         27.27         2.21 o                         
 -13   4   6          1.85          2.77         1.24 o                         
 -12   4   6          3.72          3.75         1.00 o                         
 -11   4   6          0.00          0.08         0.99 o                         
 -10   4   6          3.38          5.86         1.03 o                         
  -9   4   6          1.85          2.69         1.08 o                         
  -8   4   6          2.12          3.78         0.98 o                         
  -7   4   6        107.48        132.18         9.19 o                         
  -6   4   6        151.53        174.33        11.38 o                         
  -5   4   6        468.60        536.44        24.79 o                         
  -4   4   6          6.21         10.60         1.24 o                         
  -3   4   6        490.55        514.87        18.18 o                         
  -2   4   6        388.95        413.11         7.67 o                         
  -1   4   6          0.04          1.79         1.35 o                         
   0   4   6         51.09         50.28         2.10 o                         
   1   4   6          9.89         12.21         1.55 o                         
   2   4   6          5.88          7.80         1.55 o                         
   3   4   6          0.05          3.75         1.96 o                         
   4   4   6         82.36         88.38         2.39 o                         
   5   4   6         15.03         20.86         1.70 o                         
   6   4   6         63.54         61.28         2.84 o                         
   7   4   6          9.86         12.34         1.55 o                         
   8   4   6        162.61        155.75         4.78 o                         
   9   4   6         24.38         32.42         1.81 o                         
  10   4   6          0.85          0.97         0.96 o                         
  11   4   6          1.80          2.60         0.71 o                         
  12   4   6         10.02          5.89         0.71 o                         
 -11   5   6          0.30          0.23         1.99 o                         
 -10   5   6          1.82          1.92         1.50 o                         
  -9   5   6          1.51          0.11         1.26 o                         
  -8   5   6         25.16         19.92         2.10 o                         
  -7   5   6          2.65          1.36         1.40 o                         
  -6   5   6          3.32          5.10         2.08 o                         
  -5   5   6         13.80         12.74         1.42 o                         
  -4   5   6         35.94         32.80         2.41 o                         
  -3   5   6         10.32          9.18         1.59 o                         
  -2   5   6        487.13        452.67        36.30 o                         
  -1   5   6          0.48          6.33         3.16 o                         
   0   5   6         96.62        107.53         5.80 o                         
   1   5   6        398.58        394.23        11.44 o                         
   2   5   6         11.56          9.08         3.12 o                         
   3   5   6         63.36         57.03         2.75 o                         
   4   5   6          3.82          2.01         2.06 o                         
   5   5   6          0.59          4.32         1.83 o                         
   6   5   6          5.87          7.73         2.31 o                         
   7   5   6          0.80          0.28         1.40 o                         
   8   5   6          6.38          3.76         1.51 o                         
   9   5   6         24.63         24.00         2.99 o                         
  10   5   6         14.52         13.87         1.34 o                         
  11   5   6          1.46          3.94         2.80 o                         
  -9   6   6          2.34          1.62         2.88 o                         
  -8   6   6          4.69          4.35         2.59 o                         
  -7   6   6          1.79          1.79         3.60 o                         
  -6   6   6          0.14          6.66         2.83 o                         
  -5   6   6         14.98         19.04         3.37 o                         
  -4   6   6          0.64          2.39         4.70 o                         
  -3   6   6          2.29          3.46         2.10 o                         
  -2   6   6         26.17         20.11         3.59 o                         
  -1   6   6          2.02          0.74         1.77 o                         
   0   6   6          0.24         -0.49         1.71 o                         
   1   6   6         66.70         72.13         8.57 o                         
   2   6   6          1.26          1.57         2.49 o                         
   3   6   6          3.76          3.09         3.01 o                         
   4   6   6          0.62          8.95         4.18 o                         
   5   6   6          0.04          5.26         3.84 o                         
   6   6   6          5.93          2.67         2.82 o                         
   7   6   6          3.33          3.63         2.39 o                         
   8   6   6          3.22          3.43         1.14 o                         
  -2   7   6          6.62          9.49         7.28 o                         
  -1   7   6          4.38          2.24         7.09 o                         
 -15   0   7          0.01          0.08         0.81 o                         
 -13   0   7         19.40         13.84         1.78 o                         
 -11   0   7        163.09        163.32         7.08 o                         
  -9   0   7          3.17          4.21         1.07 o                         
  -7   0   7          2.18          0.99         0.71 o                         
  -5   0   7       1340.34       1055.14        17.65 o                         
  -3   0   7        157.79        153.64         6.56 o                         
  -1   0   7         80.97        109.33         5.45 o                         
   1   0   7        325.02        339.20        16.04 o                         
   3   0   7        375.73        401.27         5.61 o                         
   5   0   7       1030.13        968.91        25.40 o                         
   7   0   7         78.06         77.78         1.67 o                         
   9   0   7         42.35         39.97         1.62 o                         
  11   0   7          0.65          0.20         1.20 o                         
  13   0   7          3.11          2.39         1.12 o                         
  15   0   7         54.28         55.62         3.02 o                         
 -15   1   7          0.06         -0.12         0.77 o                         
 -14   1   7          0.04          0.29         0.76 o                         
 -13   1   7          9.28          9.99         0.86 o                         
 -12   1   7         44.67         39.53         1.64 o                         
 -11   1   7         19.65        102.65        19.64 o                         
 -10   1   7        376.76        352.87         9.08 o                         
  -9   1   7        543.14        545.77        13.05 o                         
  -8   1   7          1.14          4.98         0.85 o                         
  -7   1   7         53.15         45.68         1.31 o                         
  -6   1   7        157.02        134.94         4.31 o                         
  -5   1   7         94.09        105.24         2.89 o                         
  -4   1   7        363.03        311.75         5.92 o                         
  -3   1   7       2500.16       2429.80        62.01 o                         
  -2   1   7        144.78        167.06         4.69 o                         
  -1   1   7        678.28        671.78        21.49 o                         
   0   1   7       5522.83       5567.50       105.40 o                         
   1   1   7      15318.67      16961.49       475.38 o                         
   2   1   7      17122.49      17188.19       405.69 o                         
   3   1   7        126.05        143.17         3.84 o                         
   4   1   7         22.03         33.50         3.20 o                         
   5   1   7          4.03          6.75         1.11 o                         
   6   1   7       2002.94       1876.17        36.65 o                         
   7   1   7        226.39        202.26         2.83 o                         
   8   1   7        474.79        452.59        11.17 o                         
   9   1   7        283.24        289.56         3.77 o                         
  10   1   7         96.36         94.15         2.28 o                         
  11   1   7          0.15          1.23         0.91 o                         
  12   1   7         20.64         20.65         1.25 o                         
  13   1   7         90.72         83.94         1.89 o                         
  14   1   7          1.38          1.59         0.76 o                         
  15   1   7          0.33          2.32         1.21 o                         
 -15   2   7         13.29         15.67         1.29 o                         
 -14   2   7          3.45          1.97         0.69 o                         
 -13   2   7         31.20         34.23         1.23 o                         
 -12   2   7          1.06          1.77         0.83 o                         
 -11   2   7        207.28        217.67         5.35 o                         
 -10   2   7        174.48        152.20         4.81 o                         
  -9   2   7         39.33         41.97         2.15 o                         
  -8   2   7        220.40        208.60         7.89 o                         
  -7   2   7         28.35         31.67         1.36 o                         
  -6   2   7        507.04        543.25        16.62 o                         
  -5   2   7        687.72        750.74        21.56 o                         
  -4   2   7         63.32         73.29         1.72 o                         
  -3   2   7         73.44         82.87         3.31 o                         
  -2   2   7        304.89        305.30         8.31 o                         
  -1   2   7        980.40        928.85        27.40 o                         
   0   2   7        942.12       1048.24        19.97 o                         
   1   2   7          4.03         57.39        15.15 o                         
   2   2   7       1454.59       1454.00        32.81 o                         
   3   2   7       1669.89       1592.35        35.78 o                         
   4   2   7        280.15        287.89         7.82 o                         
   5   2   7         17.97         17.05         1.23 o                         
   6   2   7        522.25        483.09        12.07 o                         
   7   2   7        623.59        587.85        13.22 o                         
   8   2   7         51.10         58.39         1.78 o                         
   9   2   7        447.86        451.71         7.19 o                         
  10   2   7          3.35          5.27         1.33 o                         
  11   2   7         27.52         28.08         2.00 o                         
  12   2   7          0.09          0.30         1.07 o                         
  13   2   7          3.08          2.49         0.89 o                         
  14   2   7          0.05         -0.38         0.90 o                         
 -14   3   7         12.88         13.75         1.59 o                         
 -13   3   7         24.19         25.78         1.59 o                         
 -12   3   7         23.05         25.88         1.35 o                         
 -11   3   7         29.68         28.48         1.83 o                         
 -10   3   7        128.70        146.96         3.78 o                         
  -9   3   7         37.25         37.98         1.72 o                         
  -8   3   7         31.40         39.95         5.77 o                         
  -7   3   7          0.30          4.72         1.24 o                         
  -6   3   7        164.17        165.17         6.38 o                         
  -5   3   7         27.94         27.10         1.34 o                         
  -4   3   7         35.50         32.42         1.36 o                         
  -3   3   7         24.37         23.92         0.86 o                         
  -2   3   7        476.54        514.67        22.69 o                         
  -1   3   7         54.98         69.21         2.20 o                         
   0   3   7         95.21        109.22         2.27 o                         
   1   3   7        129.26        314.65        36.67 o                         
   2   3   7       1145.59       1444.39        43.49 o                         
   3   3   7        303.87        313.61         6.96 o                         
   4   3   7          2.38          3.50         0.91 o                         
   5   3   7        228.31        234.57         8.91 o                         
   6   3   7          0.02         -0.75         1.10 o                         
   7   3   7         21.78         25.48         1.61 o                         
   8   3   7          0.11          0.85         1.12 o                         
   9   3   7         28.06         27.40         1.61 o                         
  10   3   7         72.65         66.94         2.87 o                         
  11   3   7          6.36          8.74         1.24 o                         
  12   3   7         88.72         91.63         5.38 o                         
  13   3   7         24.46         20.58         1.86 o                         
 -13   4   7         11.75         10.24         2.18 o                         
 -12   4   7         15.24         17.45         1.23 o                         
 -11   4   7          0.07          0.88         0.85 o                         
 -10   4   7         35.12         37.91         3.40 o                         
  -9   4   7          0.83         41.26        11.51 o                         
  -8   4   7         27.09         30.37         1.96 o                         
  -7   4   7         25.62         26.66         1.84 o                         
  -6   4   7        360.61        361.00        22.35 o                         
  -5   4   7         33.91         32.74         1.59 o                         
  -4   4   7        258.46        274.58        10.34 o                         
  -3   4   7        687.73        707.07        20.01 o                         
  -2   4   7        174.82        199.98         4.88 o                         
  -1   4   7        926.85        942.27        21.31 o                         
   0   4   7         66.19         65.13         2.29 o                         
   1   4   7         37.46         27.60         4.05 o                         
   2   4   7        456.73        457.71        15.35 o                         
   3   4   7         25.40         29.18         2.02 o                         
   4   4   7        240.98        260.55         7.30 o                         
   5   4   7         41.65         36.04         1.94 o                         
   6   4   7        134.05        117.65         4.23 o                         
   7   4   7          8.57          8.79         1.38 o                         
   8   4   7        133.92        122.46         5.99 o                         
   9   4   7         34.24         34.12         1.63 o                         
  10   4   7          5.44          2.41         0.96 o                         
  11   4   7          1.32          2.00         0.74 o                         
  12   4   7         13.55         12.71         3.37 o                         
 -11   5   7          1.01          1.58         2.09 o                         
 -10   5   7          0.32          0.97         3.37 o                         
  -9   5   7         13.82         12.01         2.60 o                         
  -8   5   7         37.43         40.77         4.48 o                         
  -7   5   7         22.19         24.14         2.09 o                         
  -6   5   7        118.00        133.95        16.55 o                         
  -5   5   7          0.21         -1.21         1.38 o                         
  -4   5   7         15.20         11.28         1.41 o                         
  -3   5   7        154.00        134.57         6.72 o                         
  -2   5   7        142.49        146.07        13.16 o                         
  -1   5   7          1.04          6.08         2.14 o                         
   0   5   7         51.69         50.33         4.07 o                         
   1   5   7        180.32        185.05         5.69 o                         
   2   5   7         13.32         11.72         2.38 o                         
   3   5   7         41.80         34.58         3.01 o                         
   4   5   7          4.99          4.37         2.05 o                         
   5   5   7        148.18        127.95        11.95 o                         
   6   5   7         24.83         16.03         2.95 o                         
   7   5   7          2.00         -1.02         1.41 o                         
   8   5   7          8.11         10.12         1.32 o                         
   9   5   7          3.21          4.16         1.09 o                         
  10   5   7          0.05          0.86         0.69 o                         
  11   5   7          5.55          5.34         2.43 o                         
  -8   6   7          3.20          6.82         5.34 o                         
  -7   6   7          7.47          3.04         3.22 o                         
  -6   6   7          5.04          7.00         2.15 o                         
  -5   6   7          9.16          9.70         2.36 o                         
  -4   6   7         47.10         49.56         4.65 o                         
  -3   6   7          0.03         -1.95         3.05 o                         
  -2   6   7          6.11          6.35         2.62 o                         
  -1   6   7          5.67          4.61         1.86 o                         
   0   6   7         12.78          6.98         2.29 o                         
   1   6   7         19.87         28.33         7.18 o                         
   2   6   7         31.19         30.86         3.48 o                         
   3   6   7         12.29         10.30         4.53 o                         
   4   6   7         24.14         24.73        15.93 o                         
   5   6   7          0.58          0.83         3.23 o                         
   6   6   7          5.56          7.48         2.62 o                         
   7   6   7          2.10          4.94         1.80 o                         
   8   6   7          0.38         -0.34         0.92 o                         
  -2   7   7         29.95         25.69         7.52 o                         
  -1   7   7         29.40         10.06         7.31 o                         
 -14   0   8          0.01          0.69         0.92 o                         
 -12   0   8          8.20          4.81         1.70 o                         
 -10   0   8         57.70         57.33         1.66 o                         
  -8   0   8          7.66         12.33         1.51 o                         
  -6   0   8        174.16        201.59         4.20 o                         
  -4   0   8       1732.22       1425.07        36.47 o                         
  -2   0   8         17.49         20.66         1.21 o                         
   0   0   8         91.41        103.82         7.09 o                         
   2   0   8       7536.56       8009.26       132.62 o                         
   4   0   8       1533.22       1614.97        52.14 o                         
   6   0   8          8.78          2.86         1.02 o                         
   8   0   8        692.73        672.19        13.73 o                         
  10   0   8        147.91        147.30         5.15 o                         
  12   0   8         30.41         32.28         1.82 o                         
  14   0   8          1.40          1.92         1.09 o                         
 -15   1   8          0.27          1.25         0.70 o                         
 -14   1   8          8.70          9.02         0.78 o                         
 -13   1   8          5.41         10.57         0.90 o                         
 -12   1   8          6.27          6.56         0.98 o                         
 -11   1   8        100.57         95.00         3.22 o                         
 -10   1   8          0.46          1.53         0.88 o                         
  -9   1   8         52.05         89.87        15.77 o                         
  -8   1   8        454.32        394.06         9.97 o                         
  -7   1   8         18.59         16.55         0.87 o                         
  -6   1   8       1326.64       1215.42        43.59 o                         
  -5   1   8        772.05        733.22        31.23 o                         
  -4   1   8        214.85        206.04         6.14 o                         
  -3   1   8       1144.62       1114.33        27.78 o                         
  -2   1   8        358.37        474.94        45.37 o                         
  -1   1   8        979.18       1010.56        24.21 o                         
   0   1   8        500.39        519.53        10.96 o                         
   1   1   8       1864.10       1951.06        47.13 o                         
   2   1   8       2638.44       2909.69        65.54 o                         
   3   1   8       1315.33       1374.50        26.12 o                         
   4   1   8         89.39         76.82         2.05 o                         
   5   1   8        200.59        200.52         5.01 o                         
   6   1   8        409.36        375.55         7.35 o                         
   7   1   8        222.46        202.46         4.41 o                         
   8   1   8        599.08        581.51        10.40 o                         
   9   1   8        189.54        182.12         4.68 o                         
  10   1   8         83.05         71.61         1.81 o                         
  11   1   8        184.71        187.63         3.94 o                         
  12   1   8         24.02         22.59         1.23 o                         
  13   1   8         26.06         24.96         1.25 o                         
  14   1   8         65.94         67.82         4.75 o                         
 -14   2   8          3.57          2.53         0.81 o                         
 -13   2   8          1.38          3.40         0.79 o                         
 -12   2   8         34.64         35.76         1.29 o                         
 -11   2   8        131.13        131.99         3.84 o                         
 -10   2   8         11.82         10.54         1.22 o                         
  -9   2   8          0.05          0.92         0.92 o                         
  -8   2   8         14.77         16.38         0.99 o                         
  -7   2   8         56.79         58.05         1.80 o                         
  -6   2   8          2.64          0.34         0.76 o                         
  -5   2   8         12.12         22.60         1.76 o                         
  -4   2   8        818.60        909.12        18.55 o                         
  -3   2   8       1778.53       1842.37        38.17 o                         
  -2   2   8         12.07         14.04         1.01 o                         
  -1   2   8        429.14        488.47        10.86 o                         
   0   2   8         36.09         33.51         1.45 o                         
   1   2   8       1196.19       1273.49        17.48 o                         
   2   2   8         56.77         59.06         1.23 o                         
   3   2   8        120.18        126.77         3.76 o                         
   4   2   8       1772.85       1670.95        65.80 o                         
   5   2   8         96.14        107.13         4.01 o                         
   6   2   8         40.51         43.05         1.76 o                         
   7   2   8         16.10         19.26         1.27 o                         
   8   2   8         84.42         79.00         2.03 o                         
   9   2   8         63.09         72.82         1.93 o                         
  10   2   8         10.04          9.69         1.11 o                         
  11   2   8         11.35          9.20         1.43 o                         
  12   2   8          9.52          8.00         1.26 o                         
  13   2   8         37.81         37.50         2.44 o                         
  14   2   8         11.55         13.65         1.21 o                         
 -14   3   8          3.52          3.45         1.06 o                         
 -13   3   8         74.22         91.14         4.71 o                         
 -12   3   8          1.00          5.65         1.01 o                         
 -11   3   8         39.11         37.39         2.24 o                         
 -10   3   8        195.78        191.31         9.72 o                         
  -9   3   8        402.75        374.13        21.29 o                         
  -8   3   8        136.63        137.61         4.95 o                         
  -7   3   8          2.09          3.71         1.35 o                         
  -6   3   8        487.50        519.35        19.80 o                         
  -5   3   8          3.86          4.03         0.87 o                         
  -4   3   8         44.49         41.11         1.46 o                         
  -3   3   8         97.26        105.03         2.94 o                         
  -2   3   8       1374.38       1376.27        29.45 o                         
  -1   3   8          3.57          4.32         1.26 o                         
   0   3   8         97.86        123.34         3.31 o                         
   1   3   8         51.64         57.11         2.25 o                         
   2   3   8          1.50         16.50         2.89 o                         
   3   3   8        177.78        177.55         5.06 o                         
   4   3   8        676.31        663.52        17.72 o                         
   5   3   8        240.50        227.01         9.61 o                         
   6   3   8          2.59          4.83         1.22 o                         
   7   3   8         31.50         28.20         1.52 o                         
   8   3   8         93.56         91.84         2.56 o                         
   9   3   8         98.71         85.89         4.15 o                         
  10   3   8         45.23         45.79         2.86 o                         
  11   3   8          6.77          8.55         1.02 o                         
  12   3   8         17.97         19.31         1.72 o                         
  13   3   8         14.94         16.77         1.40 o                         
 -13   4   8          1.85          1.29         1.62 o                         
 -12   4   8          0.04          1.26         0.83 o                         
 -11   4   8         12.07         14.63         1.59 o                         
 -10   4   8          0.38         -0.21         1.10 o                         
  -9   4   8         97.37        105.45         6.80 o                         
  -8   4   8         70.39         80.54         4.48 o                         
  -7   4   8          8.43          7.98         1.48 o                         
  -6   4   8          9.82          7.15         1.07 o                         
  -5   4   8        131.29        122.75         5.71 o                         
  -4   4   8         86.75        105.32         5.08 o                         
  -3   4   8         21.37         52.36        14.59 o                         
  -2   4   8         24.01         35.64         2.15 o                         
  -1   4   8         25.51         18.34         1.87 o                         
   0   4   8         27.65         25.87         2.57 o                         
   1   4   8          4.15          5.55         3.11 o                         
   2   4   8          0.93          2.94         1.72 o                         
   3   4   8          4.30          5.31         1.30 o                         
   4   4   8         34.19         35.00         1.83 o                         
   5   4   8        244.08        226.05         7.41 o                         
   6   4   8         52.56         43.33         1.96 o                         
   7   4   8          7.89          9.81         1.19 o                         
   8   4   8          9.37         10.11         1.55 o                         
   9   4   8          4.75          4.72         1.01 o                         
  10   4   8          8.25          9.90         0.90 o                         
  11   4   8          3.38          3.79         0.61 o                         
  12   4   8          0.62          1.49         1.12 o                         
 -11   5   8          2.16         -0.92         2.83 o                         
 -10   5   8          0.19          1.16         2.92 o                         
  -9   5   8         56.12         32.86         4.30 o                         
  -8   5   8          0.01          0.09         1.81 o                         
  -7   5   8         14.59          9.99         1.35 o                         
  -6   5   8        264.55        261.41        37.78 o                         
  -5   5   8         11.53          6.85         1.73 o                         
  -4   5   8         19.81         18.55         1.42 o                         
  -3   5   8        463.89        393.68        14.61 o                         
  -2   5   8        224.54        211.60        17.32 o                         
  -1   5   8        391.59        379.79        20.55 o                         
   0   5   8        219.22        221.36         5.25 o                         
   1   5   8         43.52         38.73         3.32 o                         
   2   5   8          1.49          1.42         2.90 o                         
   3   5   8         59.00         51.27         2.85 o                         
   4   5   8        124.26        109.26         6.21 o                         
   5   5   8        122.96        109.03         8.75 o                         
   6   5   8          7.38         10.49         2.05 o                         
   7   5   8         28.75         32.35         1.98 o                         
   8   5   8          1.39          2.54         1.25 o                         
   9   5   8         11.68         13.40         1.42 o                         
  10   5   8          0.01         -0.12         0.79 o                         
  -8   6   8          1.45          3.26         5.15 o                         
  -7   6   8          0.42          0.15         4.25 o                         
  -6   6   8          2.86          2.95         2.24 o                         
  -5   6   8         11.34         14.28         2.22 o                         
  -4   6   8         11.82         12.33         3.12 o                         
  -3   6   8          1.42         -3.33         5.09 o                         
  -2   6   8         10.83         11.57         1.98 o                         
  -1   6   8          6.16          5.07         2.47 o                         
   0   6   8          0.20         -1.38         2.34 o                         
   1   6   8        104.21         80.63         6.17 o                         
   2   6   8          0.94          3.02         2.17 o                         
   3   6   8          3.32         -0.74         3.03 o                         
   4   6   8          7.50          3.88         2.71 o                         
   5   6   8          4.38          3.64         2.08 o                         
   6   6   8          1.55          2.13         1.92 o                         
   7   6   8          3.39          1.99         1.61 o                         
   8   6   8          1.90          2.54         0.82 o                         
  -2   7   8          6.05         -0.94         5.88 o                         
  -1   7   8          1.62          2.16         7.31 o                         
   0   7   8          0.42         -6.15         8.09 o                         
 -15   0   9          0.34          0.05         1.48 o                         
 -13   0   9          0.82          1.62         1.07 o                         
 -11   0   9        154.29        138.73         4.13 o                         
  -9   0   9        160.29        164.13         6.17 o                         
  -7   0   9        845.27        790.70        12.20 o                         
  -5   0   9          2.56          4.10         0.94 o                         
  -3   0   9       2161.74       1843.96        33.93 o                         
  -1   0   9        158.96        180.26         9.15 o                         
   1   0   9       1234.66       1409.03        62.20 o                         
   3   0   9       1225.35       1200.51        26.33 o                         
   5   0   9        661.68        679.95        20.90 o                         
   7   0   9        217.22        212.60         7.36 o                         
   9   0   9         91.02         84.64         2.35 o                         
  11   0   9          0.16         -1.00         1.19 o                         
  13   0   9          1.64          0.07         1.03 o                         
 -15   1   9          9.06          8.92         1.91 o                         
 -14   1   9          1.10          2.55         0.66 o                         
 -13   1   9          0.32          1.08         0.73 o                         
 -12   1   9          2.36          1.77         0.83 o                         
 -11   1   9         29.01         29.31         1.16 o                         
 -10   1   9        133.73        133.20         2.31 o                         
  -9   1   9        624.60        589.05        13.62 o                         
  -7   1   9        185.55        174.13         5.15 o                         
  -6   1   9        265.08        229.34        10.93 o                         
  -5   1   9        509.35        498.14        24.82 o                         
  -4   1   9       1033.30        997.60        20.77 o                         
  -3   1   9       1507.41       1342.75        46.02 o                         
  -2   1   9       2186.91       2061.36        55.40 o                         
  -1   1   9       1288.37       1252.78        18.78 o                         
   0   1   9       1363.96       1216.25        18.05 o                         
   1   1   9        277.81        241.46         4.50 o                         
   2   1   9       1676.11       1822.20        38.81 o                         
   3   1   9       2226.04       2057.25        32.68 o                         
   4   1   9        187.67        142.21         3.29 o                         
   6   1   9         60.91         52.03         1.69 o                         
   7   1   9        479.71        436.25         9.58 o                         
   8   1   9         59.57         63.45         3.32 o                         
   9   1   9         22.61         37.38         4.82 o                         
  10   1   9         41.04         35.14         1.30 o                         
  11   1   9        135.19        139.81         4.32 o                         
  12   1   9          1.06          0.65         0.90 o                         
  13   1   9         26.32         25.30         1.44 o                         
  14   1   9         16.00         17.97         1.13 o                         
 -14   2   9          9.88         10.44         0.92 o                         
 -13   2   9         60.81         72.35         1.64 o                         
 -12   2   9         39.82         50.78         1.50 o                         
 -11   2   9         44.70         42.10         2.16 o                         
 -10   2   9          2.09          2.47         1.24 o                         
  -9   2   9          5.02          9.76         1.79 o                         
  -8   2   9        110.14         96.84         3.04 o                         
  -7   2   9        315.45        298.68         9.39 o                         
  -6   2   9         27.54         31.98         1.29 o                         
  -5   2   9          2.34          2.64         0.85 o                         
  -4   2   9        450.49        461.67        16.76 o                         
  -3   2   9        119.71        134.42         3.71 o                         
  -2   2   9         45.49         54.65         2.29 o                         
  -1   2   9          9.95         22.20         2.31 o                         
   0   2   9        525.39        500.94        10.74 o                         
   1   2   9        185.77        230.30         2.71 o                         
   2   2   9       1403.91       1484.48        25.54 o                         
   3   2   9        850.34       1125.38        54.05 o                         
   4   2   9         23.16         28.51         3.46 o                         
   5   2   9         13.31         11.88         1.08 o                         
   7   2   9        110.62        107.98         2.19 o                         
   8   2   9        412.49        428.30        10.26 o                         
   9   2   9        321.36        321.14         7.61 o                         
  10   2   9        517.35        529.00        15.63 o                         
  11   2   9        136.76        134.34         5.06 o                         
  12   2   9          8.17          8.14         1.03 o                         
  13   2   9          1.43          0.50         0.96 o                         
  14   2   9         12.56         17.18         1.19 o                         
 -13   3   9          4.10          9.95         0.76 o                         
 -12   3   9         45.97         46.62         1.94 o                         
 -11   3   9          0.04         -0.28         1.02 o                         
 -10   3   9        171.00        166.05         9.09 o                         
  -9   3   9          0.51          0.23         0.95 o                         
  -8   3   9        142.07        146.45         5.10 o                         
  -7   3   9          1.04          5.01         1.37 o                         
  -6   3   9         44.91         56.32         2.10 o                         
  -5   3   9          2.51          1.34         0.79 o                         
  -4   3   9         40.97         53.18         1.83 o                         
  -3   3   9       1013.83       1044.63        31.69 o                         
  -2   3   9         71.50         59.12         1.52 o                         
  -1   3   9        240.52        232.92         4.67 o                         
   0   3   9        236.34        259.71         8.70 o                         
   2   3   9        530.13        599.61        14.60 o                         
   3   3   9         11.24         25.05         4.24 o                         
   4   3   9         51.04         36.48         1.45 o                         
   5   3   9         34.27         43.33         2.58 o                         
   6   3   9          9.34         13.66         1.53 o                         
   7   3   9         61.16         49.95         2.01 o                         
   8   3   9         21.15         21.62         1.11 o                         
   9   3   9          0.53          1.75         1.05 o                         
  10   3   9          0.01          0.99         0.98 o                         
  11   3   9         14.03         13.11         1.00 o                         
  12   3   9          0.47          0.51         0.93 o                         
  13   3   9          0.07         -0.24         0.96 o                         
 -12   4   9          0.68          1.26         0.70 o                         
 -11   4   9         21.98         27.43         1.60 o                         
 -10   4   9          0.57          1.39         1.11 o                         
  -9   4   9         28.24         29.41         1.61 o                         
  -8   4   9          2.24          4.02         1.24 o                         
  -7   4   9        761.16        832.48        44.87 o                         
  -6   4   9        288.36        316.15        14.96 o                         
  -5   4   9         74.97         82.76         4.25 o                         
  -4   4   9         51.42         59.88         2.61 o                         
  -3   4   9        228.68        238.34         8.72 o                         
  -2   4   9       1014.08       1060.03        30.62 o                         
  -1   4   9        878.13        907.70        27.10 o                         
   0   4   9         62.34         62.88         3.15 o                         
   1   4   9         43.95         41.63         2.23 o                         
   2   4   9        168.83        193.56         7.02 o                         
   3   4   9        200.86        200.12         6.53 o                         
   4   4   9        144.92        166.92         5.90 o                         
   5   4   9          6.78         11.90         1.42 o                         
   6   4   9        504.28        484.78        13.62 o                         
   7   4   9          3.93          5.38         1.22 o                         
   8   4   9         60.14         54.31         2.17 o                         
   9   4   9         73.85         73.62         5.29 o                         
  10   4   9         31.20         35.20         2.66 o                         
  11   4   9         28.55         28.81         1.97 o                         
  12   4   9         16.46         15.50         1.08 o                         
 -10   5   9          3.05          0.38         2.40 o                         
  -9   5   9         10.00          3.16         1.80 o                         
  -8   5   9          2.92          3.40         1.28 o                         
  -7   5   9         27.41         30.65         2.36 o                         
  -6   5   9         62.70         56.48         8.06 o                         
  -5   5   9         84.04         79.86        10.40 o                         
  -4   5   9         10.79          7.61         1.41 o                         
  -3   5   9         23.88         27.88         2.00 o                         
  -1   5   9          7.92         76.84        15.45 o                         
   1   5   9         12.71         15.06         3.63 o                         
   2   5   9        242.97        230.14        10.97 o                         
   3   5   9          4.39          2.08         1.96 o                         
   4   5   9          0.30         33.05        11.35 o                         
   5   5   9         83.87         50.81         3.68 o                         
   6   5   9          0.69          1.88         1.92 o                         
   7   5   9          1.43          2.44         1.74 o                         
   8   5   9         40.14         29.94         2.12 o                         
   9   5   9          0.95          0.30         0.90 o                         
  10   5   9          0.16          4.72         3.42 o                         
  -8   6   9          0.28          4.88         4.77 o                         
  -7   6   9          3.80          5.18         7.31 o                         
  -6   6   9          1.83          2.91         1.99 o                         
  -5   6   9          0.65          1.78         1.63 o                         
  -4   6   9          8.62          6.82         2.88 o                         
  -3   6   9          7.80          4.53         2.12 o                         
  -2   6   9         35.04         20.47         3.75 o                         
  -1   6   9         21.97         21.66         2.69 o                         
   0   6   9          0.26          0.78         4.28 o                         
   1   6   9          9.39          4.71         2.54 o                         
   2   6   9          6.62          8.00         2.65 o                         
   3   6   9          0.12         -0.74         2.08 o                         
   4   6   9         17.03         19.98         2.57 o                         
   5   6   9          3.06          1.28         1.79 o                         
   6   6   9         22.08         26.26         3.35 o                         
   7   6   9         20.85         16.22         1.96 o                         
  -1   7   9          9.42          0.51         6.17 o                         
 -14   0  10          0.06          0.81         0.93 o                         
 -12   0  10          8.55         14.21         1.36 o                         
 -10   0  10        159.85        133.55         3.53 o                         
  -8   0  10        490.87        412.83         9.13 o                         
  -6   0  10        189.86        183.97        10.08 o                         
  -4   0  10        432.51        322.12         4.98 o                         
  -2   0  10       1970.30       1915.33       105.24 o                         
   0   0  10       9732.10      10566.04       312.44 o                         
   2   0  10          6.68          3.54         0.86 o                         
   4   0  10         59.09         57.00         1.73 o                         
   6   0  10       4651.61       4071.95       142.12 o                         
   8   0  10        355.95        330.02        12.66 o                         
  10   0  10          9.21          7.35         1.30 o                         
  12   0  10         37.41         41.91         2.21 o                         
  14   0  10         80.69         69.80         2.14 o                         
 -15   1  10          5.31          6.66         1.64 o                         
 -14   1  10          2.41          3.75         0.63 o                         
 -13   1  10          8.53          9.02         0.83 o                         
 -12   1  10          6.68          6.41         0.77 o                         
 -11   1  10          0.04          0.43         0.75 o                         
 -10   1  10         24.92         26.82         1.14 o                         
  -9   1  10          3.31          5.85         1.05 o                         
  -8   1  10         10.86          8.22         0.96 o                         
  -7   1  10         46.37         43.69         1.46 o                         
  -6   1  10         31.23         25.88         1.14 o                         
  -5   1  10         52.88         41.79         3.12 o                         
  -4   1  10        749.33        648.99        10.73 o                         
  -3   1  10        129.27        133.53         3.69 o                         
  -2   1  10          8.05          6.43         0.74 o                         
  -1   1  10         22.96         50.31         5.21 o                         
   0   1  10        519.59        598.19        23.81 o                         
   1   1  10       1256.56       1332.69        21.76 o                         
   2   1  10       1039.76       1089.94        20.60 o                         
   3   1  10       2127.38       2280.01        36.57 o                         
   4   1  10         19.48         26.31         2.13 o                         
   5   1  10        258.87        258.29         7.17 o                         
   6   1  10         32.87         33.12         1.12 o                         
   7   1  10         16.94         18.54         1.06 o                         
   8   1  10          7.24          6.41         0.97 o                         
   9   1  10         24.92         28.12         2.40 o                         
  10   1  10         46.43         41.08         1.63 o                         
  11   1  10         31.24         31.00         1.99 o                         
  12   1  10         23.81         26.29         1.31 o                         
  13   1  10         90.37         99.34         3.97 o                         
  14   1  10         10.51          9.14         1.06 o                         
 -14   2  10          0.10          0.62         0.88 o                         
 -13   2  10         24.21         28.66         1.31 o                         
 -12   2  10          1.00          0.40         0.81 o                         
 -11   2  10         87.93         90.87         2.80 o                         
 -10   2  10          0.39          1.49         0.94 o                         
  -9   2  10          0.00          3.79         1.03 o                         
  -8   2  10          0.33         17.21         5.87 o                         
  -7   2  10          7.73          6.18         0.97 o                         
  -6   2  10         62.01         80.53         2.34 o                         
  -5   2  10        307.42        288.09         6.74 o                         
  -4   2  10        562.88        634.96        13.35 o                         
  -3   2  10         51.70         63.79         1.38 o                         
  -2   2  10       1218.26       1289.84        18.56 o                         
  -1   2  10       1042.89        983.24        17.88 o                         
   0   2  10        196.74        181.20         6.19 o                         
   1   2  10        565.63        545.15         5.84 o                         
   2   2  10        673.89        873.24        33.49 o                         
   3   2  10       2242.62       2412.52        60.93 o                         
   4   2  10        140.43        130.08         3.81 o                         
   5   2  10        102.94        113.79         5.24 o                         
   6   2  10        110.90        128.99         2.27 o                         
   7   2  10         32.01         24.95         1.27 o                         
   8   2  10         80.15         85.70         1.97 o                         
   9   2  10        840.39        853.71        20.47 o                         
  10   2  10        255.30        260.90         7.79 o                         
  11   2  10         28.10         27.73         1.54 o                         
  12   2  10          1.33          4.03         2.51 o                         
  13   2  10          1.18          2.98         1.07 o                         
 -13   3  10         37.11         41.72         2.58 o                         
 -12   3  10          4.99         12.91         0.87 o                         
 -11   3  10          5.19          7.73         1.24 o                         
 -10   3  10         56.16         59.20         1.87 o                         
  -9   3  10          1.14          3.51         0.97 o                         
  -8   3  10        378.77        364.48        14.12 o                         
  -7   3  10         66.55         86.85         5.23 o                         
  -6   3  10          3.61          8.39         1.17 o                         
  -5   3  10         22.36         21.36         1.58 o                         
  -4   3  10        139.83        120.80         5.44 o                         
  -3   3  10        821.69        761.41        29.54 o                         
  -2   3  10        972.40        929.64        21.71 o                         
  -1   3  10          1.30          7.97         1.20 o                         
   0   3  10        126.49        146.49         7.58 o                         
   1   3  10        131.38        147.32         3.66 o                         
   2   3  10         31.11         32.68         1.44 o                         
   3   3  10          9.16          6.48         1.10 o                         
   4   3  10        871.93        934.07        39.40 o                         
   5   3  10          7.33          8.59         1.15 o                         
   6   3  10        287.12        267.12        13.24 o                         
   7   3  10        141.97        134.19         5.61 o                         
   8   3  10          7.09          8.96         1.21 o                         
   9   3  10         11.55          8.92         1.80 o                         
  10   3  10          4.40          4.93         1.33 o                         
  11   3  10          0.29          0.03         1.21 o                         
  12   3  10         34.69         39.01         1.86 o                         
  13   3  10          1.35          0.62         0.86 o                         
 -12   4  10          0.51          2.64         3.14 o                         
 -11   4  10          0.72          0.66         0.82 o                         
 -10   4  10         14.72         14.51         1.31 o                         
  -9   4  10         14.89         16.51         1.01 o                         
  -8   4  10         41.14         37.90         1.70 o                         
  -7   4  10          5.78         15.05         4.08 o                         
  -6   4  10        172.39        149.29         7.49 o                         
  -5   4  10          3.54          5.17         1.23 o                         
  -4   4  10          1.19          2.73         1.21 o                         
  -3   4  10          0.23          0.19         1.13 o                         
  -2   4  10        183.78        200.27         4.15 o                         
  -1   4  10         35.40         47.18         2.45 o                         
   0   4  10         20.51         21.00         2.46 o                         
   1   4  10         36.67         40.50         2.74 o                         
   2   4  10         19.23         18.65         2.72 o                         
   3   4  10         14.82         13.50         1.53 o                         
   4   4  10        332.85        317.73         9.51 o                         
   5   4  10         86.75         84.73         3.33 o                         
   6   4  10          2.43          1.37         1.49 o                         
   7   4  10          9.95         11.52         1.99 o                         
   8   4  10          1.62          0.34         1.87 o                         
   9   4  10         16.78         15.71         1.43 o                         
  10   4  10         12.48         13.30         1.75 o                         
  11   4  10          1.52          3.93         1.26 o                         
 -10   5  10          0.26         -0.48         2.85 o                         
  -9   5  10          6.63          2.52         1.97 o                         
  -8   5  10          3.84          4.95         1.19 o                         
  -7   5  10        127.66        122.10        11.89 o                         
  -6   5  10         10.24          6.85         1.97 o                         
  -5   5  10        157.87        154.31        20.81 o                         
  -4   5  10         48.76         57.27         4.75 o                         
  -3   5  10         16.67         16.74         1.64 o                         
  -2   5  10         98.54        102.69         6.03 o                         
  -1   5  10         62.67         61.05         3.85 o                         
   0   5  10         17.90         22.34         1.81 o                         
   1   5  10          9.06         13.15         1.76 o                         
   2   5  10          2.12          2.50         1.74 o                         
   3   5  10         24.24         22.91         3.32 o                         
   4   5  10         42.30         32.61         2.53 o                         
   5   5  10         76.85         69.47         4.81 o                         
   6   5  10          5.44          5.62         1.88 o                         
   7   5  10         12.33          7.61         1.31 o                         
   8   5  10         12.70         11.51         1.26 o                         
   9   5  10          0.28          1.59         0.77 o                         
  10   5  10          6.38          6.03         1.91 o                         
  -8   6  10          5.37          3.45         3.72 o                         
  -7   6  10          0.94         -2.16         6.87 o                         
  -6   6  10          3.37          2.91         2.98 o                         
  -5   6  10          9.49          6.30         2.26 o                         
  -4   6  10          0.22         -2.94         6.73 o                         
  -3   6  10          5.59          4.04         5.88 o                         
  -2   6  10         66.67         43.36         4.78 o                         
  -1   6  10         19.31         20.69         3.96 o                         
   0   6  10         37.88         33.89         7.20 o                         
   1   6  10         11.64          6.70         2.83 o                         
   2   6  10         12.35          8.12         1.93 o                         
   3   6  10          8.83          9.61         2.27 o                         
   4   6  10          0.77          1.48         2.48 o                         
   5   6  10         12.25         11.98         1.86 o                         
   6   6  10         11.24         14.09         1.53 o                         
   7   6  10          4.35          1.77         1.11 o                         
 -13   0  11         17.47         10.88         1.65 o                         
 -11   0  11         18.19         15.22         1.38 o                         
  -9   0  11        666.90        599.79        22.01 o                         
  -7   0  11         49.33         49.00         1.48 o                         
  -5   0  11        339.83        292.45         4.72 o                         
  -3   0  11       1130.12        995.14        14.34 o                         
  -1   0  11       1127.32       1197.82        49.22 o                         
   1   0  11        513.01        533.35        20.29 o                         
   3   0  11       1654.03       1555.57        36.50 o                         
   5   0  11        223.21        222.90         5.80 o                         
   7   0  11        272.14        294.63         8.34 o                         
   9   0  11          0.52          1.78         1.28 o                         
  11   0  11         18.64         19.88         2.71 o                         
  13   0  11         13.46         10.38         1.78 o                         
 -14   1  11          5.99          9.08         0.89 o                         
 -13   1  11          2.18          2.30         0.90 o                         
 -12   1  11          2.06          3.22         0.80 o                         
 -11   1  11         57.59         52.44         1.37 o                         
 -10   1  11        242.15        239.36         6.31 o                         
  -9   1  11        229.11        222.80         5.38 o                         
  -8   1  11        365.50        340.86        11.22 o                         
  -7   1  11         96.54         92.51         3.38 o                         
  -6   1  11        102.33        101.12         4.62 o                         
  -5   1  11       1589.65       1482.09        32.30 o                         
  -4   1  11         88.75        136.02        20.58 o                         
  -3   1  11        261.22        255.10         5.03 o                         
  -2   1  11          0.44          7.13         1.68 o                         
  -1   1  11        285.28        281.73         3.27 o                         
   0   1  11       1580.11       1532.96        20.40 o                         
   1   1  11       4712.74       4469.61        78.09 o                         
   2   1  11        160.23        159.20         3.35 o                         
   3   1  11        640.78        695.61        12.18 o                         
   4   1  11       1296.93       1265.02        33.73 o                         
   5   1  11        549.61        490.42        11.68 o                         
   6   1  11        136.47        149.79         5.31 o                         
   7   1  11        123.00        111.13         3.45 o                         
   8   1  11          3.77          9.65         1.09 o                         
   9   1  11         51.48         50.90         1.58 o                         
  10   1  11          0.67          1.69         0.99 o                         
  11   1  11        112.98        112.40         2.62 o                         
  12   1  11         31.78         34.85         1.61 o                         
  13   1  11         22.18         24.94         1.33 o                         
  14   1  11          7.17          7.66         1.48 o                         
 -14   2  11         17.89         21.79         1.65 o                         
 -13   2  11         33.09         45.64         2.38 o                         
 -12   2  11         13.97         19.58         1.11 o                         
 -11   2  11          1.44          1.99         1.07 o                         
 -10   2  11         25.12         29.18         1.66 o                         
  -9   2  11          4.61          5.11         1.36 o                         
  -8   2  11          9.05          9.64         1.03 o                         
  -7   2  11         76.46         83.67         2.61 o                         
  -6   2  11          0.00          1.91         1.02 o                         
  -5   2  11        834.06        797.81        24.97 o                         
  -4   2  11         65.63         75.52         1.96 o                         
  -3   2  11          5.44          8.52         2.32 o                         
  -2   2  11        869.80        891.08        15.63 o                         
  -1   2  11       1283.03       1349.74        22.88 o                         
   0   2  11         95.46         93.23         2.37 o                         
   1   2  11        938.40        952.93        21.96 o                         
   2   2  11       2980.75       3558.80       155.54 o                         
   3   2  11       1552.74       1729.51        39.19 o                         
   4   2  11        194.12        246.52        15.31 o                         
   5   2  11         11.14         10.67         1.01 o                         
   6   2  11        664.06        657.54        11.12 o                         
   7   2  11        188.46        196.72         5.18 o                         
   8   2  11        118.32        126.14         3.07 o                         
   9   2  11         15.67         20.36         1.31 o                         
  10   2  11         64.69         59.20         2.50 o                         
  11   2  11         11.44         12.70         1.08 o                         
  12   2  11          1.54          1.58         0.85 o                         
  13   2  11          3.43          2.51         0.93 o                         
 -13   3  11          3.21          3.97         1.16 o                         
 -12   3  11         14.61         17.60         1.26 o                         
 -11   3  11          5.32          4.89         1.39 o                         
 -10   3  11          0.65          1.31         1.00 o                         
  -9   3  11         77.93         64.50         2.58 o                         
  -8   3  11         21.60         21.03         1.18 o                         
  -7   3  11          0.35          3.67         1.40 o                         
  -6   3  11         74.51         68.52         2.53 o                         
  -5   3  11        105.38        108.37         4.37 o                         
  -4   3  11         11.61         15.93         1.19 o                         
  -3   3  11         48.26         52.61         2.06 o                         
  -2   3  11         69.61         65.98         1.61 o                         
  -1   3  11          7.15          7.22         1.20 o                         
   0   3  11         80.46         81.51         3.48 o                         
   1   3  11        202.73        180.14         9.00 o                         
   2   3  11         65.34         76.96         3.45 o                         
   3   3  11        272.16        266.10         8.60 o                         
   4   3  11        323.75        333.14        16.45 o                         
   5   3  11        410.30        410.02        14.04 o                         
   6   3  11        180.04        178.60         6.98 o                         
   7   3  11         93.53         93.46         2.61 o                         
   8   3  11          6.19          8.97         1.14 o                         
   9   3  11          6.46          9.46         1.69 o                         
  10   3  11          0.15          1.12         1.04 o                         
  11   3  11          2.88          4.55         1.04 o                         
  12   3  11         19.87         26.72         1.88 o                         
 -12   4  11          1.45          3.04         1.37 o                         
 -11   4  11          8.06          4.97         1.47 o                         
 -10   4  11         13.99         18.99         3.28 o                         
  -9   4  11          3.74          3.12         1.00 o                         
  -8   4  11          1.67          6.71         1.49 o                         
  -7   4  11         43.97         44.01         1.91 o                         
  -6   4  11          1.37          2.63         1.29 o                         
  -5   4  11         72.33         77.01         4.88 o                         
  -4   4  11          0.52          7.50         1.86 o                         
  -3   4  11         20.07         23.77         1.81 o                         
  -2   4  11         87.61         99.85         4.09 o                         
  -1   4  11        129.06        152.14         5.56 o                         
   0   4  11        131.05        115.30         3.21 o                         
   1   4  11        613.56        628.62         7.84 o                         
   2   4  11        305.83        288.85         8.67 o                         
   3   4  11          1.96          6.35         2.20 o                         
   4   4  11         78.04         71.85         3.45 o                         
   5   4  11         59.74         54.96         2.52 o                         
   6   4  11        237.44        217.77         6.95 o                         
   7   4  11          3.77          4.48         2.17 o                         
   8   4  11         11.51          9.00         1.30 o                         
   9   4  11         13.21         12.86         1.22 o                         
  10   4  11         10.23         12.83         1.18 o                         
  11   4  11          1.21          3.31         0.85 o                         
 -10   5  11          0.75          3.35         2.58 o                         
  -9   5  11          6.17          4.40         1.99 o                         
  -8   5  11         25.86         27.21         2.63 o                         
  -7   5  11         29.16         30.76         2.90 o                         
  -6   5  11         58.86         60.92         8.00 o                         
  -5   5  11         21.05         21.64         2.11 o                         
  -4   5  11          2.01          1.39         1.65 o                         
  -3   5  11         10.10         13.94         1.91 o                         
  -2   5  11          5.61          6.50         1.59 o                         
  -1   5  11          0.76          0.09         1.59 o                         
   0   5  11         46.33         49.15         1.99 o                         
   1   5  11         95.51         97.62         5.14 o                         
   2   5  11         15.62         15.55         2.45 o                         
   3   5  11         40.11         47.66         3.78 o                         
   4   5  11         18.22         20.38         3.68 o                         
   5   5  11          8.78          9.69         2.22 o                         
   6   5  11          3.24          3.28         1.45 o                         
   7   5  11          5.93          5.70         1.27 o                         
   8   5  11         14.24         11.69         1.12 o                         
   9   5  11          5.01          3.29         0.85 o                         
  -7   6  11          6.85          3.59         5.90 o                         
  -6   6  11          0.24          2.12         6.08 o                         
  -5   6  11          0.11          1.29         1.56 o                         
  -4   6  11         42.70         40.54        11.39 o                         
  -3   6  11          4.44          2.36         2.67 o                         
  -2   6  11          5.59          5.50         3.54 o                         
  -1   6  11         16.95         16.74         5.61 o                         
   0   6  11          0.03          0.65         2.17 o                         
   1   6  11         11.74         17.00         2.19 o                         
   2   6  11          6.86          9.04         2.42 o                         
   3   6  11          3.72          4.52         2.28 o                         
   4   6  11          8.26          4.96         2.45 o                         
   5   6  11          4.86          3.47         1.62 o                         
   6   6  11         13.28         13.67         2.08 o                         
   7   6  11          6.73          7.02         2.86 o                         
 -14   0  12          0.10          0.64         1.05 o                         
 -12   0  12          9.43         13.31         1.41 o                         
 -10   0  12         30.22         26.15         1.94 o                         
  -8   0  12          1.02          6.82         1.74 o                         
  -6   0  12         74.40         72.38         3.72 o                         
  -4   0  12       3007.25       2537.19        57.05 o                         
  -2   0  12         26.10         15.28         1.20 o                         
   0   0  12        138.58        157.56         7.03 o                         
   2   0  12       1401.61       1478.86        21.30 o                         
   4   0  12        248.58        245.58         6.03 o                         
   6   0  12       1344.72       1115.77        31.03 o                         
   8   0  12        186.39        182.85         5.54 o                         
  10   0  12          0.01         -0.16         1.75 o                         
  12   0  12          5.71          7.79         1.46 o                         
 -14   1  12          4.79          3.96         0.94 o                         
 -13   1  12          0.09          0.32         0.81 o                         
 -12   1  12          0.17          1.10         0.73 o                         
 -11   1  12         68.92         65.48         2.10 o                         
 -10   1  12          5.63          7.55         1.03 o                         
  -9   1  12        147.33        140.37         4.13 o                         
  -8   1  12         28.46         30.22         1.59 o                         
  -7   1  12         24.83         18.82         1.27 o                         
  -6   1  12        388.01        347.86         6.93 o                         
  -5   1  12         46.50         46.69         1.26 o                         
  -4   1  12         68.92        112.94        12.79 o                         
  -3   1  12        727.96        660.10        13.17 o                         
  -2   1  12          3.41          1.97         0.89 o                         
  -1   1  12        707.48        718.58         9.21 o                         
   0   1  12       1312.54       1260.41        22.64 o                         
   1   1  12        768.55        755.73        21.26 o                         
   2   1  12        718.39        739.49         8.20 o                         
   3   1  12        237.60        240.49         6.16 o                         
   4   1  12          2.33          4.21         0.71 o                         
   5   1  12        429.44        408.14        11.62 o                         
   6   1  12         38.57         43.85         1.40 o                         
   7   1  12         42.64         45.09         1.75 o                         
   8   1  12         33.77         33.20         1.68 o                         
  10   1  12         32.71         32.51         1.47 o                         
  11   1  12          5.12          3.91         1.09 o                         
  12   1  12          7.01         11.42         1.05 o                         
  13   1  12          6.42          5.22         0.92 o                         
 -14   2  12          0.08          0.24         1.67 o                         
 -13   2  12          7.26         13.90         1.20 o                         
 -12   2  12         22.67         26.18         1.34 o                         
 -11   2  12          1.43          0.59         0.96 o                         
 -10   2  12          1.33         18.34         6.88 o                         
  -9   2  12          4.83          8.69         1.98 o                         
  -8   2  12         34.61         37.96         1.34 o                         
  -7   2  12        101.30         99.37         2.70 o                         
  -6   2  12        132.55        131.68         4.20 o                         
  -5   2  12        877.19        761.57        23.45 o                         
  -4   2  12        572.51        562.84        18.88 o                         
  -3   2  12         85.69         76.42         2.69 o                         
  -2   2  12          6.64          6.26         0.83 o                         
  -1   2  12          9.98          8.12         0.88 o                         
   0   2  12        294.01        263.81         8.45 o                         
   1   2  12        701.04        708.96        21.37 o                         
   2   2  12        848.64        978.68        32.98 o                         
   3   2  12       2123.50       2423.54        51.51 o                         
   4   2  12        107.59        172.88        19.66 o                         
   5   2  12        126.49        137.90         4.75 o                         
   6   2  12         29.74         30.12         1.63 o                         
   7   2  12         66.08         64.67         1.86 o                         
   8   2  12         10.66         19.23         2.95 o                         
   9   2  12          1.32          3.52         1.06 o                         
  10   2  12          9.56         10.71         1.34 o                         
  11   2  12         48.63         47.96         1.53 o                         
  12   2  12         13.41         11.91         0.96 o                         
  13   2  12          9.03          9.25         1.23 o                         
 -13   3  12          5.19          4.78         1.03 o                         
 -12   3  12          1.28          1.03         0.92 o                         
 -11   3  12          2.21          1.27         1.08 o                         
 -10   3  12         44.91         50.88         1.93 o                         
  -9   3  12         80.13         85.57         5.41 o                         
  -6   3  12          2.14          2.43         1.09 o                         
  -5   3  12          6.32          6.50         1.21 o                         
  -4   3  12         87.25        104.20         3.83 o                         
  -3   3  12        353.35        410.32         9.32 o                         
  -2   3  12        112.01        111.98         2.73 o                         
  -1   3  12         49.17         60.73         2.05 o                         
   0   3  12        476.47        468.70        16.67 o                         
   1   3  12        273.70        291.26         9.78 o                         
   2   3  12         35.47         35.71         2.56 o                         
   4   3  12         76.03         63.08         2.22 o                         
   5   3  12        111.56        123.56         7.49 o                         
   6   3  12         47.84         47.34         1.94 o                         
   7   3  12         72.88         73.97         2.80 o                         
   8   3  12         83.41         87.98         2.34 o                         
   9   3  12         12.83         16.79         1.26 o                         
  10   3  12          3.27          3.40         1.03 o                         
  11   3  12         42.86         44.82         3.35 o                         
  12   3  12          1.97          3.02         0.98 o                         
 -12   4  12          6.17          6.71         1.23 o                         
 -11   4  12          9.99         11.50         1.65 o                         
 -10   4  12         12.05         16.75         2.40 o                         
  -9   4  12         14.38         12.74         1.49 o                         
  -8   4  12          4.46          5.86         1.26 o                         
  -7   4  12          0.79          3.10         1.20 o                         
  -6   4  12          1.48          2.71         1.02 o                         
  -5   4  12        118.48        111.07         5.24 o                         
  -4   4  12         24.20         22.56         2.20 o                         
  -3   4  12         47.85         54.46         3.08 o                         
  -2   4  12        131.44        142.49         5.06 o                         
  -1   4  12        370.73        349.58        10.60 o                         
   0   4  12        377.65        377.39         8.29 o                         
   1   4  12         15.67         18.16         1.75 o                         
   2   4  12        105.70        114.68         4.55 o                         
   3   4  12        136.23        146.40         3.44 o                         
   4   4  12         61.63         59.91         3.01 o                         
   5   4  12         27.86         33.82         2.08 o                         
   6   4  12          0.07         -0.90         1.85 o                         
   7   4  12          1.87          1.59         1.74 o                         
   8   4  12          5.78          3.53         1.09 o                         
   9   4  12         63.12         67.08         5.53 o                         
  10   4  12         25.38         21.22         1.61 o                         
  11   4  12         20.80         18.26         1.02 o                         
 -10   5  12          0.13          1.91         3.50 o                         
  -9   5  12          1.78         -1.01         3.61 o                         
  -8   5  12          0.12          1.45         1.03 o                         
  -7   5  12          7.53          7.85         2.07 o                         
  -6   5  12         10.21          5.86         2.38 o                         
  -5   5  12          0.28          0.89         1.28 o                         
  -4   5  12          2.86          2.15         1.55 o                         
  -3   5  12          2.97          4.80         1.59 o                         
  -2   5  12         12.68         14.14         2.04 o                         
  -1   5  12         76.83         81.40         2.92 o                         
   0   5  12        225.99        201.72         5.20 o                         
   1   5  12        176.75        204.91         7.64 o                         
   2   5  12          1.97          3.71         1.50 o                         
   3   5  12         89.12         69.47         5.71 o                         
   4   5  12          6.01          5.78         2.85 o                         
   5   5  12          8.76          8.20         1.55 o                         
   6   5  12          1.72          4.39         1.36 o                         
   7   5  12         12.83         11.80         1.41 o                         
   8   5  12         17.78         13.97         1.21 o                         
   9   5  12          0.45          2.20         1.20 o                         
  -7   6  12          3.06          2.91         4.53 o                         
  -6   6  12          0.04          1.09         2.12 o                         
  -5   6  12         17.27         15.39         7.06 o                         
  -4   6  12         13.92          6.24         2.47 o                         
  -3   6  12          4.15          2.91         1.46 o                         
  -2   6  12          4.88          3.05         5.52 o                         
  -1   6  12         26.74         22.14         6.76 o                         
   0   6  12          0.62          1.22         3.75 o                         
   1   6  12          0.03          2.51         1.74 o                         
   2   6  12          1.56          1.23         2.00 o                         
   3   6  12         31.07         37.19         2.86 o                         
   4   6  12          3.16          3.70         1.86 o                         
   5   6  12          7.99         12.74         1.80 o                         
   6   6  12         22.21         16.93         2.55 o                         
 -13   0  13         26.76         31.13         2.98 o                         
 -11   0  13         79.62         81.20         3.97 o                         
  -9   0  13          9.12         10.22         1.29 o                         
  -7   0  13         18.11         25.71         1.23 o                         
  -5   0  13        345.76        320.25         8.54 o                         
  -3   0  13        230.25        229.28         5.91 o                         
  -1   0  13       1374.31       1244.21        37.42 o                         
   1   0  13        143.35        142.58         6.80 o                         
   3   0  13       1596.66       1710.30        32.54 o                         
   5   0  13        445.76        365.88        13.65 o                         
   7   0  13        348.86        338.64        11.94 o                         
   9   0  13          1.76          3.48         1.29 o                         
  11   0  13         47.02         52.13         2.56 o                         
  13   0  13          2.43          0.23         1.41 o                         
 -14   1  13          0.41          1.49         1.22 o                         
 -13   1  13          1.89          1.12         0.76 o                         
 -12   1  13         38.70         47.39         1.70 o                         
 -11   1  13          4.46          4.06         1.02 o                         
 -10   1  13        145.75        134.48         3.17 o                         
  -9   1  13        136.16        130.97         4.31 o                         
  -8   1  13        162.40        141.38         4.88 o                         
  -7   1  13        218.60        204.69         5.46 o                         
  -6   1  13        110.59         88.78         2.17 o                         
  -5   1  13        147.48        143.55         2.65 o                         
  -4   1  13       1099.50       1035.86        25.31 o                         
  -3   1  13         42.37         50.99         2.22 o                         
  -2   1  13       2464.14       2424.60        37.87 o                         
  -1   1  13        326.92        317.93         6.86 o                         
   0   1  13          1.61          5.69         0.97 o                         
   1   1  13       1770.18       1597.74        26.02 o                         
   2   1  13        878.54        992.29        14.96 o                         
   3   1  13         31.90         30.36         0.93 o                         
   4   1  13        469.54        434.47         9.48 o                         
   5   1  13         98.66         77.59         1.62 o                         
   6   1  13         62.03         53.86         1.65 o                         
   7   1  13         44.90         42.75         1.38 o                         
   8   1  13         22.65         23.18         1.24 o                         
   9   1  13          1.27          2.19         1.04 o                         
  10   1  13        546.16        521.12        18.56 o                         
  11   1  13        123.72        119.82         3.35 o                         
  12   1  13         25.27         21.11         1.32 o                         
  13   1  13         11.97          9.71         0.93 o                         
 -13   2  13          6.52          8.17         1.04 o                         
 -12   2  13         15.71         14.66         1.00 o                         
 -11   2  13         35.90         32.80         1.71 o                         
 -10   2  13         45.69         43.35         1.83 o                         
  -9   2  13         87.49         86.35         2.20 o                         
  -8   2  13         62.30         64.96         2.32 o                         
  -7   2  13          3.09          4.58         1.25 o                         
  -6   2  13         24.07         26.00         2.31 o                         
  -5   2  13        157.09        155.45         5.04 o                         
  -4   2  13        984.11        959.36        26.41 o                         
  -3   2  13        493.46        528.17        21.65 o                         
  -2   2  13        270.42        259.80         9.95 o                         
  -1   2  13         25.00         36.28         1.27 o                         
   0   2  13          4.18          6.95         0.90 o                         
   1   2  13        764.03        719.73        20.71 o                         
   2   2  13       1104.51       1155.48        32.65 o                         
   3   2  13       1766.00       2121.39        66.92 o                         
   4   2  13          4.57          9.74         1.49 o                         
   5   2  13         76.62        181.84        32.06 o                         
   6   2  13         58.16         61.53         3.36 o                         
   7   2  13        376.93        339.14         9.06 o                         
   8   2  13          5.33          7.15         1.23 o                         
   9   2  13        148.84        129.64         8.42 o                         
  10   2  13          1.73          2.39         1.03 o                         
  11   2  13         71.06         73.90         2.34 o                         
  12   2  13          0.38          1.53         0.77 o                         
  13   2  13         12.02         14.25         1.57 o                         
 -13   3  13          0.06          0.70         1.64 o                         
 -12   3  13          3.96          7.63         1.06 o                         
 -11   3  13         32.55         32.53         2.94 o                         
 -10   3  13          0.69          1.79         1.09 o                         
  -9   3  13         51.13         52.07         3.01 o                         
  -8   3  13         10.15         12.25         1.05 o                         
  -7   3  13        120.06        108.49         5.40 o                         
  -6   3  13         75.48         74.31         2.14 o                         
  -5   3  13         17.14         23.61         2.13 o                         
  -4   3  13         36.63         52.36         3.93 o                         
  -3   3  13        267.06        304.92         4.80 o                         
  -2   3  13          0.75          2.44         0.99 o                         
  -1   3  13        481.32        498.09        10.04 o                         
   0   3  13         11.54         11.23         1.71 o                         
   1   3  13         56.91         51.83         2.51 o                         
   2   3  13        127.54        132.23         8.16 o                         
   3   3  13         55.30         49.83         3.42 o                         
   4   3  13         22.91         23.81         1.41 o                         
   5   3  13          1.32          1.31         1.17 o                         
   6   3  13        102.95         99.91         1.99 o                         
   7   3  13         13.00         11.89         1.17 o                         
   8   3  13        167.19        171.72         6.68 o                         
   9   3  13         42.38         44.79         1.60 o                         
  10   3  13          9.56         14.77         1.34 o                         
  11   3  13         13.51         13.64         1.32 o                         
  12   3  13          1.89          1.78         0.90 o                         
 -11   4  13          4.25          6.96         2.75 o                         
 -10   4  13          7.94          8.23         2.18 o                         
  -9   4  13          2.91          8.87         1.53 o                         
  -8   4  13         16.32         18.60         1.25 o                         
  -7   4  13          0.00          0.65         1.83 o                         
  -6   4  13         61.25         57.47         3.41 o                         
  -5   4  13          0.62         -0.96         1.03 o                         
  -4   4  13        287.19        266.39        18.21 o                         
  -3   4  13        119.20        102.81         5.07 o                         
  -2   4  13        137.73        242.39        25.54 o                         
  -1   4  13        438.65        429.35        13.95 o                         
   0   4  13          2.60          5.54         1.29 o                         
   1   4  13          3.77          1.93         1.93 o                         
   2   4  13         46.31         52.84         6.69 o                         
   3   4  13         96.99         88.63         2.73 o                         
   4   4  13        180.59        190.78        10.85 o                         
   5   4  13         14.29         12.12         1.55 o                         
   6   4  13          6.25          8.35         1.84 o                         
   7   4  13          3.73          5.48         1.50 o                         
   8   4  13          0.47          4.33         1.29 o                         
   9   4  13          0.19          1.41         1.02 o                         
  10   4  13         39.27         32.16         1.56 o                         
  -9   5  13          0.78          2.60         2.74 o                         
  -8   5  13          9.96          6.94         2.23 o                         
  -7   5  13          0.11          2.93         1.47 o                         
  -6   5  13         41.91         44.89         5.14 o                         
  -5   5  13        100.86         91.38         8.32 o                         
  -4   5  13         35.24         34.81         1.93 o                         
  -3   5  13         41.36         46.67         3.60 o                         
  -2   5  13          5.67          6.07         1.75 o                         
  -1   5  13         66.16         69.41         2.38 o                         
   0   5  13          9.91          6.14         1.78 o                         
   1   5  13         99.18        113.59         3.24 o                         
   2   5  13         30.86         25.88         2.03 o                         
   3   5  13         36.74         30.77         2.22 o                         
   4   5  13          0.09          1.35         1.41 o                         
   5   5  13          2.32          3.59         1.32 o                         
   6   5  13         26.09         21.30         1.68 o                         
   7   5  13         49.97         53.19         2.40 o                         
   8   5  13         43.30         44.56         1.90 o                         
   9   5  13          0.30         -1.35         2.64 o                         
  -6   6  13          0.05          1.91         1.42 o                         
  -5   6  13         14.44         13.85         3.36 o                         
  -4   6  13          2.45          1.48         2.42 o                         
  -3   6  13          0.24          1.96         1.41 o                         
  -2   6  13         17.63         13.35         3.94 o                         
  -1   6  13          3.64          1.12         2.14 o                         
   0   6  13          9.29          7.23         3.43 o                         
   1   6  13         23.03         21.42         1.93 o                         
   2   6  13          4.61          7.25         1.62 o                         
   3   6  13          2.76          4.62         1.10 o                         
   4   6  13          3.72          3.71         1.77 o                         
   5   6  13          5.59          7.77         1.08 o                         
 -14   0  14          5.05          8.65         2.00 o                         
 -12   0  14         11.75         12.26         1.46 o                         
 -10   0  14         16.39         12.52         1.35 o                         
  -8   0  14       1432.04       1374.13        34.75 o                         
  -6   0  14         19.15         12.81         1.25 o                         
  -4   0  14        129.64        145.10         3.74 o                         
  -2   0  14        734.47        713.49        17.45 o                         
   0   0  14         20.89         27.79         1.31 o                         
   2   0  14        237.78        231.05         6.23 o                         
   4   0  14       1799.00       1687.63        51.41 o                         
   6   0  14          3.42          7.64         1.62 o                         
   8   0  14         11.80         14.94         1.32 o                         
  10   0  14          6.73          7.56         1.86 o                         
  12   0  14         75.39         69.66         2.55 o                         
 -14   1  14          5.48          4.39         1.94 o                         
 -13   1  14          2.87          5.45         0.98 o                         
 -12   1  14         23.89         21.83         1.21 o                         
 -11   1  14          3.00          2.83         0.96 o                         
 -10   1  14         28.40         26.80         1.29 o                         
  -9   1  14          6.66          6.80         1.28 o                         
  -8   1  14         73.96         75.13         1.73 o                         
  -6   1  14          9.56          9.92         0.94 o                         
  -5   1  14         13.77         13.68         0.90 o                         
  -4   1  14          0.05          3.45         0.76 o                         
  -3   1  14        527.03        470.29        10.77 o                         
  -2   1  14         26.00         20.42         0.95 o                         
  -1   1  14        565.37        587.88        13.35 o                         
   0   1  14        276.89        279.76         4.44 o                         
   1   1  14        462.73        498.69         7.53 o                         
   2   1  14        150.49        142.61         3.17 o                         
   3   1  14         90.46         75.54         1.84 o                         
   4   1  14        103.87        106.94         2.57 o                         
   5   1  14          9.38         10.53         0.93 o                         
   6   1  14         32.37         33.28         1.17 o                         
   7   1  14          8.11         11.76         0.96 o                         
   8   1  14        203.42        201.71         4.90 o                         
   9   1  14         10.46         19.29         1.90 o                         
  10   1  14         28.53         32.45         1.41 o                         
  11   1  14          5.13          7.09         1.00 o                         
  12   1  14          0.99         -0.05         0.86 o                         
  13   1  14         14.58         14.84         1.57 o                         
 -13   2  14          4.70          5.51         0.87 o                         
 -12   2  14          0.06          0.95         0.89 o                         
 -11   2  14         10.29          7.66         1.25 o                         
 -10   2  14          0.48          0.90         0.94 o                         
  -9   2  14          2.76          3.75         1.00 o                         
  -8   2  14         90.12         91.09         3.20 o                         
  -7   2  14        218.52        215.19         7.69 o                         
  -6   2  14        192.80        197.04         9.46 o                         
  -5   2  14         57.23         55.82         1.99 o                         
  -4   2  14          0.54          1.75         0.89 o                         
  -3   2  14        108.27        137.03         4.33 o                         
  -2   2  14        155.00        189.26         4.14 o                         
  -1   2  14        264.01        253.40         4.85 o                         
   0   2  14        546.98        555.08         7.10 o                         
   1   2  14        526.06        568.58        12.02 o                         
   2   2  14          0.36          1.43         1.05 o                         
   3   2  14        155.90        162.29         4.24 o                         
   4   2  14        150.86        153.36         5.03 o                         
   5   2  14        185.17        179.54         6.33 o                         
   6   2  14         82.65         71.21         2.12 o                         
   7   2  14         89.91         70.52         1.85 o                         
   8   2  14         13.94         15.28         1.32 o                         
   9   2  14        146.63        156.30         5.21 o                         
  10   2  14         20.34         19.74         1.14 o                         
  11   2  14         55.14         53.58         2.39 o                         
  12   2  14          3.80          4.44         0.81 o                         
 -12   3  14          2.48          4.63         0.87 o                         
 -11   3  14         22.20         26.37         1.69 o                         
 -10   3  14         55.37         59.45         2.45 o                         
  -9   3  14         16.79         20.53         3.06 o                         
  -8   3  14          2.25          3.54         1.27 o                         
  -7   3  14         66.06         68.99         2.55 o                         
  -6   3  14         54.40         51.31         2.46 o                         
  -5   3  14        106.54        117.95         5.99 o                         
  -4   3  14         42.80         45.48         2.57 o                         
  -3   3  14         19.66         67.62         9.20 o                         
  -2   3  14          1.33          0.78         1.01 o                         
  -1   3  14        206.58        225.21         6.11 o                         
   0   3  14        244.78        235.89        10.88 o                         
   1   3  14         44.34         44.12         3.82 o                         
   2   3  14         20.66         22.65         2.61 o                         
   3   3  14        566.72        546.71        17.81 o                         
   4   3  14        188.17        200.58         7.39 o                         
   5   3  14        329.52        306.74        13.73 o                         
   7   3  14        199.28        211.77         8.01 o                         
   8   3  14        174.37        171.27         3.82 o                         
   9   3  14          3.11          2.19         1.04 o                         
  10   3  14         17.30         23.87         1.52 o                         
  11   3  14          2.39          2.07         0.93 o                         
 -11   4  14          0.79          2.58         2.71 o                         
 -10   4  14          2.43          2.70         1.31 o                         
  -9   4  14          2.35          3.19         1.26 o                         
  -8   4  14          1.07          2.71         0.92 o                         
  -7   4  14          6.10         11.19         2.91 o                         
  -6   4  14         47.94         57.75         3.78 o                         
  -5   4  14          8.62         33.67         4.20 o                         
  -4   4  14         94.12         81.27         6.70 o                         
  -3   4  14          0.99         12.35         5.00 o                         
  -2   4  14          3.86          1.32         1.10 o                         
  -1   4  14         48.53         42.37         2.15 o                         
   0   4  14          0.01          3.37         1.24 o                         
   1   4  14         79.85         91.16         2.93 o                         
   2   4  14         32.92         35.32         2.04 o                         
   3   4  14        177.81        169.82         9.10 o                         
   4   4  14          9.33          8.75         1.62 o                         
   5   4  14         71.87         64.79         5.13 o                         
   6   4  14          0.24         -0.27         1.63 o                         
   7   4  14         11.72         13.24         1.32 o                         
   8   4  14          1.36          1.72         1.06 o                         
   9   4  14         31.73         31.40         2.97 o                         
  10   4  14         14.00         14.29         1.28 o                         
  -9   5  14          1.57          3.37         4.88 o                         
  -8   5  14          5.88          4.39         2.39 o                         
  -7   5  14          3.12          4.70         1.14 o                         
  -6   5  14          0.01          0.29         1.04 o                         
  -5   5  14          8.93          7.05         1.55 o                         
  -4   5  14         26.76         32.70         2.91 o                         
  -3   5  14         87.46         95.90         7.22 o                         
  -2   5  14          1.83         -1.28         1.77 o                         
  -1   5  14         16.22         24.25         2.26 o                         
   0   5  14         33.86         34.65         2.29 o                         
   1   5  14          5.21          5.66         1.51 o                         
   2   5  14         29.01         31.46         1.91 o                         
   3   5  14        148.26        174.66         7.86 o                         
   4   5  14         25.61         23.38         1.66 o                         
   5   5  14         26.45         33.72         2.13 o                         
   6   5  14          5.70          8.29         1.33 o                         
   7   5  14          0.03          1.85         1.02 o                         
   8   5  14         10.76         14.52         2.30 o                         
  -5   6  14         33.67         26.56         2.51 o                         
  -4   6  14         34.00         26.28         8.90 o                         
  -3   6  14         19.07         12.00         2.66 o                         
  -2   6  14          1.35          5.24         1.89 o                         
  -1   6  14          9.95          6.68         3.50 o                         
   0   6  14          6.84          7.86         3.91 o                         
   1   6  14          0.82          2.84         2.21 o                         
   2   6  14         11.70         12.09         1.82 o                         
   3   6  14          0.64          2.81         0.95 o                         
   4   6  14          0.30          1.69         1.15 o                         
   5   6  14          0.51          0.88         0.69 o                         
 -13   0  15          4.92          5.78         1.15 o                         
 -11   0  15         12.10          9.44         1.50 o                         
  -9   0  15        712.80        694.53        12.51 o                         
  -7   0  15        288.51        245.37         5.08 o                         
  -5   0  15          1.03          0.62         1.38 o                         
  -3   0  15        160.10        158.45         3.00 o                         
  -1   0  15        122.33        144.37         3.73 o                         
   1   0  15         14.71         12.95         1.02 o                         
   3   0  15        108.29         85.74         3.47 o                         
   5   0  15        551.46        567.77        15.12 o                         
   7   0  15        119.09        102.98         4.47 o                         
   9   0  15          1.70          3.08         1.73 o                         
  11   0  15         14.94         14.19         1.56 o                         
  13   0  15          0.35          0.05         1.21 o                         
 -13   1  15          2.68          4.99         0.87 o                         
 -12   1  15          4.76          4.82         1.16 o                         
 -11   1  15          6.39          8.41         1.09 o                         
 -10   1  15          3.29          4.82         1.43 o                         
  -9   1  15         30.87         23.90         1.22 o                         
  -8   1  15          0.05          1.48         0.95 o                         
  -7   1  15          5.16         16.79         3.37 o                         
  -6   1  15        158.66        150.84         3.48 o                         
  -5   1  15         85.11         88.15         1.79 o                         
  -4   1  15        140.36        143.38         2.97 o                         
  -3   1  15         80.14         82.83         2.10 o                         
  -2   1  15        406.93        401.77         7.26 o                         
  -1   1  15        367.89        347.53         6.38 o                         
   0   1  15        124.31        141.98         4.06 o                         
   1   1  15         23.17         37.14         4.07 o                         
   2   1  15        178.72        169.31         3.49 o                         
   3   1  15        919.16        917.27        17.64 o                         
   4   1  15         69.90         66.06         1.60 o                         
   5   1  15        420.88        388.24        10.05 o                         
   6   1  15        154.73        138.39         3.07 o                         
   7   1  15          0.93          4.23         0.97 o                         
   8   1  15          0.04          1.96         0.98 o                         
   9   1  15          4.02          4.28         1.51 o                         
  10   1  15        176.43        183.74         4.51 o                         
  11   1  15         29.98         34.26         1.27 o                         
  12   1  15         71.72         66.65         3.39 o                         
 -13   2  15          1.86          6.25         1.41 o                         
 -12   2  15          2.94          3.64         0.79 o                         
 -11   2  15          6.64          5.24         1.26 o                         
 -10   2  15         10.59         13.91         1.12 o                         
  -9   2  15          3.07         12.54         2.80 o                         
  -8   2  15         73.92         65.94         2.26 o                         
  -7   2  15         23.14         24.15         1.35 o                         
  -6   2  15         25.48         24.91         1.53 o                         
  -5   2  15         68.85         81.87         3.38 o                         
  -4   2  15          1.49          3.50         1.10 o                         
  -3   2  15        124.94        131.79         3.95 o                         
  -2   2  15          2.68          3.90         0.94 o                         
  -1   2  15         14.49         16.23         1.02 o                         
   0   2  15        135.11        131.86         2.38 o                         
   1   2  15        117.93        116.17         2.87 o                         
   2   2  15        319.53        288.05         7.20 o                         
   3   2  15       1492.42       1628.79        50.75 o                         
   4   2  15       1597.05       1672.72        35.92 o                         
   5   2  15         25.25         29.33         1.22 o                         
   6   2  15         11.56         11.73         1.05 o                         
   7   2  15         18.91         22.39         1.29 o                         
   8   2  15         16.09         15.57         1.66 o                         
   9   2  15        198.95        212.15         6.88 o                         
  10   2  15          8.84          9.26         1.02 o                         
  11   2  15          7.41          8.41         0.87 o                         
  12   2  15         21.30         17.63         1.11 o                         
 -12   3  15          0.07         -0.04         1.19 o                         
 -11   3  15          0.11          0.58         1.00 o                         
 -10   3  15          0.78         -0.04         1.01 o                         
  -9   3  15         16.17         13.22         1.23 o                         
  -8   3  15        147.07        145.67         4.71 o                         
  -7   3  15        120.27        120.41         4.69 o                         
  -6   3  15         84.32         70.23         3.09 o                         
  -5   3  15         44.63         46.25         1.68 o                         
  -4   3  15        110.82         95.08         4.09 o                         
  -3   3  15         10.07         12.37         1.10 o                         
  -2   3  15         77.76        106.85         3.45 o                         
  -1   3  15         73.25         88.06         2.09 o                         
   0   3  15         77.90        180.07        20.95 o                         
   1   3  15        164.76        191.34        13.87 o                         
   2   3  15        222.12        230.68         6.64 o                         
   3   3  15         15.91         17.30         1.57 o                         
   4   3  15        398.05        404.31        13.80 o                         
   5   3  15         65.07         65.54         2.55 o                         
   6   3  15         41.02         38.80         1.54 o                         
   7   3  15        233.36        230.32         6.28 o                         
   8   3  15         24.11         33.67         1.43 o                         
   9   3  15         63.99         66.55         3.09 o                         
  10   3  15         11.49         12.97         1.22 o                         
  11   3  15         21.69         19.31         1.39 o                         
 -11   4  15         17.86         16.01         2.62 o                         
 -10   4  15          0.01          2.03         1.27 o                         
  -9   4  15         22.15         17.06         1.38 o                         
  -8   4  15         23.47         22.64         2.14 o                         
  -7   4  15         27.70         24.58         1.95 o                         
  -6   4  15          0.21          1.34         1.64 o                         
  -5   4  15          7.38          6.20         2.05 o                         
  -4   4  15         14.95         15.85         2.54 o                         
  -3   4  15          0.01         -0.79         1.17 o                         
  -2   4  15        409.64        457.50        20.45 o                         
  -1   4  15         84.02         99.64         5.58 o                         
   0   4  15       1458.98       1524.52        28.31 o                         
   1   4  15        140.03        146.46         2.88 o                         
   2   4  15         26.53         24.54         2.02 o                         
   3   4  15          0.07         -0.26         1.45 o                         
   4   4  15         14.20         19.67         2.20 o                         
   5   4  15         34.95         31.68         2.53 o                         
   6   4  15        260.31        281.15         7.45 o                         
   7   4  15          1.11          3.35         1.27 o                         
   8   4  15         26.36         19.07         2.04 o                         
   9   4  15         21.14         22.79         1.45 o                         
  10   4  15         19.45         14.46         1.13 o                         
  -9   5  15          2.93          2.56         3.86 o                         
  -8   5  15         13.75         14.21         4.14 o                         
  -7   5  15         29.49         30.00         2.73 o                         
  -6   5  15         16.47         13.41         1.37 o                         
  -5   5  15         13.19         15.51         3.62 o                         
  -4   5  15          4.34          7.54         1.32 o                         
  -3   5  15         47.45         52.31         2.70 o                         
  -2   5  15         85.92         88.09         3.72 o                         
  -1   5  15          8.46          8.93         1.52 o                         
   0   5  15         11.08         13.25         1.63 o                         
   1   5  15         21.03         18.16         1.45 o                         
   2   5  15          3.05          2.78         1.31 o                         
   3   5  15          0.16          2.98         1.26 o                         
   4   5  15         13.46         19.71         2.09 o                         
   5   5  15          2.32          1.35         1.17 o                         
   6   5  15          0.27          0.56         0.85 o                         
   7   5  15          2.33          1.91         0.62 o                         
   8   5  15          3.39          3.07         2.70 o                         
  -5   6  15          0.10          0.73         1.11 o                         
  -4   6  15          2.72          3.99         1.75 o                         
  -3   6  15         11.16          5.34         2.04 o                         
  -2   6  15          0.44          1.63         1.36 o                         
  -1   6  15          0.29          0.71         2.59 o                         
   0   6  15          0.04          0.84         2.67 o                         
   1   6  15         11.21         12.71         2.60 o                         
   2   6  15          0.44          2.01         0.84 o                         
   3   6  15          0.05          2.34         1.02 o                         
   4   6  15          1.55          1.18         0.82 o                         
 -12   0  16         24.82         26.70         2.17 o                         
 -10   0  16          9.18          4.71         1.55 o                         
  -8   0  16         95.06        102.10         3.18 o                         
  -6   0  16          2.23          1.61         1.34 o                         
  -4   0  16        866.67        907.56        22.73 o                         
  -2   0  16        695.31        668.53        15.49 o                         
   0   0  16        253.56        261.47        10.47 o                         
   2   0  16        250.05        224.46         7.23 o                         
   4   0  16         75.28         65.39         4.14 o                         
   6   0  16          0.02          1.92         1.28 o                         
   8   0  16        139.73        106.67         7.18 o                         
  10   0  16         15.93         15.06         1.77 o                         
  12   0  16          0.70          1.59         1.45 o                         
 -13   1  16          0.84          1.31         1.48 o                         
 -12   1  16         13.78         13.18         1.21 o                         
 -11   1  16          0.00         -0.19         0.94 o                         
 -10   1  16         29.06         23.07         1.39 o                         
  -9   1  16         64.33         58.19         1.71 o                         
  -8   1  16        177.20        160.77         4.83 o                         
  -7   1  16          2.07          2.08         1.09 o                         
  -6   1  16          0.02          3.81         1.17 o                         
  -5   1  16        301.04        275.69         5.44 o                         
  -4   1  16        179.65        222.71        19.20 o                         
  -3   1  16         60.58         64.02         1.32 o                         
  -2   1  16        210.11        191.24         3.69 o                         
  -1   1  16         46.43         51.62         1.17 o                         
   0   1  16         12.23         16.80         0.90 o                         
   1   1  16         19.62         97.17        19.25 o                         
   2   1  16        149.06        154.87         2.64 o                         
   3   1  16        337.41        314.52         6.59 o                         
   4   1  16         11.11         15.63         1.29 o                         
   5   1  16         22.23         23.38         1.13 o                         
   6   1  16          0.63          7.35         1.06 o                         
   7   1  16         34.80         39.96         1.88 o                         
   8   1  16         43.37         44.80         1.48 o                         
   9   1  16         47.08         44.68         1.39 o                         
  10   1  16         23.26         25.77         1.24 o                         
  11   1  16          1.40          2.50         0.87 o                         
  12   1  16          0.44          1.91         1.08 o                         
 -12   2  16          4.64          4.86         0.84 o                         
 -11   2  16         10.35         14.33         1.26 o                         
 -10   2  16          6.36          5.49         1.14 o                         
  -9   2  16         36.99         34.64         2.47 o                         
  -8   2  16          5.35          7.61         1.28 o                         
  -7   2  16         38.28         33.46         1.93 o                         
  -6   2  16         12.22         12.92         1.24 o                         
  -5   2  16        313.18        320.35        10.27 o                         
  -4   2  16         82.19         74.33         2.88 o                         
  -3   2  16        140.90        135.26         4.72 o                         
  -2   2  16        139.48        167.96         4.59 o                         
  -1   2  16        139.68        138.24         3.15 o                         
   0   2  16        243.97        220.40         3.69 o                         
   1   2  16        197.94        204.06         4.38 o                         
   2   2  16        361.84        385.84         7.89 o                         
   3   2  16         58.49         57.24         1.94 o                         
   4   2  16        182.47        189.66         4.22 o                         
   5   2  16        323.96        305.89         6.74 o                         
   6   2  16         15.71         13.74         1.09 o                         
   7   2  16         13.83         15.76         1.14 o                         
   8   2  16         23.03         25.97         1.78 o                         
   9   2  16         33.95         36.96         1.68 o                         
  10   2  16          6.03          7.90         1.05 o                         
  11   2  16          0.00          0.16         0.68 o                         
 -12   3  16          0.53          0.19         1.89 o                         
 -11   3  16         13.45         15.75         2.07 o                         
 -10   3  16          4.79          5.76         1.15 o                         
  -9   3  16          1.19         -0.16         1.01 o                         
  -8   3  16          1.39          1.56         1.22 o                         
  -7   3  16        138.43        150.03         3.46 o                         
  -6   3  16        122.40        111.07         4.39 o                         
  -5   3  16          6.56         11.79         2.01 o                         
  -4   3  16          9.75         14.29         1.28 o                         
  -3   3  16         30.49         21.92         1.37 o                         
  -2   3  16         37.59         43.77         2.28 o                         
  -1   3  16          5.95          3.88         1.13 o                         
   0   3  16         17.11         25.53         1.43 o                         
   1   3  16         54.66         48.75         2.77 o                         
   2   3  16         87.37         81.03         2.15 o                         
   3   3  16         40.07         44.53         2.57 o                         
   4   3  16        350.60        357.48         7.91 o                         
   5   3  16          0.11          2.29         1.28 o                         
   6   3  16          5.33         12.43         2.12 o                         
   7   3  16        314.40        337.76        13.99 o                         
   8   3  16         26.27         29.93         2.52 o                         
   9   3  16          0.31          2.34         1.04 o                         
  10   3  16         14.63         15.07         1.07 o                         
  11   3  16         13.79         14.02         2.37 o                         
 -10   4  16          4.89          3.54         2.38 o                         
  -9   4  16          6.58          4.95         1.10 o                         
  -8   4  16          0.17          1.66         0.84 o                         
  -7   4  16          0.26          0.86         0.88 o                         
  -6   4  16          0.03          2.03         1.27 o                         
  -5   4  16          1.25          8.09         3.37 o                         
  -4   4  16         11.25          8.19         1.51 o                         
  -3   4  16         46.42         51.01         2.70 o                         
  -2   4  16          0.38          1.85         1.10 o                         
  -1   4  16        172.70        161.10         8.51 o                         
   0   4  16         28.81         28.90         1.71 o                         
   1   4  16        180.03        163.57         3.21 o                         
   2   4  16          1.86          1.27         1.44 o                         
   3   4  16          7.73          7.16         1.48 o                         
   4   4  16         45.49         41.50         2.02 o                         
   5   4  16         20.32         19.46         1.56 o                         
   6   4  16         13.73         13.04         1.31 o                         
   7   4  16         17.46         16.38         1.48 o                         
   8   4  16          1.29          2.98         1.23 o                         
   9   4  16          3.49          4.90         1.17 o                         
  -8   5  16          1.07          0.22         5.61 o                         
  -7   5  16         13.48         11.15         2.15 o                         
  -6   5  16          2.24          3.68         1.07 o                         
  -5   5  16        119.41        108.76        13.73 o                         
  -4   5  16          1.30          6.37         1.22 o                         
  -3   5  16         79.75         84.85         2.95 o                         
  -2   5  16          0.10          1.24         1.61 o                         
  -1   5  16          0.43          3.03         1.32 o                         
   0   5  16          2.89          3.34         1.39 o                         
   1   5  16         16.92         23.20         2.21 o                         
   2   5  16          0.28          2.00         1.40 o                         
   3   5  16         13.20         11.68         2.03 o                         
   4   5  16         15.99         14.96         1.23 o                         
   5   5  16          4.74          2.65         0.89 o                         
   6   5  16          0.26          0.69         0.74 o                         
   7   5  16         19.10         12.52         0.99 o                         
  -4   6  16         12.47          8.14         1.46 o                         
  -3   6  16          1.51          2.16         1.56 o                         
  -2   6  16          3.55          3.21         1.82 o                         
  -1   6  16          5.98          6.63         1.51 o                         
   0   6  16          0.46          0.33         2.08 o                         
   1   6  16          1.45          1.66         1.11 o                         
   2   6  16         23.42         26.62         6.61 o                         
   3   6  16          9.50         11.48         1.54 o                         
 -13   0  17          8.11          4.91         1.89 o                         
 -11   0  17          3.54          6.11         1.49 o                         
  -9   0  17        213.95        208.73         5.67 o                         
  -7   0  17        138.88        131.78         3.40 o                         
  -5   0  17         37.93         28.44         2.06 o                         
  -3   0  17          9.02          9.57         1.18 o                         
  -1   0  17        885.10        840.26        22.39 o                         
   1   0  17        342.21        338.47        13.58 o                         
   3   0  17         57.55         54.26         1.99 o                         
   5   0  17         83.05         75.21         2.22 o                         
   7   0  17          6.88          2.77         1.38 o                         
   9   0  17         89.50        102.40         3.42 o                         
  11   0  17         33.42         32.11         2.21 o                         
 -13   1  17          0.35          0.35         1.20 o                         
 -12   1  17         10.95         10.14         1.08 o                         
 -11   1  17         18.61         17.25         1.16 o                         
 -10   1  17          0.51          0.03         1.02 o                         
  -9   1  17          0.09          0.01         1.27 o                         
  -8   1  17          2.33          2.40         0.92 o                         
  -7   1  17          4.16          4.27         1.22 o                         
  -6   1  17         84.72         86.16         1.99 o                         
  -5   1  17          0.00          1.87         1.06 o                         
  -4   1  17          8.93          9.25         1.21 o                         
  -3   1  17          3.90          4.16         0.99 o                         
  -2   1  17         17.48         16.31         1.04 o                         
  -1   1  17         44.30         43.12         1.54 o                         
   0   1  17        688.15        628.01         8.19 o                         
   1   1  17         36.45         35.98         1.29 o                         
   2   1  17        470.10        491.43         7.93 o                         
   3   1  17          3.85         12.27         2.02 o                         
   4   1  17         60.90         66.93         3.78 o                         
   5   1  17        334.24        303.92         6.30 o                         
   6   1  17        455.23        404.84        11.19 o                         
   7   1  17          1.66          1.90         1.06 o                         
   8   1  17         67.61         63.25         2.50 o                         
   9   1  17          1.86          1.62         0.83 o                         
  10   1  17         23.22         24.07         1.09 o                         
  11   1  17        132.15        127.58         7.52 o                         
  12   1  17          2.08          3.74         0.98 o                         
 -12   2  17          3.48          3.79         1.09 o                         
 -11   2  17         21.45         25.50         1.37 o                         
 -10   2  17          1.50          4.24         1.17 o                         
  -9   2  17          2.14          3.89         1.11 o                         
  -8   2  17         51.61         53.27         2.46 o                         
  -7   2  17         87.60         78.33         2.50 o                         
  -6   2  17         46.47         47.03         2.03 o                         
  -5   2  17         51.19         53.31         3.42 o                         
  -4   2  17          8.73          8.77         1.22 o                         
  -3   2  17         20.52         27.57         1.53 o                         
  -2   2  17         65.19         62.35         1.68 o                         
  -1   2  17         30.08         25.94         1.34 o                         
   0   2  17         27.32         30.07         1.42 o                         
   1   2  17         14.36         20.98         1.20 o                         
   2   2  17        120.49        104.34         2.52 o                         
   3   2  17        156.14        157.29         3.28 o                         
   4   2  17         14.73         18.87         1.27 o                         
   5   2  17         17.42         20.49         1.23 o                         
   6   2  17         64.36         62.93         2.15 o                         
   7   2  17         60.05         55.57         2.51 o                         
   8   2  17         61.76         68.10         3.19 o                         
   9   2  17          0.74          2.55         0.86 o                         
  10   2  17          0.25          2.06         0.78 o                         
  11   2  17          1.74          0.40         1.00 o                         
 -11   3  17          3.72          5.59         1.26 o                         
 -10   3  17          9.34          9.25         1.14 o                         
  -9   3  17         22.83         29.29         2.38 o                         
  -8   3  17          0.67         -0.67         1.11 o                         
  -7   3  17         22.41         18.95         1.80 o                         
  -6   3  17         14.29         16.91         2.14 o                         
  -5   3  17         89.51         80.65         4.15 o                         
  -4   3  17         29.88         30.03         1.48 o                         
  -3   3  17         53.60         45.60         2.40 o                         
  -2   3  17         33.36         40.09         1.49 o                         
  -1   3  17        205.81        241.12         4.08 o                         
   0   3  17        324.16        342.30         8.29 o                         
   1   3  17         85.56         83.27         2.05 o                         
   2   3  17        155.74        143.98         3.94 o                         
   3   3  17          7.97         11.73         1.21 o                         
   4   3  17        195.66        206.54         5.46 o                         
   5   3  17         36.07         39.84         2.09 o                         
   6   3  17         42.65         44.02         1.98 o                         
   7   3  17         42.28         48.69         2.15 o                         
   8   3  17         47.15         49.74         2.77 o                         
   9   3  17          5.96          6.17         1.14 o                         
  10   3  17          0.45          1.20         0.84 o                         
 -10   4  17          4.13          2.64         2.02 o                         
  -9   4  17          6.24          5.88         1.32 o                         
  -8   4  17          7.58          8.45         1.01 o                         
  -7   4  17          0.87          1.32         0.96 o                         
  -6   4  17         34.06         40.98         3.16 o                         
  -5   4  17          2.36         -0.37         1.46 o                         
  -4   4  17         16.32         13.32         1.47 o                         
  -3   4  17          1.96          2.43         1.56 o                         
  -2   4  17         53.34         55.41         2.15 o                         
  -1   4  17         34.60         37.26         1.84 o                         
   0   4  17         94.08         95.76         2.48 o                         
   1   4  17          0.90          0.16         1.33 o                         
   2   4  17         43.41         51.52         2.06 o                         
   3   4  17          5.02          3.55         1.24 o                         
   4   4  17         56.59         62.09         2.18 o                         
   5   4  17          0.19         -0.05         0.95 o                         
   6   4  17         18.89         20.50         1.58 o                         
   7   4  17          5.07          6.56         1.11 o                         
   8   4  17          4.79          6.06         1.16 o                         
   9   4  17          0.90          1.43         0.72 o                         
  -8   5  17          4.24          1.46         3.86 o                         
  -7   5  17          1.55          2.62         3.88 o                         
  -6   5  17         25.23         16.88         2.34 o                         
  -5   5  17          0.38          1.61         1.44 o                         
  -4   5  17         17.70         21.93         2.08 o                         
  -3   5  17         42.47         49.70         2.42 o                         
  -2   5  17          0.99          3.56         1.62 o                         
  -1   5  17          1.48          1.42         1.59 o                         
   0   5  17         26.33         21.70         1.53 o                         
   1   5  17         34.41         34.87         1.86 o                         
   2   5  17         35.28         40.51         1.88 o                         
   3   5  17          0.17          2.46         1.17 o                         
   4   5  17          0.02          0.26         0.94 o                         
   5   5  17          2.74          4.70         0.83 o                         
   6   5  17          3.84          2.91         1.21 o                         
  -2   6  17          3.75          3.77         1.35 o                         
  -1   6  17          4.64          2.16         1.37 o                         
   0   6  17          0.79          2.59         1.01 o                         
   1   6  17         11.39         13.18         1.81 o                         
 -12   0  18          4.37          4.13         1.85 o                         
 -10   0  18          0.73          0.83         1.71 o                         
  -8   0  18        524.14        520.68        13.35 o                         
  -6   0  18         11.92         11.96         1.55 o                         
  -4   0  18          1.22          1.94         1.26 o                         
  -2   0  18        536.45        545.91         8.89 o                         
   0   0  18         71.13         56.99         2.86 o                         
   2   0  18        639.89        569.58        10.01 o                         
   4   0  18        159.44        148.21         5.12 o                         
   6   0  18         12.67          7.81         1.58 o                         
   8   0  18         11.19         12.75         1.55 o                         
  10   0  18        108.25        105.47         3.22 o                         
 -12   1  18          5.99          5.22         1.33 o                         
 -11   1  18          2.39          2.49         1.04 o                         
 -10   1  18          0.96          4.07         1.26 o                         
  -9   1  18         18.22         17.47         1.38 o                         
  -8   1  18          6.98          6.06         1.05 o                         
  -7   1  18         66.96         69.29         1.99 o                         
  -6   1  18          8.75         11.94         1.29 o                         
  -5   1  18          0.18          1.34         1.05 o                         
  -4   1  18          2.37          2.37         1.14 o                         
  -3   1  18         10.98         50.62         8.44 o                         
  -2   1  18         69.36        102.52         7.87 o                         
  -1   1  18        131.93        131.43         3.18 o                         
   0   1  18        334.95        342.25         4.96 o                         
   1   1  18        356.63        373.67         9.24 o                         
   2   1  18         37.21         37.72         1.60 o                         
   3   1  18          0.14          0.97         1.08 o                         
   4   1  18         95.50         87.84         2.27 o                         
   5   1  18          0.61          1.77         0.92 o                         
   6   1  18          1.08          0.60         0.92 o                         
   7   1  18         36.79         31.53         2.16 o                         
   8   1  18         46.67         55.16         1.90 o                         
   9   1  18         35.51         37.74         1.41 o                         
  10   1  18         29.40         30.92         1.97 o                         
  11   1  18         17.81         20.95         1.79 o                         
 -12   2  18          0.28          0.70         1.00 o                         
 -11   2  18          0.72          1.48         0.89 o                         
 -10   2  18          0.24          1.36         1.06 o                         
  -9   2  18          7.38          8.70         1.09 o                         
  -8   2  18          5.22          6.26         1.28 o                         
  -7   2  18          0.01          1.23         1.13 o                         
  -6   2  18         76.96         73.41         2.39 o                         
  -5   2  18         16.45         18.12         1.45 o                         
  -4   2  18         33.09         32.58         1.48 o                         
  -3   2  18         75.34         63.96         2.29 o                         
  -2   2  18        108.84        109.62         3.45 o                         
  -1   2  18        107.50        106.36         4.12 o                         
   0   2  18        432.80        463.37         7.74 o                         
   1   2  18        112.93         99.02         2.04 o                         
   2   2  18         39.76         37.52         1.43 o                         
   3   2  18        698.18        692.79        16.45 o                         
   4   2  18        632.69        682.27        16.62 o                         
   5   2  18        203.31        194.52         6.63 o                         
   6   2  18         66.41         59.56         2.25 o                         
   7   2  18         38.17         33.64         1.38 o                         
   8   2  18         12.96         14.62         1.08 o                         
   9   2  18          3.18          3.87         0.91 o                         
  10   2  18         17.66         17.32         1.00 o                         
  11   2  18          0.25          2.97         2.35 o                         
 -11   3  18          2.38          2.75         2.32 o                         
 -10   3  18          1.24          1.79         0.93 o                         
  -9   3  18         17.79         15.76         1.46 o                         
  -8   3  18          7.55          8.65         1.18 o                         
  -7   3  18         40.53         38.22         3.05 o                         
  -6   3  18          3.20          1.81         1.16 o                         
  -5   3  18          0.00         -0.61         1.52 o                         
  -4   3  18         62.88         62.77         1.97 o                         
  -3   3  18        316.75        325.40        10.01 o                         
  -2   3  18         48.36         53.36         2.55 o                         
  -1   3  18         33.53         34.70         2.31 o                         
   0   3  18        273.16        304.26         6.78 o                         
   1   3  18         21.02         21.07         1.27 o                         
   2   3  18        103.05        110.46         2.88 o                         
   3   3  18        395.68        396.61         7.47 o                         
   4   3  18        623.10        722.31        23.23 o                         
   5   3  18         34.71         38.29         1.93 o                         
   6   3  18        102.83        112.66         3.07 o                         
   7   3  18          0.33          1.25         1.08 o                         
   8   3  18         14.43         15.72         1.59 o                         
   9   3  18          2.17          1.43         1.05 o                         
  10   3  18         14.33         10.22         1.48 o                         
  -9   4  18          3.78          2.55         2.44 o                         
  -8   4  18          1.47          2.84         1.01 o                         
  -7   4  18          0.08          1.36         0.71 o                         
  -6   4  18          7.04         14.36         4.40 o                         
  -5   4  18          0.52         -0.35         1.06 o                         
  -4   4  18          0.19          0.53         1.48 o                         
  -3   4  18        200.86        191.63        10.51 o                         
  -2   4  18         11.18          9.33         1.45 o                         
  -1   4  18          0.26          1.95         1.28 o                         
   0   4  18          1.36          0.48         1.27 o                         
   1   4  18         18.44         22.76         1.99 o                         
   2   4  18         19.83         22.87         1.47 o                         
   3   4  18         12.16         14.71         1.17 o                         
   4   4  18          3.88          5.58         1.00 o                         
   5   4  18          0.53         -0.06         0.89 o                         
   6   4  18         14.36         21.21         1.33 o                         
   7   4  18          0.84          0.68         0.84 o                         
   8   4  18          1.31          1.67         0.84 o                         
  -7   5  18          2.74          6.74         5.28 o                         
  -6   5  18         17.79         10.68         2.71 o                         
  -5   5  18          9.84          9.88         1.64 o                         
  -4   5  18         15.98         15.60         2.21 o                         
  -3   5  18         64.35         73.12         6.12 o                         
  -2   5  18         22.89         21.05         3.52 o                         
  -1   5  18         21.87         16.93         1.53 o                         
   0   5  18          7.35          6.75         1.46 o                         
   1   5  18         21.72         34.66         1.68 o                         
   2   5  18         20.77         20.74         1.42 o                         
   3   5  18          5.27          5.84         1.14 o                         
   4   5  18         14.83         16.30         1.15 o                         
   5   5  18          0.46          1.50         1.02 o                         
   6   5  18          0.02          1.62         2.80 o                         
 -11   0  19          7.68          9.37         1.98 o                         
  -9   0  19          4.06          2.37         1.98 o                         
  -7   0  19         72.91         64.13         2.62 o                         
  -5   0  19        186.20        175.71         5.15 o                         
  -3   0  19       1287.50       1219.44        23.95 o                         
  -1   0  19        640.98        614.30        19.90 o                         
   1   0  19          3.99          5.89         1.65 o                         
   3   0  19        312.85        259.11        10.38 o                         
   5   0  19          0.06          2.66         1.54 o                         
   7   0  19         13.50         13.25         2.02 o                         
   9   0  19         46.77         41.48         1.96 o                         
  11   0  19          5.71          6.82         1.86 o                         
 -12   1  19          0.27         -0.23         0.87 o                         
 -11   1  19          2.06          3.65         1.13 o                         
 -10   1  19          0.27          0.77         1.09 o                         
  -9   1  19          0.72          1.47         1.06 o                         
  -8   1  19         23.93         22.03         1.84 o                         
  -7   1  19          7.59         31.29         7.23 o                         
  -6   1  19         10.99         15.56         1.37 o                         
  -5   1  19         40.87         41.68         1.76 o                         
  -4   1  19         17.28         20.02         1.37 o                         
  -3   1  19        430.14        433.45        10.11 o                         
  -2   1  19        258.02        262.61         5.31 o                         
  -1   1  19          5.75          5.99         1.07 o                         
   0   1  19        442.28        428.64         8.35 o                         
   1   1  19         91.59         89.55         1.99 o                         
   2   1  19        139.30        133.90         3.29 o                         
   3   1  19          3.62          4.27         1.16 o                         
   4   1  19         55.17         60.42         1.54 o                         
   5   1  19          4.55          3.80         0.90 o                         
   6   1  19        221.02        205.12         7.99 o                         
   7   1  19          0.40          0.80         1.03 o                         
   8   1  19          6.02          8.59         1.08 o                         
   9   1  19         12.73         11.65         1.49 o                         
  10   1  19         39.09         37.33         1.65 o                         
  11   1  19         17.08         17.15         1.28 o                         
 -11   2  19          9.55          6.17         1.10 o                         
 -10   2  19         59.37         60.24         3.80 o                         
  -9   2  19         34.27         34.10         2.84 o                         
  -8   2  19          0.00          2.02         0.94 o                         
  -7   2  19         41.59         44.50         2.21 o                         
  -6   2  19          7.38         16.01         2.20 o                         
  -5   2  19         12.80         18.32         1.43 o                         
  -4   2  19         76.04        112.53        12.34 o                         
  -3   2  19         13.03         16.58         1.38 o                         
  -2   2  19          0.24          0.38         1.11 o                         
  -1   2  19         27.54         39.06         1.54 o                         
   0   2  19         95.89         86.25         3.29 o                         
   1   2  19         43.42         40.59         1.51 o                         
   2   2  19        559.97        528.83         8.49 o                         
   3   2  19        139.44        144.22         3.56 o                         
   4   2  19         76.25         70.69         1.98 o                         
   5   2  19          2.33          4.63         1.41 o                         
   6   2  19          3.00          8.27         1.93 o                         
   7   2  19          5.22          6.02         0.98 o                         
   8   2  19          1.14          2.32         0.95 o                         
   9   2  19         10.26         10.84         0.99 o                         
  10   2  19         32.85         30.41         2.36 o                         
 -11   3  19          7.34          6.61         1.67 o                         
 -10   3  19         17.84         15.72         1.80 o                         
  -9   3  19          8.64          8.43         1.14 o                         
  -8   3  19          5.63          5.30         0.98 o                         
  -7   3  19          0.65          0.67         1.39 o                         
  -6   3  19         54.38         49.06         2.50 o                         
  -5   3  19          1.74         -0.23         1.40 o                         
  -4   3  19         63.28         56.60         3.65 o                         
  -3   3  19         91.32         93.24         3.92 o                         
  -2   3  19         27.57         26.39         1.48 o                         
  -1   3  19        234.10        233.11         8.11 o                         
   0   3  19        327.90        360.66         9.71 o                         
   1   3  19        309.88        313.74         7.65 o                         
   2   3  19          0.58          0.96         1.19 o                         
   3   3  19          0.03          0.15         1.51 o                         
   4   3  19         33.47         38.02         1.97 o                         
   5   3  19         36.94         37.27         1.59 o                         
   6   3  19         22.39         32.34         2.68 o                         
   7   3  19         47.72         62.94         4.31 o                         
   8   3  19          4.50          5.66         1.15 o                         
   9   3  19          3.72          1.90         0.83 o                         
  -9   4  19          2.91          6.55         3.99 o                         
  -8   4  19         19.93         15.81         1.43 o                         
  -7   4  19         11.91         16.29         1.45 o                         
  -6   4  19          0.13          0.74         0.77 o                         
  -5   4  19          1.20          1.74         1.08 o                         
  -4   4  19          1.55         -0.01         1.61 o                         
  -3   4  19          1.12          3.41         1.25 o                         
  -2   4  19         23.13         28.39         1.80 o                         
  -1   4  19          3.85          3.79         1.21 o                         
   0   4  19          0.13          2.85         1.37 o                         
   1   4  19         16.04         12.01         1.24 o                         
   2   4  19          9.76         14.18         1.19 o                         
   3   4  19          0.84          0.66         0.97 o                         
   4   4  19          2.59          2.09         0.89 o                         
   5   4  19          5.21          1.88         0.87 o                         
   6   4  19          3.85          5.58         2.54 o                         
   7   4  19          1.46          0.69         1.21 o                         
  -6   5  19          8.62          7.74         5.74 o                         
  -5   5  19         15.39          8.67         1.45 o                         
  -4   5  19          2.04          2.12         0.96 o                         
  -3   5  19         16.41         12.74         2.29 o                         
  -2   5  19          7.05          7.60         1.28 o                         
  -1   5  19          0.01          0.87         0.99 o                         
   0   5  19          5.02          4.85         1.20 o                         
   1   5  19          0.82          2.78         1.13 o                         
   2   5  19          0.06          2.50         1.27 o                         
   3   5  19          9.83         11.69         1.60 o                         
   4   5  19          0.34          3.06         1.88 o                         
   5   5  19          3.07          2.53         2.88 o                         
 -12   0  20          0.93          0.84         1.78 o                         
 -10   0  20          0.22         -0.85         1.55 o                         
  -8   0  20         67.97         59.25         3.98 o                         
  -6   0  20        484.12        436.90         8.43 o                         
  -4   0  20         44.49         36.81         2.35 o                         
  -2   0  20          0.40          0.29         1.51 o                         
   0   0  20        323.88        288.64         8.40 o                         
   2   0  20         10.50         12.67         1.69 o                         
   4   0  20        101.02         85.23         2.83 o                         
   6   0  20        493.50        460.87        12.06 o                         
   8   0  20         21.60         17.12         1.86 o                         
  10   0  20          9.38         12.32         2.37 o                         
 -12   1  20          3.14          1.13         1.51 o                         
 -11   1  20          7.00         12.69         2.68 o                         
 -10   1  20         28.91         35.72         1.60 o                         
  -9   1  20         28.23         25.70         2.43 o                         
  -8   1  20          8.17          9.36         1.23 o                         
  -7   1  20        250.70        241.57        10.59 o                         
  -6   1  20          0.22         -0.24         1.30 o                         
  -5   1  20          9.97         13.69         1.47 o                         
  -4   1  20          4.15          3.22         1.33 o                         
  -3   1  20         42.85         42.83         1.78 o                         
  -2   1  20         67.50         55.71         1.75 o                         
  -1   1  20         36.77         42.70         1.82 o                         
   0   1  20          0.06          3.44         1.08 o                         
   1   1  20         68.35         78.50         2.06 o                         
   2   1  20         76.52         64.83         1.71 o                         
   3   1  20        192.76        176.00         3.61 o                         
   4   1  20         19.45         16.97         1.31 o                         
   5   1  20         96.91        102.32         5.04 o                         
   6   1  20          1.23          1.86         1.29 o                         
   7   1  20          0.55          0.32         0.99 o                         
   8   1  20          0.19         -0.63         1.02 o                         
   9   1  20          0.01          0.95         1.00 o                         
  10   1  20         12.26         12.13         1.20 o                         
 -11   2  20          0.42          3.10         1.15 o                         
 -10   2  20         18.63         19.22         1.30 o                         
  -9   2  20          3.63          4.12         1.04 o                         
  -8   2  20          0.59          8.97         1.61 o                         
  -7   2  20         23.85         22.17         1.38 o                         
  -6   2  20         11.18         13.28         1.79 o                         
  -5   2  20        222.11        216.25         7.16 o                         
  -4   2  20          6.56          6.52         1.27 o                         
  -3   2  20         15.41         17.35         1.54 o                         
  -2   2  20          8.71          9.07         1.44 o                         
  -1   2  20         58.18         65.79         2.44 o                         
   0   2  20          0.65          3.96         1.05 o                         
   1   2  20        220.23        279.63        10.05 o                         
   2   2  20         86.13         86.60         2.41 o                         
   3   2  20         26.85         26.44         1.51 o                         
   4   2  20         17.98         16.39         2.12 o                         
   5   2  20        143.97        140.76         4.48 o                         
   6   2  20         12.26         13.41         1.05 o                         
   7   2  20          7.33          7.87         0.89 o                         
   8   2  20         44.80         44.03         2.75 o                         
   9   2  20          2.14          4.92         2.25 o                         
  10   2  20          0.27          1.97         2.35 o                         
 -10   3  20          3.05          3.91         2.26 o                         
  -9   3  20          2.82          4.96         1.14 o                         
  -8   3  20          5.16          5.32         0.99 o                         
  -7   3  20          4.78          2.79         1.10 o                         
  -6   3  20         76.63         72.41         3.51 o                         
  -5   3  20          0.05         -1.27         1.27 o                         
  -4   3  20          2.06          1.31         1.44 o                         
  -3   3  20        106.92        120.64         4.82 o                         
  -2   3  20         85.89         89.39         3.12 o                         
  -1   3  20         35.62         43.52         2.50 o                         
   0   3  20        147.28        174.18         3.89 o                         
   1   3  20         49.69        109.10        32.88 o                         
   2   3  20          7.84          8.47         1.36 o                         
   3   3  20        155.91        161.16         3.19 o                         
   4   3  20        115.92        121.65         3.40 o                         
   5   3  20         38.09         40.72         1.64 o                         
   6   3  20          7.55          6.93         1.13 o                         
   7   3  20          0.91          0.94         0.94 o                         
   8   3  20          5.14          5.55         0.95 o                         
  -8   4  20          6.07          4.31         4.32 o                         
  -7   4  20          2.63          3.20         0.94 o                         
  -6   4  20          5.43          4.31         0.85 o                         
  -5   4  20          4.09          4.55         0.86 o                         
  -4   4  20          4.31          2.30         1.48 o                         
  -3   4  20          6.58          3.90         1.43 o                         
  -2   4  20          1.25          0.35         1.11 o                         
  -1   4  20          7.24         11.80         1.24 o                         
   0   4  20          9.71         12.15         1.42 o                         
   1   4  20          1.05          4.64         1.79 o                         
   2   4  20          0.47          1.38         0.99 o                         
   3   4  20          2.71          5.70         0.94 o                         
   4   4  20          4.73          5.93         1.05 o                         
   5   4  20          6.72          7.18         1.22 o                         
   6   4  20         14.49         11.53         1.03 o                         
   7   4  20          1.12          5.34         2.86 o                         
  -4   5  20          2.59          0.76         0.73 o                         
  -3   5  20          0.02          0.29         0.95 o                         
  -2   5  20          4.76          3.84         1.58 o                         
  -1   5  20         10.18          7.88         1.61 o                         
   0   5  20          0.36          1.82         0.85 o                         
   1   5  20          2.90          2.47         0.91 o                         
   2   5  20          5.60          5.95         0.89 o                         
   3   5  20          2.79          2.03         0.90 o                         
 -11   0  21         14.59         14.92         1.88 o                         
  -9   0  21         24.62         16.70         2.13 o                         
  -7   0  21        237.09        212.07         5.64 o                         
  -5   0  21        301.05        261.85         5.68 o                         
  -3   0  21        300.68        298.92         9.09 o                         
  -1   0  21        103.18        100.11         3.25 o                         
   1   0  21         44.40         48.89         3.52 o                         
   3   0  21         24.34         15.83         2.64 o                         
   5   0  21        202.85        163.60        18.62 o                         
   7   0  21        223.38        223.50         6.86 o                         
   9   0  21         46.08         45.67         2.33 o                         
 -11   1  21          0.49          1.42         1.15 o                         
 -10   1  21          1.51          1.75         1.30 o                         
  -9   1  21          5.84          5.36         1.32 o                         
  -8   1  21          2.11          2.54         1.07 o                         
  -7   1  21          0.03          2.13         1.52 o                         
  -6   1  21          6.53          9.21         1.76 o                         
  -5   1  21          3.85          3.46         1.55 o                         
  -4   1  21         38.38         84.80        10.01 o                         
  -3   1  21         58.46         59.05         2.29 o                         
  -2   1  21        246.67        250.52         5.58 o                         
  -1   1  21        360.20        362.76         8.50 o                         
   0   1  21          4.57          3.71         1.09 o                         
   1   1  21        301.52        289.89         4.37 o                         
   2   1  21         42.71         41.59         1.73 o                         
   3   1  21         36.86         38.80         1.55 o                         
   4   1  21          0.14          0.68         1.32 o                         
   5   1  21         66.77         53.88         1.89 o                         
   6   1  21          1.83          1.33         1.07 o                         
   7   1  21          8.38          8.26         1.19 o                         
   8   1  21         11.03          9.78         1.20 o                         
   9   1  21          0.72          0.79         1.01 o                         
  10   1  21         10.56          9.52         2.62 o                         
 -11   2  21          1.00          3.64         1.56 o                         
 -10   2  21          8.72          5.20         1.32 o                         
  -9   2  21          2.61          1.93         0.99 o                         
  -8   2  21         30.76         31.09         2.83 o                         
  -7   2  21         22.47         22.06         1.49 o                         
  -6   2  21         45.50         45.90         1.87 o                         
  -5   2  21          5.23          9.55         1.51 o                         
  -4   2  21         13.17         11.99         2.20 o                         
  -3   2  21         34.96         36.18         2.18 o                         
  -2   2  21          9.55         10.77         1.48 o                         
  -1   2  21         65.18         81.15         3.85 o                         
   0   2  21         10.00         12.10         1.93 o                         
   1   2  21         61.37         69.87         2.17 o                         
   2   2  21        234.60        231.67         6.48 o                         
   3   2  21         16.44         12.95         1.77 o                         
   4   2  21          4.70          2.78         0.97 o                         
   5   2  21         27.51         29.86         1.33 o                         
   6   2  21         23.35         28.39         1.16 o                         
   7   2  21          3.02          2.06         0.83 o                         
   8   2  21          1.84          1.64         0.91 o                         
   9   2  21          0.40          2.02         2.26 o                         
  -9   3  21          0.53          4.51         2.25 o                         
  -8   3  21          1.99          3.83         1.19 o                         
  -7   3  21         29.76         25.39         2.23 o                         
  -6   3  21          0.88          1.43         1.23 o                         
  -5   3  21          0.94          9.44         2.65 o                         
  -4   3  21         32.76         28.63         1.70 o                         
  -3   3  21          0.84          2.04         1.40 o                         
  -2   3  21         23.04         28.28         1.90 o                         
  -1   3  21         90.84         92.78         3.40 o                         
   0   3  21         49.41         53.64         2.25 o                         
   1   3  21         49.79         37.88         1.73 o                         
   2   3  21        136.54        114.84         4.33 o                         
   3   3  21         61.07         64.88         2.76 o                         
   4   3  21         10.60         11.88         1.44 o                         
   5   3  21        162.84        177.02         6.22 o                         
   6   3  21          0.00          0.81         0.98 o                         
   7   3  21         68.61         65.83         2.77 o                         
   8   3  21          4.77          5.04         1.97 o                         
  -7   4  21          0.09          2.63         3.61 o                         
  -6   4  21          0.02          1.62         1.23 o                         
  -5   4  21          4.82          9.16         4.21 o                         
  -4   4  21          3.69          5.11         1.26 o                         
  -3   4  21          2.40          1.74         1.42 o                         
  -2   4  21          0.01          1.59         1.16 o                         
  -1   4  21          0.47          2.61         1.09 o                         
   0   4  21         13.99         16.54         1.45 o                         
   1   4  21          6.68          9.83         1.32 o                         
   2   4  21          9.89         22.78         7.72 o                         
   3   4  21          0.65          3.59         0.97 o                         
   4   4  21         33.47         37.36         2.40 o                         
   5   4  21          0.03          1.63         0.85 o                         
   6   4  21          2.85          2.21         1.97 o                         
  -2   5  21          0.17          0.41         0.79 o                         
  -1   5  21          2.77          2.78         0.95 o                         
   0   5  21          0.73          0.91         1.31 o                         
   1   5  21          5.63          7.91         2.09 o                         
 -10   0  22         25.75         27.20         3.03 o                         
  -8   0  22          9.01         10.22         1.96 o                         
  -6   0  22        271.58        267.23         6.78 o                         
  -4   0  22        121.22        114.61         9.25 o                         
  -2   0  22        326.99        291.60         6.96 o                         
   0   0  22          3.71          2.10         1.78 o                         
   2   0  22        103.38        100.03         3.53 o                         
   4   0  22          0.74         -0.99         1.71 o                         
   6   0  22         71.47         85.72         4.18 o                         
   8   0  22         42.52         45.02         2.79 o                         
 -10   1  22         10.26         10.81         1.26 o                         
  -9   1  22          0.00          1.92         1.18 o                         
  -8   1  22        128.58        137.24         2.89 o                         
  -7   1  22         38.05         50.51         3.73 o                         
  -6   1  22        107.46        118.05         5.39 o                         
  -5   1  22         25.08         19.52         1.95 o                         
  -4   1  22          0.32          1.68         1.72 o                         
  -3   1  22        144.65        156.28         5.27 o                         
  -2   1  22         73.18         74.15         1.80 o                         
  -1   1  22         11.65          6.59         1.08 o                         
   0   1  22         93.32         98.04         2.25 o                         
   1   1  22         80.43         78.84         2.15 o                         
   2   1  22         34.05         26.20         1.64 o                         
   3   1  22        169.29        169.49         4.39 o                         
   4   1  22          8.89          8.78         1.28 o                         
   5   1  22          0.60          0.75         0.98 o                         
   6   1  22         50.10         40.08         2.86 o                         
   7   1  22          5.51          6.77         1.19 o                         
   8   1  22          0.04         -0.12         0.97 o                         
   9   1  22         11.31         10.39         1.96 o                         
 -10   2  22          1.14          0.51         1.26 o                         
  -9   2  22         12.93         14.46         2.01 o                         
  -8   2  22          0.91         -0.14         1.02 o                         
  -7   2  22         14.89         19.19         2.16 o                         
  -6   2  22         16.59         19.17         1.66 o                         
  -5   2  22         25.38         51.86         8.10 o                         
  -4   2  22         50.70         60.64         2.89 o                         
  -3   2  22          0.14          0.34         1.41 o                         
  -2   2  22         45.25         66.27        11.27 o                         
  -1   2  22          2.85          0.09         1.91 o                         
   0   2  22          7.07         12.37         1.69 o                         
   1   2  22         80.54         88.59         2.36 o                         
   2   2  22          5.25          7.46         1.10 o                         
   3   2  22        116.77        107.18         4.14 o                         
   5   2  22         12.23         14.11         1.01 o                         
   6   2  22          7.19          5.36         0.92 o                         
   7   2  22          0.22          0.56         1.08 o                         
   8   2  22          1.93          4.51         2.01 o                         
  -9   3  22          0.59          1.51         4.34 o                         
  -8   3  22          0.02          0.65         1.45 o                         
  -7   3  22          6.90          6.65         1.10 o                         
  -6   3  22          0.64          1.54         1.64 o                         
  -5   3  22          5.92          6.86         1.17 o                         
  -4   3  22          0.03          1.22         1.10 o                         
  -3   3  22          0.29          3.84         1.24 o                         
  -2   3  22          0.02          0.52         1.22 o                         
  -1   3  22         14.51         13.27         1.68 o                         
   0   3  22          3.28          3.82         1.38 o                         
   1   3  22          3.75          6.80         1.12 o                         
   2   3  22          3.56          7.94         1.09 o                         
   3   3  22         26.83         23.71         1.55 o                         
   4   3  22         75.72         83.34         4.32 o                         
   5   3  22         88.82         83.68         4.70 o                         
   6   3  22         83.02         81.11         2.40 o                         
   7   3  22         17.74         17.12         1.61 o                         
  -7   4  22          7.41          2.22         3.06 o                         
  -6   4  22          0.01          3.12         5.03 o                         
  -5   4  22         19.15         21.41         2.15 o                         
  -4   4  22          8.26          6.02         1.22 o                         
  -3   4  22          5.88          6.39         1.47 o                         
  -2   4  22          1.97          5.07         1.39 o                         
  -1   4  22          2.64          4.35         1.27 o                         
   0   4  22         14.52         14.48         1.29 o                         
   1   4  22         17.43         21.72         1.39 o                         
   2   4  22          5.01          6.38         1.33 o                         
   3   4  22          4.84          3.20         1.10 o                         
   4   4  22         12.61          9.42         1.08 o                         
   5   4  22         20.88         16.64         1.75 o                         
  -9   0  23         11.27         13.43         1.62 o                         
  -7   0  23          2.97          1.30         1.65 o                         
  -5   0  23         70.14         60.79         2.80 o                         
  -1   0  23          7.53          5.72         2.01 o                         
   1   0  23          8.88          9.41         2.21 o                         
   3   0  23          1.36          0.90         2.03 o                         
   5   0  23        207.77        220.25         7.30 o                         
   7   0  23         17.73         15.65         1.89 o                         
 -10   1  23         13.23         12.34         1.98 o                         
  -9   1  23         44.54         45.97         2.40 o                         
  -8   1  23         16.22         15.22         1.48 o                         
  -7   1  23          6.38          9.06         1.43 o                         
  -6   1  23         92.38         98.82         3.34 o                         
  -5   1  23          1.38          0.82         1.34 o                         
  -4   1  23         31.55         30.84         2.20 o                         
  -3   1  23         56.96         50.60         2.03 o                         
  -2   1  23          2.81          2.09         1.55 o                         
  -1   1  23         43.48         40.25         1.86 o                         
   0   1  23         69.16         65.27         4.63 o                         
   1   1  23          5.34          5.04         1.78 o                         
   2   1  23         23.47         24.70         2.00 o                         
   3   1  23          2.86          1.15         1.29 o                         
   4   1  23          0.01         -1.04         1.15 o                         
   5   1  23          0.65          0.10         1.23 o                         
   6   1  23          1.03          1.48         1.60 o                         
   7   1  23          2.72          2.48         1.21 o                         
   8   1  23          0.08          0.17         1.04 o                         
  -9   2  23          1.69          1.44         1.13 o                         
  -8   2  23          0.01          0.01         1.10 o                         
  -7   2  23         18.47         17.77         2.23 o                         
  -6   2  23          1.48          4.68         1.30 o                         
  -5   2  23          8.09          9.25         1.42 o                         
  -4   2  23          8.37         10.61         1.48 o                         
  -3   2  23          1.77          6.93         1.34 o                         
  -2   2  23         32.56         41.42         3.51 o                         
  -1   2  23          7.01          4.77         1.35 o                         
   0   2  23         17.43         16.56         1.77 o                         
   1   2  23          0.27          1.51         1.03 o                         
   2   2  23          1.65          6.50         0.97 o                         
   3   2  23          3.85          4.07         0.94 o                         
   4   2  23          0.71          0.70         0.87 o                         
   5   2  23         30.46         23.46         1.30 o                         
   6   2  23          9.81         16.33         1.31 o                         
   7   2  23          3.30          3.00         1.81 o                         
   8   2  23          0.57         -0.38         1.86 o                         
  -8   3  23         10.14          7.67         1.55 o                         
  -7   3  23          1.88          3.46         1.27 o                         
  -6   3  23          3.49          5.87         1.24 o                         
  -5   3  23          9.08          6.01         1.65 o                         
  -4   3  23          0.28          0.38         1.21 o                         
  -3   3  23         24.56         24.40         1.59 o                         
  -2   3  23         16.23         24.82         4.41 o                         
  -1   3  23         20.37         25.91         1.58 o                         
   0   3  23          1.84          3.22         1.22 o                         
   1   3  23         58.69         58.13         1.77 o                         
   2   3  23         59.50         47.68         1.46 o                         
   3   3  23          0.47          1.46         0.92 o                         
   4   3  23          7.14          7.01         1.14 o                         
   5   3  23         12.84         12.65         1.10 o                         
   6   3  23         28.23         26.46         1.80 o                         
  -5   4  23          8.65          5.56         1.02 o                         
  -4   4  23          0.10          3.19         2.24 o                         
  -3   4  23          1.92          0.40         0.69 o                         
  -2   4  23          1.67          4.65         1.11 o                         
  -1   4  23          0.54          1.71         0.97 o                         
   0   4  23         12.64         12.85         1.16 o                         
   1   4  23          1.28          3.64         0.89 o                         
   2   4  23          6.73          9.36         1.11 o                         
   3   4  23         31.70         35.37         2.45 o                         
   4   4  23         27.61         27.96         3.40 o                         
  -8   0  24         28.82         24.89         1.99 o                         
  -6   0  24        240.19        227.08         5.20 o                         
  -4   0  24         41.79         43.50         2.87 o                         
  -2   0  24        123.11        118.20         5.28 o                         
   0   0  24         55.82         55.17         3.28 o                         
   2   0  24         44.17         47.13         2.61 o                         
   4   0  24          1.32          0.51         1.80 o                         
   6   0  24         35.66         23.52         2.85 o                         
  -9   1  24          9.84          9.28         1.11 o                         
  -8   1  24          0.40          2.21         1.07 o                         
  -7   1  24         30.58         30.83         2.33 o                         
  -6   1  24          5.87          8.03         1.38 o                         
  -5   1  24         72.28         72.33         2.27 o                         
  -4   1  24          0.00          1.86         1.54 o                         
  -3   1  24         12.24          8.92         1.36 o                         
  -2   1  24          0.23          1.99         1.38 o                         
  -1   1  24        117.84        115.04         4.80 o                         
   0   1  24         72.84         67.54         2.50 o                         
   1   1  24         21.42         22.78         1.39 o                         
   2   1  24          0.58          2.24         1.18 o                         
   3   1  24         11.98         11.85         1.46 o                         
   4   1  24          0.00         -0.22         1.15 o                         
   5   1  24          1.78          0.88         1.18 o                         
   6   1  24          2.43          2.08         1.25 o                         
   7   1  24         25.43         17.97         1.51 o                         
  -8   2  24          1.41          2.46         1.23 o                         
  -7   2  24         23.06         24.10         4.35 o                         
  -6   2  24         18.33         20.37         1.66 o                         
  -5   2  24          2.64          3.90         1.41 o                         
  -4   2  24          0.41          0.74         1.34 o                         
  -3   2  24         20.18         20.82         1.47 o                         
  -2   2  24          0.02          2.56         1.11 o                         
  -1   2  24          9.03          9.84         1.20 o                         
   0   2  24        276.11        346.18         7.57 o                         
   1   2  24        154.15        170.73         7.50 o                         
   2   2  24        163.81        204.20         7.21 o                         
   3   2  24         16.11         12.76         1.05 o                         
   4   2  24         22.07         20.87         1.43 o                         
   5   2  24         46.75         50.29         1.89 o                         
   6   2  24          2.64          3.60         1.37 o                         
   7   2  24         10.62         12.48         2.48 o                         
  -7   3  24          4.52          6.13         1.28 o                         
  -6   3  24          1.14          2.45         1.24 o                         
  -5   3  24          7.24          8.16         1.20 o                         
  -4   3  24         39.01         36.45         2.38 o                         
  -3   3  24          2.30          1.70         1.13 o                         
  -2   3  24          0.28          1.82         1.16 o                         
  -1   3  24          0.26          0.84         1.10 o                         
   0   3  24         12.32         14.76         1.32 o                         
   1   3  24          6.09          6.74         1.10 o                         
   2   3  24         32.27         37.08         2.46 o                         
   3   3  24         38.91         28.61         1.83 o                         
   4   3  24        111.96        100.83         5.91 o                         
   5   3  24         36.91         40.47         2.05 o                         
  -4   4  24          5.66          3.69         5.12 o                         
  -3   4  24          3.18          1.76         1.36 o                         
  -2   4  24         10.30         10.78         1.61 o                         
  -1   4  24         26.48         18.56         2.09 o                         
   0   4  24          0.90          1.36         1.12 o                         
   1   4  24          0.72          1.16         0.89 o                         
   2   4  24          9.19         12.08         2.72 o                         
  -7   0  25          0.10          0.34         1.47 o                         
  -5   0  25          6.07          1.99         2.00 o                         
  -3   0  25          4.99          2.61         1.62 o                         
  -1   0  25         20.63         27.66         2.23 o                         
   1   0  25         40.67         41.50         2.16 o                         
   3   0  25          4.68          3.18         1.48 o                         
   5   0  25          0.18         -0.41         2.29 o                         
   7   0  25          1.19          0.51         1.56 o                         
  -8   1  25         13.28         10.51         1.40 o                         
  -7   1  25         14.39         17.62         1.25 o                         
  -6   1  25          1.42          1.66         1.23 o                         
  -5   1  25          1.27          4.04         1.36 o                         
  -4   1  25         57.41         61.59         2.90 o                         
  -3   1  25          3.60          2.72         1.47 o                         
  -2   1  25          2.72          1.92         1.31 o                         
  -1   1  25         13.03         13.22         1.30 o                         
   0   1  25          1.86          1.98         1.11 o                         
   1   1  25         26.91         32.96         1.46 o                         
   2   1  25         13.69         15.83         1.31 o                         
   3   1  25          0.68          4.01         1.38 o                         
   4   1  25         13.75         13.62         1.41 o                         
   5   1  25          2.30          2.96         1.10 o                         
   6   1  25          9.58          9.01         1.69 o                         
  -8   2  25          4.15          2.32         1.32 o                         
  -7   2  25          1.54          1.98         1.30 o                         
  -6   2  25         25.67         25.97         3.73 o                         
  -5   2  25          6.37         10.03         1.35 o                         
  -4   2  25          3.28          3.34         1.30 o                         
  -3   2  25          6.92          9.87         1.38 o                         
  -2   2  25          2.41          2.89         1.15 o                         
  -1   2  25         28.87         32.97         1.46 o                         
   0   2  25         13.28         18.02         1.37 o                         
   1   2  25          0.32          5.30         2.25 o                         
   2   2  25          0.34          1.14         0.99 o                         
   3   2  25          2.71          1.62         1.36 o                         
   4   2  25          0.19          1.35         1.23 o                         
   5   2  25          0.40         -0.08         1.04 o                         
   6   2  25         11.71          7.92         1.77 o                         
  -6   3  25          4.33          0.51         5.15 o                         
  -5   3  25          1.73          2.72         1.10 o                         
  -4   3  25          4.77          5.94         1.35 o                         
  -3   3  25          7.76          6.56         1.02 o                         
  -2   3  25          5.66          4.80         1.17 o                         
  -1   3  25          2.26         27.37         6.97 o                         
   0   3  25         14.05         14.89         1.20 o                         
   1   3  25          0.31          2.65         1.09 o                         
   2   3  25          5.50          4.53         1.02 o                         
   3   3  25          5.04          3.61         1.42 o                         
   4   3  25          0.16          2.18         1.34 o                         
  -6   0  26          0.00          0.69         1.73 o                         
  -4   0  26          0.24          0.74         2.48 o                         
  -2   0  26          0.70          2.44         1.92 o                         
   0   0  26         11.65         10.69         2.09 o                         
   2   0  26         93.03         89.22         3.71 o                         
   4   0  26         25.79         24.80         2.40 o                         
   6   0  26          0.84          1.50         1.58 o                         
  -7   1  26         46.69         32.93         2.25 o                         
  -6   1  26          3.01          4.45         1.20 o                         
  -5   1  26         34.64         33.76         2.12 o                         
  -4   1  26          1.82         13.43         3.95 o                         
  -3   1  26          2.88          3.05         1.87 o                         
  -2   1  26          0.68          1.38         1.34 o                         
  -1   1  26         32.42         28.89         1.49 o                         
   0   1  26          8.79          6.69         1.21 o                         
   1   1  26         12.18         14.11         1.29 o                         
   2   1  26          6.38         12.19         1.25 o                         
   3   1  26          1.68          2.67         1.18 o                         
   4   1  26          9.16         11.65         1.32 o                         
   5   1  26          3.95          3.32         1.38 o                         
   6   1  26          9.40          5.36         1.57 o                         
  -7   2  26          2.79          2.18         1.40 o                         
  -6   2  26          9.36          9.52         1.79 o                         
  -5   2  26          4.86          1.25         1.15 o                         
  -4   2  26         28.67         28.20         1.68 o                         
  -3   2  26         13.41         10.17         1.23 o                         
  -2   2  26          0.21          1.14         1.06 o                         
  -1   2  26          4.56          6.50         1.08 o                         
   0   2  26         15.96         23.96         1.60 o                         
   1   2  26         58.85         69.25         2.72 o                         
   2   2  26         81.99         95.40         3.14 o                         
   3   2  26          6.36          7.35         1.15 o                         
   4   2  26          8.30         10.01         1.34 o                         
   5   2  26          0.12          1.62         2.37 o                         
  -3   3  26         15.48         10.67         4.46 o                         
  -2   3  26          8.49          8.53         2.08 o                         
  -1   3  26          9.83          9.04         1.79 o                         
   0   3  26          4.73          6.49         2.58 o                         
   1   3  26          1.85          2.49         1.42 o                         
   2   3  26          3.39          3.08         1.38 o                         
   3   3  26          3.33          2.42         1.83 o                         
  -5   0  27         12.23         10.93         2.75 o                         
  -3   0  27         65.04         63.69         4.66 o                         
  -1   0  27          2.85          5.67         1.86 o                         
   1   0  27          4.71          8.04         1.82 o                         
   3   0  27          0.89          2.57         1.90 o                         
   5   0  27          4.10          3.57         1.58 o                         
  -6   1  27          1.21          0.23         1.35 o                         
  -5   1  27         26.25         25.04         2.72 o                         
  -4   1  27          5.05          5.55         1.93 o                         
  -3   1  27         21.04         18.26         2.01 o                         
  -2   1  27          0.02          2.25         2.05 o                         
  -1   1  27         13.00         15.91         1.87 o                         
   0   1  27          6.81          5.72         1.13 o                         
   1   1  27          5.27          4.86         1.07 o                         
   2   1  27         17.72         22.83         1.44 o                         
   3   1  27          5.06          3.54         1.11 o                         
   4   1  27          9.25         13.10         2.28 o                         
  -5   2  27         16.53         10.49         2.05 o                         
  -4   2  27          0.01          0.12         1.44 o                         
  -3   2  27          5.22          3.45         1.08 o                         
  -2   2  27          7.01          7.85         1.14 o                         
  -1   2  27          8.43          8.32         1.96 o                         
   0   2  27          0.06          0.70         1.49 o                         
   1   2  27          3.67          3.06         1.48 o                         
   2   2  27          8.01          7.26         1.68 o                         
   3   2  27          3.24          5.06         2.03 o                         
  -4   0  28         18.89         21.82         2.81 o                         
  -2   0  28          0.48          0.09         3.01 o                         
   0   0  28          3.14          5.13         1.55 o                         
   2   0  28          0.35         -0.31         1.55 o                         
  -5   1  28          9.64          5.26         1.78 o                         
  -4   1  28          0.14          1.35         1.61 o                         
  -3   1  28          1.54          2.92         1.58 o                         
  -2   1  28          2.54          4.09         1.64 o                         
  -1   1  28          1.62          3.69         1.56 o                         
   0   1  28          3.06          2.96         1.82 o                         
   1   1  28         35.70         32.92         1.94 o                         
   2   1  28          7.51          6.12         1.30 o                         
   3   1  28         36.74         31.27         2.51 o                         
  -2   2  28          4.15          1.86         2.13 o                         
  -1   2  28          0.17          2.35         1.84 o                         
   0   2  28          0.00          1.29         1.65 o                         
   1   2  28          7.88         10.08         2.29 o                         
  -3   0  29          0.00          1.43         1.67 o                         
  -1   0  29          0.97          1.67         1.73 o                         
  -2   1  29          0.41         -0.73         1.78 o                         
  -1   1  29          0.02          1.73         1.86 o                         
   0   1  29          1.13          5.18         1.83 o                         
                                                                                
