# Supplementary material for: Single-crystal quality data from polycrystalline samples: finding the needle in the haystack
Source: IUCrJ. 2023 Oct 11;10(Pt 6):720–8. doi: 10.1107/S2052252523008163 (PMC10619455; doi:10.1107/S2052252523008163)
Supplement: Supplementary file 3 [file m-10-00720-exp_299sup3.hkl]

data_exp_299                                                                    
_shelx_title ' exp_299_autored_a.res in P2(1)2(1)2(1)'                          
_shelx_refln_list_code          4                                               
_shelx_F_calc_maximum       94.67                                               
_exptl_crystal_F_000       528.00                                               
_reflns_d_resolution_high  0.7839                                               
                                                                                
loop_                                                                           
 _space_group_symop_operation_xyz                                               
 'x, y, z'                                                                      
 '-x+1/2, -y, z+1/2'                                                            
 '-x, y+1/2, -z+1/2'                                                            
 'x+1/2, -y+1/2, -z'                                                            
                                                                                
_cell_length_a     5.8577                                                       
_cell_length_b    10.4534                                                       
_cell_length_c    17.3482                                                       
_cell_angle_alpha  90.000                                                       
_cell_angle_beta   90.000                                                       
_cell_angle_gamma  90.000                                                       
                                                                                
_shelx_F_squared_multiplier     1.000                                           
                                                                                
loop_                                                                           
 _refln_index_h                                                                 
 _refln_index_k                                                                 
 _refln_index_l                                                                 
 _refln_F_squared_calc                                                          
 _refln_F_squared_meas                                                          
 _refln_F_squared_sigma                                                         
 _refln_observed_status                                                         
   2   0   0         65.56         57.22         1.47 o                         
   4   0   0        199.33        226.30         5.35 o                         
   6   0   0        134.63        174.38        34.31 o                         
   1   1   0          0.23          0.79         0.48 o                         
   2   1   0        146.58        134.84         2.47 o                         
   3   1   0          0.09          0.78         0.70 o                         
   4   1   0        161.52        206.17         5.71 o                         
   6   1   0         20.54         56.16        15.07 o                         
   7   1   0          0.96          0.76         2.33 o                         
   0   2   0       1202.01       1182.98        26.77 o                         
   1   2   0         19.06         20.17         1.44 o                         
   2   2   0         12.83         10.34         0.70 o                         
   3   2   0        720.04        654.75        11.37 o                         
   4   2   0         18.41         23.63         2.56 o                         
   5   2   0         65.98         69.85         2.27 o                         
   6   2   0         49.12         58.77         5.43 o                         
   7   2   0          0.54          0.52         2.37 o                         
   1   3   0       1054.34        977.26        17.17 o                         
   2   3   0        350.76        396.24         8.93 o                         
   3   3   0        131.97        163.45         4.01 o                         
   4   3   0         32.58         36.91         3.34 o                         
   5   3   0          5.25          5.10         1.18 o                         
   6   3   0        257.38        271.02         8.39 o                         
   7   3   0          7.54          2.05         3.32 o                         
   0   4   0          0.45         -0.11         0.70 o                         
   1   4   0        374.94        350.66         6.10 o                         
   2   4   0        379.72        530.47        28.59 o                         
   3   4   0         62.91         98.44        10.24 o                         
   4   4   0         50.23         57.36         2.23 o                         
   5   4   0        149.35        135.47         3.40 o                         
   6   4   0         87.37         94.70         5.43 o                         
   7   4   0          0.62         -4.96         6.79 o                         
   1   5   0        169.51        154.44         4.61 o                         
   2   5   0        528.16        559.32        15.32 o                         
   3   5   0        300.50        368.06        17.96 o                         
   4   5   0         59.13         49.36         4.07 o                         
   5   5   0         53.19         52.24         3.51 o                         
   6   5   0          9.27         13.87         2.99 o                         
   0   6   0       3811.81       3601.16        90.87 o                         
   1   6   0         21.74         17.63         1.38 o                         
   2   6   0         28.62         68.90        14.70 o                         
   3   6   0        135.83        163.59         8.59 o                         
   4   6   0          5.34          3.01         1.17 o                         
   5   6   0         35.59         35.68         4.09 o                         
   6   6   0          3.71          3.94         1.88 o                         
   1   7   0        176.10        179.74         3.68 o                         
   2   7   0         36.28         53.39         4.03 o                         
   3   7   0          5.82          4.31         1.21 o                         
   4   7   0        404.37        454.74        21.26 o                         
   5   7   0          0.23          0.15         1.16 o                         
   6   7   0          0.66         -0.99         1.41 o                         
   0   8   0        193.47        190.13         3.99 o                         
   1   8   0         82.21        119.33         9.94 o                         
   2   8   0         72.35         70.14         2.40 o                         
   3   8   0        142.43        148.98         3.64 o                         
   4   8   0         25.22         27.55         2.05 o                         
   5   8   0         15.24         10.84         1.22 o                         
   1   9   0         58.65         59.86         2.03 o                         
   2   9   0         38.05         41.51         1.95 o                         
   3   9   0          0.06          0.07         1.29 o                         
   4   9   0          3.38          4.74         1.04 o                         
   5   9   0          5.21          5.24         0.97 o                         
   0  10   0         15.17         21.55         1.92 o                         
   1  10   0         76.67         79.10         2.53 o                         
   2  10   0         26.85         27.61         1.98 o                         
   3  10   0          0.63         -0.10         0.97 o                         
   4  10   0          8.05          9.96         1.19 o                         
   1  11   0         17.29         62.29         9.72 o                         
   2  11   0         15.45         19.19         1.26 o                         
   3  11   0          9.29          7.63         0.96 o                         
   4  11   0          1.66          2.44         0.95 o                         
   0  12   0        216.16        255.43        10.59 o                         
   1  12   0         68.34         77.94         2.70 o                         
   2  12   0          1.67          0.63         0.88 o                         
   3  12   0          2.40          1.96         1.15 o                         
   1  13   0          0.01          0.17         0.75 o                         
   1   0   1       1993.07       2019.87        30.21 o                         
   2   0   1         18.14         15.12         0.62 o                         
   3   0   1        245.92        252.13         4.67 o                         
   4   0   1         80.19         88.61         1.98 o                         
   5   0   1        179.45        181.26         3.99 o                         
   6   0   1        128.67        156.59         9.96 o                         
   7   0   1          0.62         -1.47         3.64 o                         
  -7   1   1          0.19         -1.62         2.35 o                         
  -6   1   1        104.96        108.24         9.71 o                         
  -5   1   1        168.79        186.00         4.56 o                         
  -4   1   1         18.34         17.91         1.15 o                         
  -3   1   1        104.71         88.63         2.99 o                         
  -2   1   1        936.16        902.61        12.27 o                         
  -1   1   1       2216.16       2148.10        39.59 o                         
   0   1   1        534.27        495.23         9.11 o                         
   1   1   1       2205.22       2136.13        36.07 o                         
   2   1   1        928.77        882.51        12.44 o                         
   3   1   1        102.68         89.33         2.68 o                         
   4   1   1         18.25         17.56         1.13 o                         
   5   1   1        168.67        186.86         3.89 o                         
   6   1   1        105.64        116.32         5.36 o                         
   7   1   1          0.18         -2.72         6.37 o                         
  -7   2   1          8.14          4.27         4.33 o                         
  -6   2   1         28.19         27.02         3.19 o                         
  -5   2   1          4.41          4.23         1.28 o                         
  -4   2   1         64.62         62.51         2.28 o                         
  -3   2   1       1267.62       1203.60        20.30 o                         
  -2   2   1         95.89         90.46         1.69 o                         
  -1   2   1       4413.35       4579.83       100.43 o                         
   0   2   1       2593.81       2464.06        49.16 o                         
   1   2   1       4442.58       4547.06        67.44 o                         
   2   2   1         97.54         94.30         2.16 o                         
   3   2   1       1260.18       1210.22        23.12 o                         
   4   2   1         64.33         72.00         3.11 o                         
   5   2   1          4.05          4.89         1.28 o                         
   6   2   1         29.11         34.94         3.39 o                         
   7   2   1          7.89          4.99         2.30 o                         
  -6   3   1         13.07         20.32         4.33 o                         
  -5   3   1          8.08          8.26         1.34 o                         
  -4   3   1         91.32         94.67         2.33 o                         
  -3   3   1        315.30        327.49         6.02 o                         
  -2   3   1       1176.34       1185.03        20.94 o                         
  -1   3   1       4339.03       4251.18        71.85 o                         
   0   3   1       4363.51       4230.87        77.13 o                         
   1   3   1       4352.34       4193.50        71.00 o                         
   2   3   1       1179.93       1225.60        19.88 o                         
   3   3   1        313.28        328.15         6.46 o                         
   4   3   1         92.73         96.78         3.25 o                         
   5   3   1          7.80          6.92         1.18 o                         
   6   3   1         12.96         16.43         2.45 o                         
  -7   4   1         24.69          9.63         9.89 o                         
  -6   4   1         72.04         82.74         5.00 o                         
  -5   4   1         44.61         41.53         2.06 o                         
  -4   4   1         89.32         92.43         2.38 o                         
  -3   4   1        321.89        337.85         4.74 o                         
  -2   4   1       1096.78       1385.34        71.11 o                         
  -1   4   1        772.10        683.41        12.66 o                         
   0   4   1       1081.03       1008.43        16.55 o                         
   1   4   1        761.38        670.15        11.15 o                         
   2   4   1       1107.90       1219.88        34.14 o                         
   3   4   1        318.01        337.36         5.35 o                         
   4   4   1         92.48         98.55         2.87 o                         
   5   4   1         45.00         41.62         2.00 o                         
   6   4   1         70.31         76.09         4.80 o                         
   7   4   1         24.47         13.08         5.00 o                         
  -6   5   1         10.94          9.13         2.18 o                         
  -5   5   1          5.07          2.55         1.24 o                         
  -4   5   1         42.29         41.76         2.99 o                         
  -3   5   1          0.96          5.22         1.33 o                         
  -2   5   1         41.89         62.35         8.52 o                         
  -1   5   1        343.83        308.93         5.70 o                         
   0   5   1         58.92         47.69         1.34 o                         
   1   5   1        347.43        309.30         6.90 o                         
   2   5   1         41.59         47.14         2.93 o                         
   3   5   1          0.88         12.57         3.64 o                         
   4   5   1         41.57         41.18         1.72 o                         
   5   5   1          5.04          3.02         1.38 o                         
   6   5   1         10.34          7.84         1.63 o                         
  -6   6   1          0.53          0.60         2.00 o                         
  -5   6   1         20.28         22.70         2.35 o                         
  -4   6   1         59.02         61.43         4.49 o                         
  -3   6   1          9.06         11.07         1.26 o                         
  -2   6   1        294.93        304.04         5.45 o                         
  -1   6   1        350.68        340.26         6.69 o                         
   0   6   1        278.93        254.36         5.46 o                         
   1   6   1        350.69        332.36         6.95 o                         
   2   6   1        295.65        302.99         5.36 o                         
   3   6   1          8.68         11.07         1.48 o                         
   4   6   1         59.46         59.47         3.52 o                         
   5   6   1         20.02         20.16         3.12 o                         
   6   6   1          0.47          0.46         1.99 o                         
  -6   7   1          4.48          2.48         1.12 o                         
  -5   7   1         30.79         31.45         3.34 o                         
  -4   7   1         55.70         52.49         3.48 o                         
  -3   7   1         36.80         39.09         1.93 o                         
  -2   7   1        111.27        104.73         2.84 o                         
  -1   7   1         27.51         30.51         2.02 o                         
   0   7   1          1.03          0.49         0.68 o                         
   1   7   1         27.62         33.87         3.13 o                         
   2   7   1        111.18        106.67         2.55 o                         
   3   7   1         38.43         46.21         2.70 o                         
   4   7   1         56.15         53.73         3.06 o                         
   5   7   1         30.98         31.23         2.01 o                         
   6   7   1          4.37          2.12         1.68 o                         
  -5   8   1          2.27          0.88         0.96 o                         
  -4   8   1         28.32         30.84         3.87 o                         
  -3   8   1         20.83         19.67         1.46 o                         
  -2   8   1        108.77        102.45         2.87 o                         
  -1   8   1        178.01        185.59         4.84 o                         
   0   8   1         39.98         40.51         1.35 o                         
   1   8   1        178.68        180.89         3.56 o                         
   2   8   1        107.48        108.45         2.91 o                         
   3   8   1         20.98         22.41         1.45 o                         
   4   8   1         28.67         30.19         2.27 o                         
   5   8   1          2.34          2.46         1.23 o                         
  -5   9   1          4.29          4.32         1.01 o                         
  -4   9   1          5.61          5.78         1.00 o                         
  -3   9   1         44.35         41.77         2.15 o                         
  -2   9   1          2.33          1.52         1.27 o                         
  -1   9   1         38.03         43.41         2.22 o                         
   0   9   1         22.01         25.54         1.15 o                         
   1   9   1         37.49         41.26         1.71 o                         
   2   9   1          2.40          2.22         1.27 o                         
   3   9   1         43.96         47.69         2.14 o                         
   4   9   1          5.85          7.67         1.21 o                         
   5   9   1          4.32          4.20         0.93 o                         
  -4  10   1          1.49          3.43         0.90 o                         
  -3  10   1          2.24          2.44         1.04 o                         
  -2  10   1         83.66         89.58         4.06 o                         
  -1  10   1         34.94         35.80         1.72 o                         
   0  10   1         31.68         28.13         1.37 o                         
   1  10   1         36.23         36.05         1.56 o                         
   2  10   1         84.21         89.29         4.64 o                         
   3  10   1          2.23          3.20         1.09 o                         
   4  10   1          1.42          2.58         1.05 o                         
  -4  11   1          5.30          6.29         1.03 o                         
  -3  11   1          5.06          5.34         1.05 o                         
  -2  11   1         29.46         28.37         1.41 o                         
  -1  11   1        182.65        205.63         4.18 o                         
   0  11   1         18.95         20.34         1.46 o                         
   1  11   1        183.43        205.44         4.46 o                         
   2  11   1         28.90         29.49         1.39 o                         
   3  11   1          5.19          3.60         0.96 o                         
   4  11   1          5.23          4.46         1.08 o                         
  -3  12   1          1.95          2.01         1.06 o                         
  -2  12   1          5.36          5.55         0.94 o                         
  -1  12   1         39.39         45.50         2.57 o                         
   0  12   1         56.14         65.06         6.38 o                         
   1  12   1         38.73         46.84         5.52 o                         
   2  12   1          5.06          3.85         1.10 o                         
   3  12   1          1.87          0.62         0.91 o                         
  -1  13   1         11.78         10.74         1.22 o                         
   0  13   1         12.01         12.05         1.19 o                         
   1  13   1         11.72          9.27         0.93 o                         
   0   0   2       2583.12       2634.59        83.10 o                         
   1   0   2         28.80         31.01         0.67 o                         
   2   0   2        717.67        676.09         9.11 o                         
   3   0   2         59.01         68.18         2.53 o                         
   4   0   2        265.96        283.69         5.23 o                         
   5   0   2          0.02          2.06         1.21 o                         
   6   0   2          2.99          3.17         1.86 o                         
   7   0   2          8.16          3.68         6.22 o                         
  -7   1   2          1.60          3.84         4.05 o                         
  -6   1   2         33.47         36.79         3.97 o                         
  -5   1   2        103.97        115.70         3.81 o                         
  -4   1   2        112.20        121.43         2.71 o                         
  -3   1   2       1412.18       1401.83        27.36 o                         
  -2   1   2       3152.69       3125.17        40.33 o                         
  -1   1   2        782.29        732.78        13.63 o                         
   0   1   2        452.62        415.62         8.86 o                         
   1   1   2        782.06        767.43        17.55 o                         
   2   1   2       3165.14       3097.68        46.33 o                         
   3   1   2       1414.67       1408.85        24.95 o                         
   4   1   2        112.56        124.29         2.71 o                         
   5   1   2        105.23        112.65         2.80 o                         
   6   1   2         33.84         35.29         4.51 o                         
   7   1   2          1.44         -2.60         7.06 o                         
  -7   2   2          2.01         -1.91         4.41 o                         
  -6   2   2          0.52          2.10         2.43 o                         
  -5   2   2         28.91         31.41         1.93 o                         
  -4   2   2          4.44          4.22         1.07 o                         
  -3   2   2        426.40        429.92         6.94 o                         
  -2   2   2        124.11        119.97         2.06 o                         
  -1   2   2       4496.53       4509.72        66.34 o                         
   0   2   2        547.86        506.55         8.23 o                         
   1   2   2       4499.96       4541.34        71.09 o                         
   2   2   2        118.65        114.68         2.11 o                         
   3   2   2        425.56        433.99         8.97 o                         
   4   2   2          4.79          3.73         0.85 o                         
   5   2   2         29.07         30.20         1.68 o                         
   6   2   2          0.53          0.86         1.98 o                         
   7   2   2          1.75          2.38         2.29 o                         
  -7   3   2          6.69         -0.68         5.17 o                         
  -6   3   2         63.60         71.16         3.71 o                         
  -5   3   2          1.31          1.53         1.24 o                         
  -4   3   2         71.60         82.53         2.90 o                         
  -3   3   2        153.85        168.30         3.30 o                         
  -2   3   2        275.02        275.10         4.38 o                         
  -1   3   2       6826.75       6949.55        92.24 o                         
   0   3   2        227.04        231.03         4.24 o                         
   1   3   2       6820.12       6832.65       115.38 o                         
   2   3   2        277.08        274.28         4.53 o                         
   3   3   2        152.30        165.78         3.87 o                         
   4   3   2         73.09         83.58         2.11 o                         
   5   3   2          1.49          1.13         1.16 o                         
   6   3   2         63.37         68.93         3.48 o                         
   7   3   2          6.41          2.04         2.04 o                         
  -7   4   2          7.20          0.77         2.95 o                         
  -6   4   2         24.86         21.14         2.28 o                         
  -5   4   2         87.44         85.62         2.55 o                         
  -4   4   2        263.24        269.97         4.65 o                         
  -3   4   2        155.29        155.38         2.61 o                         
  -2   4   2        239.63        239.80         5.17 o                         
  -1   4   2         12.14         12.36         0.78 o                         
   0   4   2         12.90         13.26         0.89 o                         
   1   4   2         13.04         14.49         1.20 o                         
   2   4   2        240.43        239.10         4.51 o                         
   3   4   2        155.27        163.14         2.92 o                         
   4   4   2        260.48        280.84         6.05 o                         
   5   4   2         88.14         84.89         2.54 o                         
   6   4   2         24.54         28.06         2.64 o                         
   7   4   2          7.37          3.09         3.10 o                         
  -6   5   2         14.77         20.00         2.58 o                         
  -5   5   2         24.59         21.85         1.78 o                         
  -4   5   2         14.35         18.05         1.38 o                         
  -3   5   2        113.19        124.34         4.16 o                         
  -2   5   2        587.80        598.25        10.37 o                         
  -1   5   2         18.65         14.27         0.96 o                         
   0   5   2         71.40         68.29         2.30 o                         
   1   5   2         18.70         17.55         1.01 o                         
   2   5   2        579.11        577.08         7.99 o                         
   3   5   2        116.18        126.49         2.62 o                         
   4   5   2         14.80         18.50         1.30 o                         
   5   5   2         24.73         26.75         2.00 o                         
   6   5   2         15.54         13.41         1.58 o                         
  -6   6   2          1.80          2.83         1.93 o                         
  -5   6   2         10.18          8.42         2.31 o                         
  -4   6   2        114.14        103.83         7.67 o                         
  -3   6   2        230.50        248.50        11.11 o                         
  -2   6   2        192.72        174.77         4.29 o                         
  -1   6   2        251.98        247.84         6.02 o                         
   0   6   2         11.62         13.75         1.08 o                         
   1   6   2        249.27        228.00         4.98 o                         
   2   6   2        193.73        191.28         3.56 o                         
   3   6   2        230.23        250.96         8.97 o                         
   4   6   2        114.40        106.21         2.71 o                         
   5   6   2         10.36         10.50         2.75 o                         
   6   6   2          1.77          2.75         2.19 o                         
  -6   7   2          0.68          1.30         1.08 o                         
  -5   7   2          3.40          2.59         1.43 o                         
  -4   7   2         63.37         71.22         4.41 o                         
  -3   7   2        104.00        117.56         4.02 o                         
  -2   7   2          8.47          9.00         1.33 o                         
  -1   7   2        248.20        245.37         4.72 o                         
   0   7   2        113.01        103.93         2.04 o                         
   1   7   2        246.47        233.66         4.22 o                         
   2   7   2          8.48         10.34         1.01 o                         
   3   7   2        102.81        112.11         5.34 o                         
   4   7   2         62.80         67.10         3.91 o                         
   5   7   2          3.01          1.75         1.48 o                         
   6   7   2          0.78         -1.14         1.46 o                         
  -5   8   2          3.21          3.07         0.92 o                         
  -4   8   2          0.23          1.02         1.39 o                         
  -3   8   2         39.65         40.80         1.80 o                         
  -2   8   2         52.46         50.34         2.21 o                         
  -1   8   2        146.46        157.00         3.57 o                         
   0   8   2          2.15          1.70         0.92 o                         
   1   8   2        148.67        160.74         3.26 o                         
   2   8   2         54.10         52.15         1.97 o                         
   3   8   2         38.93         40.53         1.84 o                         
   4   8   2          0.23          0.88         1.15 o                         
   5   8   2          3.25          2.38         1.15 o                         
  -5   9   2          7.26          6.08         1.00 o                         
  -4   9   2         13.42         12.96         1.11 o                         
  -3   9   2          2.38          0.02         1.25 o                         
  -2   9   2         26.88         25.32         1.57 o                         
  -1   9   2        137.07        136.92         3.18 o                         
   0   9   2         17.32         17.75         1.18 o                         
   1   9   2        135.69        137.82         3.03 o                         
   2   9   2         27.48         25.61         1.63 o                         
   3   9   2          2.27          0.90         1.36 o                         
   4   9   2         13.09         11.77         1.23 o                         
   5   9   2          7.23          5.65         1.14 o                         
  -4  10   2          2.65          2.01         0.84 o                         
  -3  10   2          9.62          9.41         1.15 o                         
  -2  10   2         81.50         79.84         3.86 o                         
  -1  10   2         29.70         31.71         1.51 o                         
   0  10   2          6.46          8.00         1.07 o                         
   1  10   2         29.49         31.42         1.61 o                         
   2  10   2         81.43         77.43         4.30 o                         
   3  10   2          9.31          9.03         1.19 o                         
   4  10   2          2.87          3.95         1.20 o                         
  -4  11   2          2.83          1.60         0.68 o                         
  -3  11   2          0.78          1.14         0.98 o                         
  -2  11   2         29.49         29.04         1.34 o                         
  -1  11   2         18.56         27.27         3.11 o                         
   0  11   2         14.67         18.33         1.42 o                         
   1  11   2         19.16         25.93         2.26 o                         
   2  11   2         29.22         28.96         1.64 o                         
   3  11   2          0.80          0.38         0.98 o                         
   4  11   2          2.92          1.12         0.94 o                         
  -3  12   2          5.35          3.84         1.13 o                         
  -2  12   2          8.02          8.86         0.95 o                         
  -1  12   2         56.59         58.38         2.05 o                         
   0  12   2          1.67          1.85         1.40 o                         
   1  12   2         56.32         59.10         2.70 o                         
   2  12   2          8.35          8.00         1.10 o                         
   3  12   2          5.39          2.49         0.92 o                         
  -1  13   2          3.55          1.55         2.28 o                         
   0  13   2         24.82         21.26         1.49 o                         
   1  13   2          3.65          3.15         0.76 o                         
   1   0   3       2367.02       2243.21        29.17 o                         
   2   0   3        299.47        283.29         4.44 o                         
   3   0   3        434.14        399.35         7.07 o                         
   4   0   3         37.58         38.70         1.24 o                         
   5   0   3         13.13         13.80         1.57 o                         
   6   0   3          0.07         -0.75         1.47 o                         
   7   0   3          9.38          0.45         3.42 o                         
  -7   1   3          0.37          2.40         2.55 o                         
  -6   1   3         63.56         48.58         3.88 o                         
  -5   1   3        395.27        428.76         6.64 o                         
  -4   1   3        213.52        205.77         3.12 o                         
  -3   1   3        266.28        278.90         5.66 o                         
  -2   1   3        949.44        892.92        11.10 o                         
  -1   1   3       1989.33       1897.43        26.10 o                         
   0   1   3       3034.28       2971.02        46.92 o                         
   1   1   3       1986.42       1898.51        32.32 o                         
   2   1   3        948.64        873.74        13.50 o                         
   3   1   3        267.14        277.28         7.01 o                         
   4   1   3        216.80        207.20         3.06 o                         
   5   1   3        390.91        421.49         6.54 o                         
   6   1   3         62.23         60.55         3.25 o                         
   7   1   3          0.38         -5.79         7.59 o                         
  -7   2   3          7.82          4.73         2.97 o                         
  -6   2   3        193.76        196.53         6.99 o                         
  -5   2   3        126.91        128.98         4.21 o                         
  -4   2   3        108.26         96.98         2.47 o                         
  -3   2   3       1200.59       1231.71        17.55 o                         
  -2   2   3        204.79        193.23         3.00 o                         
  -1   2   3       8018.64       8933.71       121.73 o                         
   0   2   3       8963.29       9753.27       177.38 o                         
   1   2   3       8016.38       8864.34       162.45 o                         
   2   2   3        205.11        193.07         3.22 o                         
   3   2   3       1205.46       1227.88        21.81 o                         
   4   2   3        109.89        106.11         2.53 o                         
   5   2   3        127.08        130.20         4.24 o                         
   6   2   3        195.54        188.17         6.87 o                         
   7   2   3          7.86         -4.94         7.62 o                         
  -7   3   3          0.73         -6.82         6.90 o                         
  -6   3   3          0.73          1.63         1.66 o                         
  -5   3   3          5.61          5.07         1.33 o                         
  -4   3   3         66.58         63.32         2.17 o                         
  -3   3   3         89.21         83.88         2.47 o                         
  -2   3   3         66.22         56.04         1.58 o                         
  -1   3   3       6498.93       6516.19       103.40 o                         
   0   3   3         80.90         69.27         1.67 o                         
   1   3   3       6472.70       6658.98       105.24 o                         
   2   3   3         63.62         53.99         1.50 o                         
   3   3   3         89.75         83.04         3.54 o                         
   4   3   3         65.00         64.73         1.89 o                         
   5   3   3          5.32          4.82         1.24 o                         
   6   3   3          0.75          2.29         1.73 o                         
   7   3   3          0.70         -0.04         2.14 o                         
  -6   4   3          8.87          7.61         1.70 o                         
  -5   4   3         16.74         17.53         1.48 o                         
  -4   4   3        189.66        200.21         3.83 o                         
  -3   4   3        342.19        352.87         4.70 o                         
  -2   4   3         67.72         64.19         2.18 o                         
  -1   4   3         64.62         59.30         1.76 o                         
   0   4   3         48.42         43.67         1.34 o                         
   1   4   3         63.04         58.65         1.65 o                         
   2   4   3         67.33         62.94         2.23 o                         
   3   4   3        341.80        350.34         6.29 o                         
   4   4   3        189.80        209.79         5.31 o                         
   5   4   3         16.84         16.12         1.36 o                         
   6   4   3          8.43          9.37         2.05 o                         
  -6   5   3          1.62         -0.73         1.99 o                         
  -5   5   3         32.07         29.40         2.10 o                         
  -4   5   3        137.44        122.72         2.71 o                         
  -3   5   3         93.38         91.68         2.00 o                         
  -2   5   3       1063.55       1050.66        17.06 o                         
  -1   5   3        197.73        190.06         3.73 o                         
   0   5   3        737.65        763.86        14.96 o                         
   1   5   3        198.76        193.55         3.75 o                         
   2   5   3       1065.26       1063.68        17.22 o                         
   3   5   3         93.05         96.50         2.31 o                         
   4   5   3        135.62        136.61         2.96 o                         
   5   5   3         32.87         32.51         2.11 o                         
   6   5   3          1.66          0.82         1.66 o                         
  -6   6   3          5.84          3.46         1.86 o                         
  -5   6   3         23.99         17.72         2.68 o                         
  -4   6   3         35.85         27.58         1.86 o                         
  -3   6   3          7.13          5.55         1.14 o                         
  -2   6   3         27.79         32.30         1.48 o                         
  -1   6   3        858.69        844.87        14.75 o                         
   0   6   3         64.96         61.12         2.37 o                         
   1   6   3        864.77        834.52        13.02 o                         
   2   6   3         28.21         33.20         1.27 o                         
   3   6   3          6.71          4.78         1.12 o                         
   4   6   3         36.26         31.35         1.70 o                         
   5   6   3         23.44         21.48         2.49 o                         
   6   6   3          6.21          4.39         2.27 o                         
  -6   7   3          2.83          0.93         0.99 o                         
  -5   7   3          3.60          5.05         1.25 o                         
  -4   7   3         36.89         37.59         2.52 o                         
  -3   7   3         18.50         19.27         1.28 o                         
  -2   7   3         43.00         38.75         1.85 o                         
  -1   7   3          1.51          2.28         0.92 o                         
   0   7   3         56.71         58.50         1.57 o                         
   1   7   3          1.65          3.29         0.97 o                         
   2   7   3         43.64         45.00         1.52 o                         
   3   7   3         18.18         18.89         1.36 o                         
   4   7   3         37.10         35.71         2.35 o                         
   5   7   3          3.42          4.75         1.31 o                         
   6   7   3          2.85          2.28         1.31 o                         
  -5   8   3          1.84          0.36         1.04 o                         
  -4   8   3          2.08          2.46         1.28 o                         
  -3   8   3          4.00          2.33         1.16 o                         
  -2   8   3         90.82         86.58         2.59 o                         
  -1   8   3        256.06        251.02         4.90 o                         
   0   8   3        226.03        231.22         3.67 o                         
   1   8   3        251.03        243.60         4.02 o                         
   2   8   3         91.10         86.74         2.29 o                         
   3   8   3          3.75          4.06         1.10 o                         
   4   8   3          2.03          2.22         1.53 o                         
   5   8   3          2.04          1.33         1.12 o                         
  -5   9   3         14.90         15.09         1.29 o                         
  -4   9   3         15.28         13.77         1.17 o                         
  -3   9   3          4.76          5.42         1.53 o                         
  -2   9   3        280.74        291.33         5.47 o                         
  -1   9   3        160.53        158.01         3.46 o                         
   0   9   3          2.32          0.59         1.00 o                         
   1   9   3        160.45        162.19         3.25 o                         
   2   9   3        281.57        291.62         4.89 o                         
   3   9   3          5.23          4.18         1.59 o                         
   4   9   3         15.17         16.11         1.94 o                         
   5   9   3         14.73         12.84         1.22 o                         
  -4  10   3          9.69          7.94         0.88 o                         
  -3  10   3         54.97         54.38         2.00 o                         
  -2  10   3         64.45         72.24         3.68 o                         
  -1  10   3         70.67         71.47         2.28 o                         
   0  10   3          0.33         -0.84         1.04 o                         
   1  10   3         70.56         68.53         2.27 o                         
   2  10   3         64.42         65.18         3.38 o                         
   3  10   3         54.91         65.23         2.49 o                         
   4  10   3          9.13          9.37         1.32 o                         
  -4  11   3          6.62          6.42         1.20 o                         
  -3  11   3          0.93          0.67         1.04 o                         
  -2  11   3          9.29          9.72         0.97 o                         
  -1  11   3         29.38         30.34         1.46 o                         
   0  11   3          6.83         26.52         5.84 o                         
   1  11   3         29.73         30.46         1.70 o                         
   2  11   3          9.36          9.10         1.11 o                         
   3  11   3          0.97          1.50         0.97 o                         
   4  11   3          6.67          5.65         1.65 o                         
  -2  12   3          1.93          1.53         0.68 o                         
  -1  12   3         12.32         13.02         1.12 o                         
   0  12   3         29.00         28.63         2.44 o                         
   1  12   3         12.49          9.97         1.62 o                         
   2  12   3          1.95          1.06         1.00 o                         
   0  13   3         20.24         14.43         1.17 o                         
   0   0   4         10.26         10.44         0.74 o                         
   1   0   4       1965.83       1887.71        28.71 o                         
   2   0   4          0.00          0.03         0.52 o                         
   3   0   4        204.07        210.07         6.29 o                         
   4   0   4         13.37         15.83         0.97 o                         
   5   0   4         23.18         21.72         1.61 o                         
   6   0   4          4.14          3.64         1.58 o                         
   7   0   4          1.06         -3.16         3.16 o                         
  -7   1   4          0.78         -0.14         2.06 o                         
  -6   1   4         43.48         45.07         4.07 o                         
  -5   1   4        598.39        625.28        12.21 o                         
  -4   1   4        373.35        382.66         6.44 o                         
  -3   1   4         12.66         13.57         1.11 o                         
  -2   1   4       1287.90       1192.88        14.54 o                         
  -1   1   4         21.39         20.74         0.62 o                         
   0   1   4       1601.67       1493.73        23.96 o                         
   1   1   4         23.74         23.43         0.81 o                         
   2   1   4       1280.20       1156.80        16.26 o                         
   3   1   4         12.67         13.73         1.26 o                         
   4   1   4        371.01        377.04         4.96 o                         
   5   1   4        596.59        602.93         7.93 o                         
   6   1   4         43.69         38.21         2.64 o                         
   7   1   4          0.75         -4.00         4.00 o                         
  -7   2   4          8.33          5.31         3.16 o                         
  -6   2   4         17.86         18.63         2.09 o                         
  -5   2   4         70.31         74.97         3.27 o                         
  -4   2   4        144.68        147.71         3.19 o                         
  -3   2   4        511.86        538.50         9.56 o                         
  -2   2   4        547.70        470.83         5.70 o                         
  -1   2   4       2670.88       2734.49        46.95 o                         
   0   2   4       5334.84       5556.06        87.58 o                         
   1   2   4       2667.49       2735.81        37.20 o                         
   2   2   4        557.74        469.85         6.34 o                         
   3   2   4        511.11        529.52        10.29 o                         
   4   2   4        145.55        152.63         3.10 o                         
   5   2   4         70.77         75.04         2.29 o                         
   6   2   4         18.00         18.21         2.31 o                         
   7   2   4          8.43         -8.32         8.32 o                         
  -7   3   4          0.10         -4.80         5.28 o                         
  -6   3   4         37.17         38.54         2.35 o                         
  -5   3   4         56.24         58.42         2.74 o                         
  -4   3   4         20.84         19.70         1.37 o                         
  -3   3   4        275.85        283.90         5.06 o                         
  -2   3   4        199.11        186.80         3.88 o                         
  -1   3   4        307.10        293.97         5.24 o                         
   0   3   4       2024.94       1824.03        22.02 o                         
   1   3   4        307.92        293.91         4.92 o                         
   2   3   4        196.89        198.94         3.98 o                         
   3   3   4        274.73        287.08         5.70 o                         
   4   3   4         21.43         21.72         1.33 o                         
   5   3   4         56.09         55.66         2.49 o                         
   6   3   4         36.72         29.64         3.30 o                         
   7   3   4          0.09         -3.67         4.02 o                         
  -6   4   4          1.99          2.20         1.44 o                         
  -5   4   4         21.24         18.90         1.59 o                         
  -4   4   4         14.10         13.86         1.29 o                         
  -3   4   4         19.34         20.31         1.06 o                         
  -2   4   4       1103.83       1068.38        19.50 o                         
  -1   4   4        578.63        563.00         9.39 o                         
   0   4   4         29.36         27.68         1.05 o                         
   1   4   4        574.03        567.60         8.86 o                         
   2   4   4       1115.85       1142.13        16.55 o                         
   3   4   4         19.12         22.99         1.84 o                         
   4   4   4         13.39         13.53         1.32 o                         
   5   4   4         20.90         18.18         1.45 o                         
   6   4   4          1.92          1.22         1.64 o                         
  -6   5   4          8.02          6.95         2.10 o                         
  -5   5   4          4.79          3.76         1.49 o                         
  -4   5   4         46.62         43.84         2.18 o                         
  -3   5   4         98.07         93.11         2.49 o                         
  -2   5   4        366.15        368.58         7.75 o                         
  -1   5   4       1318.31       1247.61        21.18 o                         
   0   5   4       1990.76       1930.24        31.07 o                         
   1   5   4       1323.64       1296.45        20.37 o                         
   2   5   4        372.46        377.54         6.27 o                         
   3   5   4         97.83         95.61         2.13 o                         
   4   5   4         47.51         49.74         1.69 o                         
   5   5   4          4.81          3.74         1.35 o                         
   6   5   4          7.88          9.85         2.03 o                         
  -6   6   4          3.46          1.01         1.60 o                         
  -5   6   4         13.09         14.51         1.74 o                         
  -4   6   4          4.80          3.92         1.15 o                         
  -3   6   4         21.11         19.91         1.42 o                         
  -2   6   4        489.75        484.39         9.19 o                         
  -1   6   4        383.92        378.37         6.78 o                         
   0   6   4         75.04         70.79         2.04 o                         
   1   6   4        381.83        372.71         5.60 o                         
   2   6   4        483.41        494.87         6.48 o                         
   3   6   4         21.88         22.75         1.52 o                         
   4   6   4          4.74          1.62         1.06 o                         
   5   6   4         12.91         14.96         1.74 o                         
   6   6   4          3.77          3.44         1.56 o                         
  -6   7   4          2.05          1.46         1.58 o                         
  -5   7   4         65.93         79.64         3.30 o                         
  -4   7   4          4.32          4.42         1.33 o                         
  -3   7   4          8.11         11.96         2.11 o                         
  -2   7   4        179.01        166.08         3.94 o                         
  -1   7   4        213.85        214.96         3.55 o                         
   0   7   4         38.20         37.66         1.27 o                         
   1   7   4        216.71        221.47         3.84 o                         
   2   7   4        176.75        172.04         3.02 o                         
   3   7   4          8.12         16.97         3.18 o                         
   4   7   4          4.28          3.76         1.23 o                         
   5   7   4         65.90         65.19         2.44 o                         
   6   7   4          1.99          0.53         1.45 o                         
  -5   8   4         11.50         10.14         1.21 o                         
  -4   8   4          4.62          4.24         1.52 o                         
  -3   8   4          1.89          1.62         0.94 o                         
  -2   8   4         67.13         70.90         2.34 o                         
  -1   8   4         21.19         25.84         1.77 o                         
   0   8   4         44.01         43.39         1.53 o                         
   1   8   4         21.21         23.50         1.44 o                         
   2   8   4         69.17         69.61         2.17 o                         
   3   8   4          1.82          2.42         1.09 o                         
   4   8   4          4.69          3.69         1.36 o                         
   5   8   4         12.08          9.18         1.28 o                         
  -5   9   4         14.08         14.07         0.91 o                         
  -4   9   4         45.51         46.47         2.18 o                         
  -3   9   4         69.99         72.41         3.19 o                         
  -2   9   4        155.23        154.50         3.90 o                         
  -1   9   4         19.34         20.86         1.39 o                         
   0   9   4         19.49         20.05         1.39 o                         
   1   9   4         19.26         20.00         1.23 o                         
   2   9   4        152.89        151.66         3.20 o                         
   3   9   4         70.48         71.26         3.36 o                         
   4   9   4         44.95         39.25         2.16 o                         
   5   9   4         14.09         11.79         1.21 o                         
  -4  10   4         15.69         14.93         1.32 o                         
  -3  10   4         12.18         13.93         1.12 o                         
  -2  10   4         74.34         79.78         3.27 o                         
  -1  10   4          3.44          3.41         1.13 o                         
   0  10   4         41.79         37.10         1.96 o                         
   1  10   4          3.88          3.09         1.06 o                         
   2  10   4         73.37         75.79         2.90 o                         
   3  10   4         12.15         11.83         1.36 o                         
   4  10   4         16.37         17.47         1.39 o                         
  -4  11   4         13.79         15.37         2.27 o                         
  -3  11   4          3.66          2.96         1.03 o                         
  -2  11   4          0.41         -0.06         0.84 o                         
  -1  11   4         25.13         25.19         1.44 o                         
   0  11   4         16.87         19.38         1.37 o                         
   1  11   4         25.21         26.02         1.49 o                         
   2  11   4          0.40         -0.94         1.03 o                         
   3  11   4          3.60          4.10         1.10 o                         
  -2  12   4          4.06          3.96         0.81 o                         
  -1  12   4          3.06          3.10         0.94 o                         
   0  12   4          2.98          2.89         0.99 o                         
   1  12   4          3.09          3.30         1.02 o                         
   2  12   4          4.17          4.21         0.91 o                         
   1   0   5         29.67         35.61         0.87 o                         
   2   0   5        121.69        138.17         2.51 o                         
   3   0   5         61.81         57.47         1.79 o                         
   4   0   5        387.85        421.98         5.12 o                         
   5   0   5         15.36         14.94         1.51 o                         
   6   0   5         15.21         14.56         1.96 o                         
   7   0   5          0.15         -1.97         2.66 o                         
  -7   1   5          8.66          7.25         3.62 o                         
  -6   1   5          1.90          3.19         1.89 o                         
  -5   1   5        196.41        205.35         6.46 o                         
  -4   1   5        166.96        169.84         3.07 o                         
  -3   1   5         66.96         67.72         2.47 o                         
  -2   1   5        376.32        347.38         4.77 o                         
  -1   1   5        231.51        234.88         3.35 o                         
   0   1   5         66.00         54.20         1.27 o                         
   1   1   5        232.37        232.28         3.29 o                         
   2   1   5        382.38        338.60         4.76 o                         
   3   1   5         67.12         66.27         2.00 o                         
   4   1   5        165.06        172.53         3.13 o                         
   5   1   5        192.33        195.66         3.66 o                         
   6   1   5          1.98          3.24         2.17 o                         
   7   1   5          8.52         -1.00         4.91 o                         
  -7   2   5          4.21          5.39         2.50 o                         
  -6   2   5         10.45          9.74         1.88 o                         
  -5   2   5         98.01         97.96         4.18 o                         
  -4   2   5        357.55        339.33         5.41 o                         
  -3   2   5        497.67        515.64         6.98 o                         
  -2   2   5        330.25        330.52         4.66 o                         
  -1   2   5        604.22        527.59         9.25 o                         
   0   2   5          4.78          3.64         0.54 o                         
   1   2   5        607.96        555.20         7.44 o                         
   2   2   5        329.98        317.44         5.13 o                         
   3   2   5        494.62        515.82         8.07 o                         
   4   2   5        357.30        343.83         4.57 o                         
   5   2   5         99.27         95.83         2.83 o                         
   6   2   5         10.45          7.79         1.87 o                         
   7   2   5          4.06         -5.98         6.91 o                         
  -6   3   5          4.13          5.04         1.51 o                         
  -5   3   5         25.79         25.76         1.98 o                         
  -4   3   5         36.41         38.73         1.78 o                         
  -3   3   5         26.27         31.33         1.26 o                         
  -2   3   5        680.11        672.05        10.83 o                         
  -1   3   5       1420.19       1342.55        20.96 o                         
   0   3   5         16.24         14.60         0.64 o                         
   1   3   5       1415.33       1354.48        11.31 o                         
   2   3   5        674.26        634.45        10.44 o                         
   3   3   5         25.77         30.50         1.21 o                         
   4   3   5         37.58         37.16         1.72 o                         
   5   3   5         25.95         23.47         1.58 o                         
   6   3   5          3.80          4.38         1.71 o                         
   7   3   5          1.40         -1.60         2.92 o                         
  -6   4   5          4.81          4.50         2.27 o                         
  -5   4   5         18.33         14.94         1.62 o                         
  -4   4   5        184.84        190.94         3.55 o                         
  -3   4   5        184.27        208.10         4.79 o                         
  -2   4   5        494.57        501.83         8.98 o                         
  -1   4   5       2066.49       2023.01        29.44 o                         
   0   4   5         89.87         82.26         1.77 o                         
   1   4   5       2081.56       2036.13        28.01 o                         
   2   4   5        489.90        510.26         8.07 o                         
   3   4   5        188.60        200.07         3.36 o                         
   4   4   5        181.15        194.26         3.66 o                         
   5   4   5         18.49         17.64         1.40 o                         
   6   4   5          5.28          4.74         2.01 o                         
  -6   5   5         13.52          9.68         3.38 o                         
  -5   5   5          4.82          1.67         2.72 o                         
  -4   5   5          1.53          0.39         1.08 o                         
  -3   5   5          3.77          2.82         1.04 o                         
  -2   5   5       1560.95       1540.76        23.25 o                         
  -1   5   5        761.41        783.35        13.73 o                         
   0   5   5        101.35         90.47         2.36 o                         
   1   5   5        757.10        751.94        13.18 o                         
   2   5   5       1556.09       1510.31        20.37 o                         
   3   5   5          3.53          4.26         1.01 o                         
   4   5   5          1.81          0.73         1.08 o                         
   5   5   5          5.20          3.94         1.89 o                         
   6   5   5         13.32         15.82         3.12 o                         
  -6   6   5          4.79          3.84         1.67 o                         
  -5   6   5         12.73         23.85         2.92 o                         
  -4   6   5          8.79          7.52         1.27 o                         
  -3   6   5        144.12        138.15         2.58 o                         
  -2   6   5        226.07        213.51         3.63 o                         
  -1   6   5         38.55         36.80         1.31 o                         
   0   6   5         84.96         91.49         2.28 o                         
   1   6   5         39.27         37.65         1.35 o                         
   2   6   5        221.83        212.32         3.29 o                         
   3   6   5        146.02        140.59         2.78 o                         
   4   6   5          8.62          7.73         1.20 o                         
   5   6   5         12.70         11.86         1.76 o                         
   6   6   5          4.83          3.49         1.42 o                         
  -6   7   5         12.62         11.15         1.89 o                         
  -5   7   5          0.84          1.34         1.06 o                         
  -4   7   5         12.18          9.24         1.70 o                         
  -3   7   5        133.81        119.34         2.92 o                         
  -2   7   5        308.67        306.04         4.92 o                         
  -1   7   5         31.85         30.51         1.32 o                         
   0   7   5        237.54        258.53         3.93 o                         
   1   7   5         32.03         30.35         1.29 o                         
   2   7   5        309.94        309.26         4.91 o                         
   3   7   5        131.92        133.49         2.95 o                         
   4   7   5         12.66         10.99         1.53 o                         
   5   7   5          0.73          0.20         1.11 o                         
   6   7   5         12.74          9.49         2.02 o                         
  -5   8   5          8.34          9.21         1.37 o                         
  -4   8   5         23.18         20.81         1.77 o                         
  -3   8   5         54.75         50.80         2.26 o                         
  -2   8   5         31.21         29.60         1.64 o                         
  -1   8   5         96.34         97.11         2.53 o                         
   0   8   5        427.26        422.51         5.97 o                         
   1   8   5         95.34         91.95         2.51 o                         
   2   8   5         31.13         31.13         1.57 o                         
   3   8   5         54.01         47.99         1.75 o                         
   4   8   5         23.02         20.63         1.65 o                         
   5   8   5          8.29          6.89         1.16 o                         
  -5   9   5          9.78          8.14         0.80 o                         
  -4   9   5         13.69         10.75         1.17 o                         
  -3   9   5         17.11         17.71         1.65 o                         
  -2   9   5        105.03        111.25         3.09 o                         
  -1   9   5         47.12         45.95         1.86 o                         
   0   9   5          2.76          2.54         1.09 o                         
   1   9   5         49.40         52.03         1.76 o                         
   2   9   5        106.43        108.41         2.75 o                         
   3   9   5         16.88         17.78         1.75 o                         
   4   9   5         13.79         11.78         1.51 o                         
   5   9   5          9.78          7.64         1.53 o                         
  -4  10   5         52.13         48.97         2.78 o                         
  -3  10   5          0.55          1.00         0.83 o                         
  -2  10   5          1.31         -0.08         1.00 o                         
  -1  10   5         45.03         44.48         2.12 o                         
   0  10   5          0.00         -0.11         1.10 o                         
   1  10   5         44.70         44.95         2.29 o                         
   2  10   5          1.35         -0.46         1.15 o                         
   3  10   5          0.72          1.04         1.12 o                         
   4  10   5         52.60         52.58         4.08 o                         
  -3  11   5         11.77         11.76         1.16 o                         
  -2  11   5          7.77          9.35         0.93 o                         
  -1  11   5         26.25         28.94         1.33 o                         
   0  11   5          0.02         -0.36         0.90 o                         
   1  11   5         26.07         28.53         1.46 o                         
   2  11   5          7.83          7.60         1.09 o                         
   3  11   5         11.81         10.57         0.95 o                         
  -2  12   5         12.44         11.06         1.28 o                         
  -1  12   5          3.56          2.73         0.84 o                         
   0  12   5          0.09          0.61         0.98 o                         
   1  12   5          3.66          2.98         0.92 o                         
   2  12   5         12.81         12.23         0.95 o                         
   0   0   6         10.61         12.44         0.60 o                         
   1   0   6       1729.85       1676.69        24.11 o                         
   2   0   6       3533.39       3622.06        51.67 o                         
   3   0   6        285.96        352.15         5.74 o                         
   4   0   6        192.24        206.05         3.38 o                         
   5   0   6          4.29          5.21         1.25 o                         
   6   0   6         14.82         16.20         1.95 o                         
   7   0   6         42.84         31.54         3.30 o                         
  -7   1   6          3.74          2.82         2.74 o                         
  -6   1   6          1.28          2.96         2.10 o                         
  -5   1   6        159.93        169.40         4.39 o                         
  -4   1   6         52.07         49.80         1.60 o                         
  -3   1   6         35.03         32.11         1.35 o                         
  -2   1   6       1621.22       1638.10        21.83 o                         
  -1   1   6        305.95        279.28         3.86 o                         
   0   1   6        228.54        218.79         2.90 o                         
   1   1   6        312.99        283.07         4.13 o                         
   2   1   6       1619.27       1611.86        21.32 o                         
   3   1   6         35.43         34.67         1.28 o                         
   4   1   6         52.91         48.24         1.69 o                         
   5   1   6        163.01        158.49         3.62 o                         
   6   1   6          1.42          0.84         1.63 o                         
   7   1   6          3.94          2.04         2.67 o                         
  -6   2   6         15.75         14.91         2.04 o                         
  -5   2   6          8.90          7.97         1.31 o                         
  -4   2   6         85.15         85.59         2.45 o                         
  -3   2   6        175.27        178.43         3.37 o                         
  -2   2   6        287.87        270.77         4.57 o                         
  -1   2   6        147.13        128.18         2.76 o                         
   0   2   6       1806.73       1710.28        23.38 o                         
   1   2   6        147.72        132.98         2.54 o                         
   2   2   6        287.11        265.94         5.15 o                         
   3   2   6        173.57        179.64         2.82 o                         
   4   2   6         86.14         86.39         2.03 o                         
   5   2   6          9.37         12.39         1.24 o                         
   6   2   6         15.93         17.74         2.20 o                         
   7   2   6          2.60          2.21         3.90 o                         
  -6   3   6          5.25          2.44         1.28 o                         
  -5   3   6         66.95         67.19         2.55 o                         
  -4   3   6        134.47        141.09         4.15 o                         
  -3   3   6         64.45         74.29         1.87 o                         
  -2   3   6         54.21         57.17         2.54 o                         
  -1   3   6        423.78        387.85         6.24 o                         
   0   3   6       3426.48       3410.63        46.37 o                         
   1   3   6        435.70        409.97         6.88 o                         
   2   3   6         54.25         55.33         1.89 o                         
   3   3   6         66.94         74.26         2.47 o                         
   4   3   6        135.25        136.29         3.19 o                         
   5   3   6         66.73         67.62         2.38 o                         
   6   3   6          5.36          5.01         2.01 o                         
  -6   4   6          0.12         -1.43         1.43 o                         
  -5   4   6         31.14         32.03         2.23 o                         
  -4   4   6        586.78        588.17         9.00 o                         
  -3   4   6          8.73         10.18         0.94 o                         
  -2   4   6        322.21        333.09         5.56 o                         
  -1   4   6        487.59        518.76         8.97 o                         
   0   4   6       1225.34       1208.96        17.00 o                         
   1   4   6        491.15        520.39         7.88 o                         
   2   4   6        320.61        319.90         8.94 o                         
   3   4   6          8.29          7.62         0.93 o                         
   4   4   6        585.84        589.92         7.68 o                         
   5   4   6         31.25         31.96         2.02 o                         
   6   4   6          0.15          1.65         1.76 o                         
  -6   5   6          0.45         -2.58         2.58 o                         
  -5   5   6          4.44          4.34         1.67 o                         
  -4   5   6         44.40         39.57         2.43 o                         
  -3   5   6        135.69        140.59         5.93 o                         
  -2   5   6       1091.26       1113.93        12.54 o                         
  -1   5   6        756.33        730.04        15.22 o                         
   0   5   6        288.07        291.75         6.90 o                         
   1   5   6        755.74        752.76        13.26 o                         
   2   5   6       1087.92       1102.89        22.62 o                         
   3   5   6        138.12        138.48         2.73 o                         
   4   5   6         44.57         43.85         1.79 o                         
   5   5   6          4.37          5.55         2.61 o                         
   6   5   6          0.44          1.25         1.74 o                         
  -6   6   6         14.28         11.18         1.61 o                         
  -5   6   6          5.21          2.91         1.32 o                         
  -4   6   6         14.17         15.74         1.36 o                         
  -3   6   6        175.18        168.04         3.32 o                         
  -2   6   6        598.84        594.98        11.11 o                         
  -1   6   6        105.83        104.43         2.15 o                         
   0   6   6         52.73         59.03         1.77 o                         
   1   6   6        105.55        103.62         1.99 o                         
   2   6   6        604.52        620.30         7.69 o                         
   3   6   6        174.47        168.02         3.16 o                         
   4   6   6         13.81         12.82         1.23 o                         
   5   6   6          5.14          5.05         1.53 o                         
   6   6   6         13.93         14.62         2.17 o                         
  -6   7   6          8.07          8.18         1.80 o                         
  -5   7   6          0.10          0.53         1.23 o                         
  -4   7   6         12.14         11.77         2.34 o                         
  -3   7   6        102.56         94.86         3.02 o                         
  -2   7   6        132.24        134.14         3.31 o                         
  -1   7   6         85.05         83.44         2.24 o                         
   0   7   6          0.61          1.57         0.89 o                         
   1   7   6         84.16         86.02         2.06 o                         
   2   7   6        131.37        129.15         3.06 o                         
   3   7   6        102.24        103.89         2.79 o                         
   4   7   6         12.03         12.15         2.36 o                         
   5   7   6          0.02          0.89         1.06 o                         
   6   7   6          8.03          7.60         2.36 o                         
  -5   8   6          2.70          2.43         0.99 o                         
  -4   8   6          6.19          5.28         1.45 o                         
  -3   8   6         76.07         79.64         2.42 o                         
  -2   8   6        344.21        342.24         6.02 o                         
  -1   8   6        240.18        240.49         4.23 o                         
   0   8   6        137.46        129.66         2.64 o                         
   1   8   6        240.73        244.41         4.13 o                         
   2   8   6        343.56        347.18         5.92 o                         
   3   8   6         76.68         69.15         2.40 o                         
   4   8   6          6.34          5.11         1.23 o                         
   5   8   6          2.55          3.12         0.85 o                         
  -5   9   6          1.07          1.48         1.10 o                         
  -4   9   6         11.09         10.27         1.14 o                         
  -3   9   6         17.18         17.25         1.45 o                         
  -2   9   6         13.69         15.75         1.29 o                         
  -1   9   6         19.98         19.03         1.50 o                         
   0   9   6         56.29         56.71         2.25 o                         
   1   9   6         19.56         17.96         1.25 o                         
   2   9   6         13.89         12.33         1.42 o                         
   3   9   6         16.84         16.61         1.49 o                         
   4   9   6         10.86         10.09         1.28 o                         
   5   9   6          0.96          1.34         1.52 o                         
  -4  10   6         65.12         66.15         3.17 o                         
  -3  10   6         18.96         20.01         1.15 o                         
  -2  10   6          6.52          7.05         0.98 o                         
  -1  10   6          2.11          1.27         1.54 o                         
   0  10   6         16.49         18.93         1.78 o                         
   1  10   6          2.10          1.11         1.72 o                         
   2  10   6          6.53          5.58         1.08 o                         
   3  10   6         18.54         21.92         1.36 o                         
   4  10   6         64.67         58.65         4.71 o                         
  -3  11   6         34.86         36.40         1.69 o                         
  -2  11   6          4.46          4.02         0.91 o                         
  -1  11   6          2.98          3.69         0.75 o                         
   0  11   6        129.92        134.01         3.74 o                         
   1  11   6          2.62          1.88         0.81 o                         
   2  11   6          4.08          3.56         0.88 o                         
   3  11   6         34.51         35.63         2.35 o                         
  -2  12   6          1.09          0.98         1.07 o                         
  -1  12   6          1.73          2.06         0.76 o                         
   0  12   6          0.04          0.64         0.86 o                         
   1  12   6          1.74          0.77         0.82 o                         
   2  12   6          1.06          0.94         1.09 o                         
   1   0   7       1969.33       1945.81        26.64 o                         
   2   0   7         63.64         75.96         2.12 o                         
   3   0   7        228.59        251.81         4.06 o                         
   4   0   7          7.71          9.87         1.14 o                         
   5   0   7         21.91         25.30         1.67 o                         
   6   0   7          7.93          8.34         2.26 o                         
   7   0   7         18.39         10.27         2.49 o                         
  -7   1   7          5.26          5.43         1.79 o                         
  -6   1   7         29.43         31.27         3.22 o                         
  -5   1   7         88.38         86.28         3.44 o                         
  -4   1   7         99.23        100.54         2.76 o                         
  -3   1   7        301.68        287.78         4.23 o                         
  -2   1   7        687.48        721.85        11.17 o                         
  -1   1   7        789.30        774.30        11.56 o                         
   0   1   7       1041.63        977.38        11.88 o                         
   1   1   7        783.71        776.07        11.77 o                         
   2   1   7        694.33        697.35        10.07 o                         
   3   1   7        301.36        283.75         4.60 o                         
   4   1   7         99.14        102.73         2.85 o                         
   5   1   7         87.98         82.81         3.32 o                         
   6   1   7         28.89         25.80         2.35 o                         
   7   1   7          5.22          6.08         2.51 o                         
  -6   2   7         25.59         26.15         2.40 o                         
  -5   2   7          8.39          8.64         1.50 o                         
  -4   2   7        156.58        162.78         4.32 o                         
  -3   2   7        230.67        219.63         4.23 o                         
  -2   2   7         30.04         30.80         1.47 o                         
  -1   2   7       2180.01       2140.95        31.12 o                         
   0   2   7        219.67        193.04         3.67 o                         
   1   2   7       2174.20       2121.58        26.76 o                         
   2   2   7         29.92         28.11         1.24 o                         
   3   2   7        230.72        224.73         3.53 o                         
   4   2   7        156.73        160.03         3.26 o                         
   5   2   7          8.25          8.84         1.14 o                         
   6   2   7         25.60         21.00         5.86 o                         
   7   2   7          0.48          0.38         1.77 o                         
  -6   3   7         14.52         12.63         1.71 o                         
  -5   3   7         27.08         26.95         2.23 o                         
  -4   3   7        200.73        207.37         5.64 o                         
  -3   3   7         25.72         24.55         1.28 o                         
  -2   3   7        313.43        318.65         6.88 o                         
  -1   3   7        354.90        345.06         5.99 o                         
   0   3   7        399.02        402.78         6.33 o                         
   1   3   7        354.12        343.84         6.04 o                         
   2   3   7        310.01        335.69         5.71 o                         
   3   3   7         25.37         24.10         1.19 o                         
   4   3   7        201.20        201.32         3.46 o                         
   5   3   7         26.56         26.18         1.82 o                         
   6   3   7         14.18         11.67         1.63 o                         
  -6   4   7          2.86          2.37         1.61 o                         
  -5   4   7         12.21         10.52         2.14 o                         
  -4   4   7        255.97        261.82         6.10 o                         
  -3   4   7        429.67        419.00         9.99 o                         
  -2   4   7        142.43        161.76         7.60 o                         
  -1   4   7        305.42        305.87         5.81 o                         
   0   4   7        499.91        498.32         7.71 o                         
   1   4   7        302.01        306.35         4.92 o                         
   2   4   7        143.94        156.31         5.05 o                         
   3   4   7        426.05        418.59         4.58 o                         
   4   4   7        252.71        256.86         4.94 o                         
   5   4   7         12.36         11.38         1.91 o                         
   6   4   7          2.60          1.86         1.65 o                         
  -6   5   7         10.72          8.45         3.28 o                         
  -5   5   7         13.41         11.35         1.74 o                         
  -4   5   7         15.92         13.80         1.42 o                         
  -3   5   7        328.43        342.80         6.40 o                         
  -2   5   7         21.10         18.33         1.10 o                         
  -1   5   7        100.03         89.62         2.38 o                         
   0   5   7         15.73         19.74         1.05 o                         
   1   5   7        101.27         90.37         2.49 o                         
   2   5   7         21.29         18.41         1.00 o                         
   3   5   7        328.47        332.51         4.99 o                         
   4   5   7         16.01         13.49         1.28 o                         
   5   5   7         13.17         12.09         1.59 o                         
   6   5   7         11.22         12.33         1.80 o                         
  -6   6   7          5.12          4.88         1.42 o                         
  -5   6   7          0.41          0.83         1.11 o                         
  -4   6   7         17.52         19.08         1.54 o                         
  -3   6   7        176.03        173.52         3.49 o                         
  -2   6   7        300.46        320.13         5.33 o                         
  -1   6   7        122.22        112.96         2.32 o                         
   0   6   7          2.21          1.69         0.85 o                         
   1   6   7        121.60        118.41         2.25 o                         
   2   6   7        302.55        318.23         4.86 o                         
   3   6   7        176.04        179.53         3.33 o                         
   4   6   7         17.90         19.01         1.48 o                         
   5   6   7          0.43         -1.07         1.44 o                         
   6   6   7          5.09          6.01         1.53 o                         
  -5   7   7          9.37         10.95         1.31 o                         
  -4   7   7          9.64         14.14         1.78 o                         
  -3   7   7        669.28        657.99        12.14 o                         
  -2   7   7         99.49         96.98         2.43 o                         
  -1   7   7          5.64          6.68         1.25 o                         
   0   7   7        140.14        121.60         2.51 o                         
   1   7   7          5.18          5.89         0.95 o                         
   2   7   7        101.40         95.26         2.54 o                         
   3   7   7        668.92        665.22         9.80 o                         
   4   7   7          9.86         10.25         1.51 o                         
   5   7   7          8.98          8.63         1.10 o                         
  -5   8   7          3.16          3.37         0.85 o                         
  -4   8   7          2.88          6.20         1.41 o                         
  -3   8   7        128.81        124.70         3.87 o                         
  -2   8   7        275.30        280.91         5.44 o                         
  -1   8   7         93.35         93.06         2.58 o                         
   0   8   7         32.57         30.53         1.37 o                         
   1   8   7         94.38         96.58         2.43 o                         
   2   8   7        275.36        281.88         5.03 o                         
   3   8   7        129.29        131.26         3.80 o                         
   4   8   7          2.86          2.55         1.25 o                         
   5   8   7          3.26          2.47         0.90 o                         
  -4   9   7          6.02          5.38         1.11 o                         
  -3   9   7         40.61         40.48         1.92 o                         
  -2   9   7         10.18          8.50         1.35 o                         
  -1   9   7          3.19          2.13         1.11 o                         
   0   9   7          2.02          3.04         0.94 o                         
   1   9   7          3.18          3.36         1.03 o                         
   2   9   7         10.36         11.42         1.51 o                         
   3   9   7         40.76         43.32         2.04 o                         
   4   9   7          5.81          5.52         0.91 o                         
  -4  10   7         15.47         18.37         1.41 o                         
  -3  10   7         11.34         11.47         0.96 o                         
  -2  10   7          1.63          1.79         0.95 o                         
  -1  10   7          9.64          9.87         1.30 o                         
   0  10   7         22.32         25.50         1.68 o                         
   1  10   7         10.00          9.25         1.16 o                         
   2  10   7          1.61          2.01         0.89 o                         
   3  10   7         11.69         11.77         1.02 o                         
   4  10   7         15.29         18.06         1.51 o                         
  -3  11   7          8.43          8.55         0.90 o                         
  -2  11   7          9.21         11.71         1.17 o                         
  -1  11   7         15.92         16.78         0.99 o                         
   0  11   7          6.80          7.58         1.15 o                         
   1  11   7         16.08         15.74         1.00 o                         
   2  11   7          9.33         10.28         1.01 o                         
   3  11   7          8.45          8.47         1.12 o                         
  -2  12   7          3.49          2.62         0.79 o                         
  -1  12   7         28.32         29.06         1.81 o                         
   0  12   7          0.04          0.62         0.84 o                         
   1  12   7         28.36         27.11         1.47 o                         
   0   0   8       3409.29       3131.49        50.64 o                         
   1   0   8        195.68        176.55         3.99 o                         
   2   0   8          5.25          8.15         0.96 o                         
   3   0   8        207.96        212.10         5.74 o                         
   4   0   8          0.27         -0.36         1.04 o                         
   5   0   8          5.80          5.39         1.29 o                         
   6   0   8         21.14         23.83         2.76 o                         
  -6   1   8          4.05          1.61         1.74 o                         
  -5   1   8          0.84          0.57         1.18 o                         
  -4   1   8          5.21          7.89         1.30 o                         
  -3   1   8         60.18         56.92         1.72 o                         
  -2   1   8        185.57        198.85         4.51 o                         
  -1   1   8        913.40        911.02        11.87 o                         
   0   1   8        753.09        695.41         9.84 o                         
   1   1   8        908.43        928.62        13.37 o                         
   2   1   8        185.34        194.15         3.87 o                         
   3   1   8         60.59         59.73         1.71 o                         
   4   1   8          4.98          4.10         1.12 o                         
   5   1   8          0.77          0.80         1.02 o                         
   6   1   8          4.11          1.63         2.35 o                         
  -6   2   8          1.94          2.13         1.57 o                         
  -5   2   8         25.95         28.50         2.53 o                         
  -4   2   8         11.54         13.64         1.55 o                         
  -3   2   8        180.81        186.90         3.57 o                         
  -2   2   8        279.47        289.65         7.21 o                         
  -1   2   8         80.50         77.40         1.98 o                         
   0   2   8         33.79         29.60         1.21 o                         
   1   2   8         80.55         75.08         1.67 o                         
   2   2   8        279.01        281.61         4.11 o                         
   3   2   8        182.15        178.74         3.35 o                         
   4   2   8         11.31         10.07         1.19 o                         
   5   2   8         27.05         28.23         2.05 o                         
   6   2   8          1.98         -2.00         3.15 o                         
  -6   3   8          2.26          4.05         1.37 o                         
  -5   3   8         94.82         93.54         3.24 o                         
  -4   3   8        229.28        238.78         4.90 o                         
  -3   3   8         16.58         14.80         1.24 o                         
  -2   3   8        106.11        111.30         2.97 o                         
  -1   3   8        456.14        483.34         8.28 o                         
   0   3   8        285.68        276.03         4.69 o                         
   1   3   8        457.02        475.18         7.90 o                         
   2   3   8        106.99        110.71         2.53 o                         
   3   3   8         15.78         13.11         1.12 o                         
   4   3   8        230.76        236.25         5.23 o                         
   5   3   8         94.51         96.21         4.43 o                         
   6   3   8          2.34          2.98         1.70 o                         
  -6   4   8          8.20          7.08         1.93 o                         
  -5   4   8         72.76         61.09         4.16 o                         
  -4   4   8        423.02        436.96         6.58 o                         
  -3   4   8        110.14        115.98         2.78 o                         
  -2   4   8        118.57        115.38         2.35 o                         
  -1   4   8        341.76        374.33         6.08 o                         
   0   4   8        109.13        108.67         2.47 o                         
   1   4   8        339.08        375.39         5.11 o                         
   2   4   8        121.21        115.86         3.51 o                         
   3   4   8        110.54        114.69         2.81 o                         
   4   4   8        426.87        434.77         8.40 o                         
   5   4   8         72.46         70.48         4.91 o                         
   6   4   8          8.49         -3.69         9.61 o                         
  -6   5   8          2.85          1.78         1.69 o                         
  -5   5   8          7.00          9.08         1.82 o                         
  -4   5   8          7.44          8.30         1.28 o                         
  -3   5   8        199.56        202.42         3.90 o                         
  -2   5   8         14.94         15.13         1.18 o                         
  -1   5   8         58.46         53.64         1.60 o                         
   0   5   8          0.46          1.46         0.82 o                         
   1   5   8         57.71         57.03         1.50 o                         
   2   5   8         13.63         13.62         1.01 o                         
   3   5   8        199.34        208.54         3.66 o                         
   4   5   8          7.88          7.33         1.13 o                         
   5   5   8          6.96          6.43         1.45 o                         
   6   5   8          3.07          1.45         2.67 o                         
  -6   6   8          0.13         -1.01         1.72 o                         
  -5   6   8         26.51         23.30         1.83 o                         
  -4   6   8         13.26         12.68         1.59 o                         
  -3   6   8        481.43        488.08         7.47 o                         
  -2   6   8        313.24        317.68         5.37 o                         
  -1   6   8         89.24         87.73         2.28 o                         
   0   6   8        782.22        740.30        13.72 o                         
   1   6   8         88.90         92.90         2.05 o                         
   2   6   8        313.33        322.83         6.76 o                         
   3   6   8        476.62        495.38         8.62 o                         
   4   6   8         13.34         13.23         1.68 o                         
   5   6   8         26.27         27.13         2.65 o                         
   6   6   8          0.12          2.55         1.58 o                         
  -5   7   8          1.53          1.06         1.23 o                         
  -4   7   8          0.71         -0.22         1.08 o                         
  -3   7   8         28.97         30.57         1.76 o                         
  -2   7   8        355.97        365.67         6.28 o                         
  -1   7   8          5.46          3.53         1.15 o                         
   0   7   8         39.62         42.37         1.58 o                         
   1   7   8          5.43          3.73         0.98 o                         
   2   7   8        353.38        377.45         7.33 o                         
   3   7   8         28.83         28.38         1.77 o                         
   4   7   8          0.91          1.65         1.05 o                         
   5   7   8          1.59          0.39         1.29 o                         
  -5   8   8         15.20         15.46         1.81 o                         
  -4   8   8         19.32         17.76         1.51 o                         
  -3   8   8        127.81        138.50         4.60 o                         
  -2   8   8          3.97          5.41         1.23 o                         
  -1   8   8          4.00         17.11         5.08 o                         
   0   8   8         23.39         25.39         1.27 o                         
   1   8   8          3.94         12.15         3.85 o                         
   2   8   8          3.87          2.13         1.14 o                         
   3   8   8        130.24        135.90         5.05 o                         
   4   8   8         19.55         17.61         1.52 o                         
   5   8   8         15.39         13.97         1.29 o                         
  -4   9   8          3.66          2.86         1.02 o                         
  -3   9   8         86.43         89.25         3.14 o                         
  -2   9   8         15.55         12.17         2.10 o                         
  -1   9   8         15.14         13.45         1.18 o                         
   0   9   8         31.54         30.82         1.30 o                         
   1   9   8         14.93         14.51         1.08 o                         
   2   9   8         15.34         13.69         2.13 o                         
   3   9   8         86.22         88.07         2.93 o                         
   4   9   8          3.76          4.37         1.04 o                         
  -4  10   8          3.06          1.44         0.77 o                         
  -3  10   8         32.18         31.16         1.37 o                         
  -2  10   8          0.72          1.51         0.90 o                         
  -1  10   8         24.10         25.20         1.33 o                         
   0  10   8         69.13         72.63         2.04 o                         
   1  10   8         23.83         24.10         1.29 o                         
   2  10   8          0.61          0.93         0.79 o                         
   3  10   8         31.82         28.84         1.67 o                         
   4  10   8          2.88          1.13         0.99 o                         
  -3  11   8          0.27          0.69         0.70 o                         
  -2  11   8          4.00          3.62         0.97 o                         
  -1  11   8         13.56         14.02         0.98 o                         
   0  11   8          2.69          2.45         0.85 o                         
   1  11   8         13.45         14.97         1.07 o                         
   2  11   8          4.08          3.99         0.92 o                         
   3  11   8          0.29          1.30         1.11 o                         
  -1  12   8          8.30          8.11         1.36 o                         
   0  12   8          4.69          3.45         1.09 o                         
   1  12   8          8.18          3.51         1.37 o                         
   1   0   9        303.76        315.95         4.75 o                         
   2   0   9         65.85         66.47         1.73 o                         
   3   0   9         80.31         82.44         2.34 o                         
   4   0   9          5.31          3.33         1.03 o                         
   5   0   9          1.15          0.00         1.86 o                         
   6   0   9         10.64         10.12         2.35 o                         
  -6   1   9          5.22          5.52         1.79 o                         
  -5   1   9          5.94          5.22         1.50 o                         
  -4   1   9         54.37         51.94         2.08 o                         
  -3   1   9        279.03        300.61         4.86 o                         
  -2   1   9         17.84         18.56         0.95 o                         
  -1   1   9        340.06        346.96         6.80 o                         
   0   1   9         76.52         81.52         1.89 o                         
   1   1   9        341.87        342.65         5.39 o                         
   2   1   9         17.84         18.74         1.01 o                         
   3   1   9        277.40        287.26         4.51 o                         
   4   1   9         53.93         52.01         1.89 o                         
   5   1   9          5.87          7.93         1.82 o                         
   6   1   9          5.01          2.31         2.34 o                         
  -6   2   9          0.49         -0.29         1.53 o                         
  -5   2   9         56.59         59.00         3.46 o                         
  -4   2   9        232.40        262.57         6.02 o                         
  -3   2   9        105.73        101.51         2.60 o                         
  -2   2   9        144.84        147.30         3.20 o                         
  -1   2   9       1096.53       1165.58        18.05 o                         
   0   2   9        109.87        117.94         3.11 o                         
   1   2   9       1087.97       1142.14        16.52 o                         
   2   2   9        144.30        145.36         2.60 o                         
   3   2   9        106.62         98.01         2.42 o                         
   4   2   9        232.69        262.35         4.54 o                         
   5   2   9         57.40         62.68         2.87 o                         
   6   2   9          0.51         -0.85         2.58 o                         
  -6   3   9          5.55          6.38         1.47 o                         
  -5   3   9         14.09         18.47         2.41 o                         
  -4   3   9        154.83        171.88         5.12 o                         
  -3   3   9          2.88          3.20         1.22 o                         
  -2   3   9        524.82        566.47         9.32 o                         
  -1   3   9        286.21        278.09         5.73 o                         
   0   3   9          1.30          1.22         0.72 o                         
   1   3   9        287.64        266.08         4.65 o                         
   2   3   9        526.24        544.26         7.13 o                         
   3   3   9          3.10          2.39         1.22 o                         
   4   3   9        153.14        163.83         5.33 o                         
   5   3   9         13.79         11.84         2.61 o                         
   6   3   9          5.52          5.63         2.61 o                         
  -6   4   9          3.66          6.12         1.37 o                         
  -5   4   9         31.71         23.84         2.43 o                         
  -4   4   9         31.06         26.91         1.81 o                         
  -3   4   9        134.16        134.24         3.38 o                         
  -2   4   9        184.46        187.26         2.96 o                         
  -1   4   9         64.06         61.41         1.74 o                         
   0   4   9        265.63        293.88         4.09 o                         
   1   4   9         64.51         62.26         1.63 o                         
   2   4   9        181.78        184.05         3.34 o                         
   3   4   9        135.75        134.24         3.82 o                         
   4   4   9         31.03         30.86         2.02 o                         
   5   4   9         31.26         28.74         2.76 o                         
   6   4   9          3.33          3.51         2.98 o                         
  -6   5   9          4.52          3.32         1.63 o                         
  -5   5   9         29.26         25.07         4.71 o                         
  -4   5   9        104.17         97.04         2.53 o                         
  -3   5   9        214.08        218.72         7.96 o                         
  -2   5   9         66.71         67.38         2.44 o                         
  -1   5   9        151.52        142.15         2.98 o                         
   0   5   9        146.06        143.95         2.76 o                         
   1   5   9        149.71        146.11         2.70 o                         
   2   5   9         67.49         68.88         2.06 o                         
   3   5   9        216.41        239.05         4.42 o                         
   4   5   9        104.31        103.55         3.61 o                         
   5   5   9         29.33         31.54         3.12 o                         
   6   5   9          4.56          4.25         1.52 o                         
  -5   6   9         35.05         30.03         2.87 o                         
  -4   6   9         60.39         57.06         3.12 o                         
  -3   6   9        105.91        106.08         2.80 o                         
  -2   6   9        229.67        236.65         4.54 o                         
  -1   6   9          8.88          9.21         1.00 o                         
   0   6   9         57.49         53.04         1.70 o                         
   1   6   9          8.51          8.34         1.07 o                         
   2   6   9        234.21        247.30         5.61 o                         
   3   6   9        106.93        104.98         2.95 o                         
   4   6   9         60.03         57.70         2.62 o                         
   5   6   9         35.39         33.76         3.03 o                         
  -5   7   9          9.15          9.97         1.29 o                         
  -4   7   9         31.33         28.22         1.73 o                         
  -3   7   9        404.68        398.41         9.05 o                         
  -2   7   9          1.09          1.20         0.91 o                         
  -1   7   9          2.81          2.45         1.09 o                         
   0   7   9         99.91        104.96         2.26 o                         
   1   7   9          2.85          3.49         0.99 o                         
   2   7   9          1.05          0.16         1.09 o                         
   3   7   9        402.70        397.97         6.94 o                         
   4   7   9         31.23         28.30         1.74 o                         
   5   7   9          9.09          9.89         1.43 o                         
  -5   8   9          3.75          4.26         1.08 o                         
  -4   8   9         25.33         22.06         1.66 o                         
  -3   8   9         27.78         29.88         1.76 o                         
  -2   8   9         15.87         19.38         1.42 o                         
  -1   8   9         44.57         40.66         1.87 o                         
   0   8   9          2.04          1.17         0.81 o                         
   1   8   9         44.73         42.22         1.64 o                         
   2   8   9         15.99         17.06         1.38 o                         
   3   8   9         26.57         22.79         1.72 o                         
   4   8   9         25.38         23.80         1.42 o                         
  -4   9   9         17.42         15.97         1.44 o                         
  -3   9   9         78.62         74.99         2.48 o                         
  -2   9   9          3.86          3.61         1.10 o                         
  -1   9   9          8.23          8.19         1.69 o                         
   0   9   9        157.41        156.05         3.36 o                         
   1   9   9          8.28          8.04         1.64 o                         
   2   9   9          3.68          3.34         1.10 o                         
   3   9   9         78.81         78.93         2.73 o                         
   4   9   9         17.23         17.67         1.35 o                         
  -3  10   9         43.90         39.77         1.33 o                         
  -2  10   9          5.20          4.97         0.87 o                         
  -1  10   9          6.86          7.37         1.02 o                         
   0  10   9        134.11        143.15         3.15 o                         
   1  10   9          7.15          6.57         1.11 o                         
   2  10   9          5.49          5.34         0.89 o                         
   3  10   9         44.08         37.49         2.13 o                         
  -2  11   9          5.37          6.01         0.89 o                         
  -1  11   9         25.17         27.87         2.47 o                         
   0  11   9          3.16          4.83         1.00 o                         
   1  11   9         24.79         25.98         1.59 o                         
   2  11   9          5.27          5.50         0.83 o                         
   0  12   9          4.15          1.00         0.93 o                         
   0   0  10       1645.90       1638.08        33.93 o                         
   1   0  10          7.82          8.04         0.88 o                         
   2   0  10          8.83         10.19         1.00 o                         
   3   0  10         11.16          8.83         1.22 o                         
   4   0  10         74.58         75.53         2.37 o                         
   5   0  10          0.01          1.56         1.97 o                         
   6   0  10          0.04         -0.68         1.50 o                         
  -6   1  10          0.24          0.39         1.24 o                         
  -5   1  10         21.16         19.92         2.16 o                         
  -4   1  10         25.81         15.63         1.97 o                         
  -3   1  10        227.20        240.55         6.25 o                         
  -2   1  10        513.04        575.15         5.95 o                         
  -1   1  10        273.55        270.65         5.76 o                         
   0   1  10        600.89        606.93         9.27 o                         
   1   1  10        276.24        280.15         5.23 o                         
   2   1  10        518.41        582.76         8.31 o                         
   3   1  10        226.71        237.85         3.68 o                         
   4   1  10         25.26         20.98         1.43 o                         
   5   1  10         21.02         17.80         2.20 o                         
   6   1  10          0.26          0.06         1.82 o                         
  -6   2  10          2.85          2.98         1.29 o                         
  -5   2  10         19.60         16.70         2.23 o                         
  -4   2  10        278.13        293.57         5.89 o                         
  -3   2  10          8.29         20.39         4.30 o                         
  -2   2  10         90.21         84.42         2.72 o                         
  -1   2  10        157.11        166.38         2.83 o                         
   0   2  10         14.58         24.04         1.35 o                         
   1   2  10        158.87        169.24         2.86 o                         
   2   2  10         92.23         87.19         2.26 o                         
   3   2  10          9.21          9.79         1.18 o                         
   4   2  10        276.27        281.56         4.88 o                         
   5   2  10         19.21         11.00         4.00 o                         
   6   2  10          2.85          0.39         1.74 o                         
  -6   3  10         11.33         11.00         2.18 o                         
  -5   3  10          4.30          3.84         1.63 o                         
  -4   3  10        232.38        252.51         7.30 o                         
  -3   3  10        136.71        145.84         3.15 o                         
  -2   3  10         53.13         52.78         1.64 o                         
  -1   3  10         31.88         28.34         1.28 o                         
   0   3  10         92.40         94.22         1.96 o                         
   1   3  10         31.00         29.06         1.12 o                         
   2   3  10         52.29         48.77         1.60 o                         
   3   3  10        136.59        140.50         3.04 o                         
   4   3  10        233.42        253.57         7.62 o                         
   5   3  10          4.02          2.94         1.57 o                         
   6   3  10         11.26         11.53         2.34 o                         
  -6   4  10          1.65          0.93         1.75 o                         
  -5   4  10         42.25         44.23         2.34 o                         
  -4   4  10         75.47         67.00         5.04 o                         
  -3   4  10          5.25          4.00         1.15 o                         
  -2   4  10         16.34         14.80         1.08 o                         
  -1   4  10         45.06         41.13         1.39 o                         
   0   4  10          3.34          3.47         0.70 o                         
   1   4  10         45.01         44.23         1.41 o                         
   2   4  10         16.06         13.27         1.11 o                         
   3   4  10          5.34          5.63         1.18 o                         
   4   4  10         74.84         63.82         4.02 o                         
   5   4  10         42.17         41.55         2.34 o                         
   6   4  10          1.68          3.12         2.28 o                         
  -5   5  10          4.41          5.90         1.50 o                         
  -4   5  10         58.95         53.81         2.48 o                         
  -3   5  10        648.42        662.14        13.90 o                         
  -2   5  10        259.80        249.29         5.02 o                         
  -1   5  10        317.39        314.33         5.79 o                         
   0   5  10        232.49        228.43         3.27 o                         
   1   5  10        318.92        329.35         4.32 o                         
   2   5  10        262.38        245.62         4.14 o                         
   3   5  10        646.82        644.57         9.76 o                         
   4   5  10         59.43         58.57         2.86 o                         
   5   5  10          4.38          3.58         1.63 o                         
   6   5  10          0.64          1.49         1.40 o                         
  -5   6  10          6.48          6.93         1.33 o                         
  -4   6  10          9.72         10.97         1.48 o                         
  -3   6  10         47.20         51.97         1.90 o                         
  -2   6  10        109.97        107.80         2.49 o                         
  -1   6  10         36.84         34.39         1.41 o                         
   0   6  10          3.00          3.38         1.03 o                         
   1   6  10         37.16         35.99         1.48 o                         
   2   6  10        108.97        112.36         3.30 o                         
   3   6  10         47.49         47.17         1.96 o                         
   4   6  10          8.96         10.79         1.27 o                         
   5   6  10          6.53          6.59         1.08 o                         
  -5   7  10          0.73          0.44         1.07 o                         
  -4   7  10         14.41         15.19         1.60 o                         
  -3   7  10        144.48        143.51         7.42 o                         
  -2   7  10          1.16          1.12         0.87 o                         
  -1   7  10          1.07          0.96         1.06 o                         
   0   7  10        145.60        136.78         2.69 o                         
   1   7  10          1.07          1.65         0.95 o                         
   2   7  10          1.20          0.19         1.15 o                         
   3   7  10        146.96        162.55         5.65 o                         
   4   7  10         14.11         16.26         1.27 o                         
   5   7  10          0.76          1.45         1.23 o                         
  -4   8  10          1.13          0.67         1.15 o                         
  -3   8  10         79.56         84.73         2.34 o                         
  -2   8  10         36.74         38.40         2.61 o                         
  -1   8  10          0.30          0.68         0.92 o                         
   0   8  10          0.08          0.98         0.82 o                         
   1   8  10          0.25          1.12         0.83 o                         
   2   8  10         36.57         37.95         2.24 o                         
   3   8  10         80.56         81.95         3.27 o                         
   4   8  10          1.23          1.47         1.07 o                         
  -4   9  10         24.66         23.06         1.04 o                         
  -3   9  10        101.88         98.50         2.54 o                         
  -2   9  10         33.96         38.42         1.65 o                         
  -1   9  10         27.45         23.46         1.42 o                         
   0   9  10         61.03         63.90         2.14 o                         
   1   9  10         27.53         25.06         1.49 o                         
   2   9  10         33.39         35.06         1.66 o                         
   3   9  10        100.96         92.20         3.55 o                         
   4   9  10         24.19         22.31         1.70 o                         
  -3  10  10         36.40         36.08         1.38 o                         
  -2  10  10         12.37         14.88         1.08 o                         
  -1  10  10          5.08          4.20         0.89 o                         
   0  10  10         11.40         10.81         1.14 o                         
   1  10  10          5.35          5.70         0.99 o                         
   2  10  10         12.70         14.55         1.18 o                         
   3  10  10         36.19         32.55         1.96 o                         
  -2  11  10          0.68          1.10         0.75 o                         
  -1  11  10          3.07          4.60         1.02 o                         
   0  11  10          0.23          0.53         1.31 o                         
   1  11  10          3.07          3.96         1.32 o                         
   2  11  10          0.71          0.95         1.15 o                         
   1   0  11        743.51        779.41        10.90 o                         
   2   0  11        203.91        224.72         3.71 o                         
   3   0  11         62.20         62.41         4.38 o                         
   4   0  11          1.07          0.30         1.40 o                         
   5   0  11        102.75        114.40         5.16 o                         
   6   0  11          2.63          4.19         1.31 o                         
  -6   1  11         16.04         13.83         2.63 o                         
  -5   1  11          3.16          2.94         1.82 o                         
  -4   1  11        179.48        174.67         4.63 o                         
  -3   1  11         74.63         74.64         2.24 o                         
  -2   1  11        290.62        300.80         4.38 o                         
  -1   1  11        191.09        204.04         3.18 o                         
   0   1  11         53.80         47.19         1.48 o                         
   1   1  11        193.37        208.22         3.84 o                         
   2   1  11        287.70        297.08         5.46 o                         
   3   1  11         75.37         79.47         2.27 o                         
   4   1  11        177.81        170.46         3.80 o                         
   5   1  11          3.44          0.30         2.95 o                         
   6   1  11         15.86         15.54         2.14 o                         
  -6   2  11          1.24          1.51         1.01 o                         
  -5   2  11          6.43          6.82         1.86 o                         
  -4   2  11        234.97        263.29         7.99 o                         
  -3   2  11          8.60          9.57         1.24 o                         
  -2   2  11         12.20         13.21         0.98 o                         
  -1   2  11        284.34        295.60         4.39 o                         
   0   2  11         15.77         20.58         1.00 o                         
   1   2  11        285.89        295.19         4.07 o                         
   2   2  11         11.25         12.81         1.04 o                         
   3   2  11          8.88          9.06         1.06 o                         
   4   2  11        236.07        277.58         5.11 o                         
   5   2  11          6.24          4.05         2.41 o                         
   6   2  11          1.12          1.74         1.11 o                         
  -6   3  11          1.54          1.73         1.30 o                         
  -5   3  11         22.10         20.95         1.93 o                         
  -4   3  11         70.46         77.02         2.36 o                         
  -3   3  11         90.92         93.43         2.59 o                         
  -2   3  11        205.39        205.63         3.30 o                         
  -1   3  11        455.30        463.01         5.92 o                         
   0   3  11         11.56         16.25         0.89 o                         
   1   3  11        463.96        461.71         5.75 o                         
   2   3  11        203.88        199.25         3.47 o                         
   3   3  11         91.69         91.52         2.29 o                         
   4   3  11         69.95         77.20         2.47 o                         
   5   3  11         21.93         19.84         2.08 o                         
   6   3  11          1.52          0.90         1.47 o                         
  -6   4  11          1.23          2.86         1.76 o                         
  -5   4  11         11.78         10.39         1.43 o                         
  -4   4  11         21.57         19.87         1.61 o                         
  -3   4  11         83.33         84.93         2.24 o                         
  -2   4  11         79.87         81.08         2.08 o                         
  -1   4  11        217.98        219.35         3.79 o                         
   0   4  11        202.38        202.12         2.92 o                         
   1   4  11        216.65        219.40         3.07 o                         
   2   4  11         80.14         81.72         2.33 o                         
   3   4  11         83.51         88.10         3.06 o                         
   4   4  11         20.87         21.48         1.71 o                         
   5   4  11         11.85         13.94         1.54 o                         
   6   4  11          1.33          1.84         1.49 o                         
  -5   5  11         11.99         10.17         1.77 o                         
  -4   5  11          2.88          3.34         1.50 o                         
  -3   5  11        113.44        114.92         2.68 o                         
  -2   5  11        116.02        116.34         2.54 o                         
  -1   5  11        116.94        112.10         2.40 o                         
   0   5  11        259.73        278.82         5.25 o                         
   1   5  11        117.06        119.05         2.32 o                         
   2   5  11        115.39        121.28         2.70 o                         
   3   5  11        114.18        110.12         2.77 o                         
   4   5  11          3.44          3.97         1.43 o                         
   5   5  11         12.48         11.17         1.63 o                         
  -5   6  11          5.96          4.39         1.22 o                         
  -4   6  11          1.21          0.95         1.09 o                         
  -3   6  11         16.43         19.53         1.60 o                         
  -2   6  11        295.18        296.87         4.78 o                         
  -1   6  11         24.29         23.34         1.17 o                         
   0   6  11          0.00          1.02         0.95 o                         
   1   6  11         24.99         23.88         1.36 o                         
   2   6  11        292.89        309.92         5.46 o                         
   3   6  11         16.61         20.25         1.92 o                         
   4   6  11          1.35          0.57         1.10 o                         
   5   6  11          5.74          3.19         1.33 o                         
  -5   7  11          0.05          0.01         1.29 o                         
  -4   7  11          5.06          4.33         1.10 o                         
  -3   7  11         32.61         30.22         1.57 o                         
  -2   7  11        110.47        110.46         2.38 o                         
  -1   7  11         40.40         36.83         1.42 o                         
   0   7  11          6.49          6.44         0.95 o                         
   1   7  11         39.98         38.94         1.60 o                         
   2   7  11        110.18        112.53         3.52 o                         
   3   7  11         32.63         29.58         1.81 o                         
   4   7  11          4.94          2.94         1.11 o                         
   5   7  11          0.08          0.20         1.16 o                         
  -4   8  11          3.37          3.48         0.94 o                         
  -3   8  11        108.45        103.83         2.83 o                         
  -2   8  11         46.48         49.53         2.08 o                         
  -1   8  11         28.91         25.91         1.29 o                         
   0   8  11         16.44         20.07         1.33 o                         
   1   8  11         28.70         26.11         1.47 o                         
   2   8  11         47.34         53.55         2.34 o                         
   3   8  11        107.83         99.23         4.36 o                         
   4   8  11          3.43          1.96         1.04 o                         
  -4   9  11          6.10          6.57         1.34 o                         
  -3   9  11         17.59         17.98         1.39 o                         
  -2   9  11         90.65         92.84         2.25 o                         
  -1   9  11          9.56         10.05         1.12 o                         
   0   9  11          2.00          2.92         0.79 o                         
   1   9  11          9.55          8.30         1.04 o                         
   2   9  11         90.27         91.13         3.27 o                         
   3   9  11         17.68         17.50         1.22 o                         
   4   9  11          5.72          6.48         1.68 o                         
  -3  10  11          5.20          5.61         0.79 o                         
  -2  10  11          2.01          2.49         0.81 o                         
  -1  10  11          7.33          8.79         0.91 o                         
   0  10  11         11.61         10.14         1.25 o                         
   1  10  11          7.25          7.32         1.04 o                         
   2  10  11          1.90          1.73         1.12 o                         
   3  10  11          5.14          4.39         0.88 o                         
  -1  11  11          3.81          2.48         1.00 o                         
   0  11  11          4.62          4.70         1.24 o                         
   1  11  11          3.65          2.88         1.27 o                         
   0   0  12         85.08         83.47         2.63 o                         
   1   0  12          3.88          4.20         0.76 o                         
   2   0  12         24.38         21.40         1.41 o                         
   3   0  12         10.40          9.62         1.32 o                         
   4   0  12         23.01         32.63         1.98 o                         
   5   0  12        278.13        340.35         9.91 o                         
   6   0  12          0.81          0.06         1.27 o                         
  -6   1  12          8.73          6.05         1.46 o                         
  -5   1  12         24.11         23.97         2.01 o                         
  -4   1  12         25.30         24.55         1.63 o                         
  -3   1  12         19.97         18.01         1.40 o                         
  -2   1  12        229.15        242.51         3.75 o                         
  -1   1  12         97.16        103.41         1.86 o                         
   0   1  12        122.41        124.22         2.43 o                         
   1   1  12         96.65        101.42         2.18 o                         
   2   1  12        230.43        245.97         4.37 o                         
   3   1  12         19.64         18.47         1.36 o                         
   4   1  12         26.03         25.72         1.73 o                         
   5   1  12         24.47         29.92         2.66 o                         
   6   1  12          8.76          5.93         1.04 o                         
  -6   2  12          2.62          2.75         1.14 o                         
  -5   2  12         17.94         17.25         1.96 o                         
  -4   2  12         10.22         10.08         1.50 o                         
  -3   2  12         11.69         10.09         1.19 o                         
  -2   2  12        746.90        802.54         9.28 o                         
  -1   2  12         33.33         32.41         1.25 o                         
   0   2  12          1.38          1.52         0.81 o                         
   1   2  12         32.78         31.74         1.24 o                         
   2   2  12        742.86        791.40        11.00 o                         
   3   2  12         11.72         13.01         1.23 o                         
   4   2  12         10.47          9.86         1.72 o                         
   5   2  12         17.97         12.66         2.47 o                         
   6   2  12          2.67          1.59         1.30 o                         
  -5   3  12          1.49         -0.19         1.46 o                         
  -4   3  12         63.40         61.03         2.50 o                         
  -3   3  12         27.69         22.73         1.46 o                         
  -2   3  12         93.83         97.86         2.53 o                         
  -1   3  12        271.37        278.64         4.23 o                         
   0   3  12         24.07         22.94         1.00 o                         
   1   3  12        263.12        268.80         3.80 o                         
   2   3  12         93.10        103.49         4.19 o                         
   3   3  12         27.27         24.57         1.42 o                         
   4   3  12         64.20         68.77         2.85 o                         
   5   3  12          1.63          1.14         1.50 o                         
  -5   4  12         16.44         17.13         1.63 o                         
  -4   4  12         11.65          9.91         1.77 o                         
  -3   4  12         27.17         24.99         1.32 o                         
  -2   4  12        160.68        158.21         3.11 o                         
  -1   4  12         39.81         41.94         1.72 o                         
   0   4  12        115.38        123.74         2.35 o                         
   1   4  12         41.88         46.07         1.56 o                         
   2   4  12        161.50        163.23         3.56 o                         
   3   4  12         27.08         25.77         1.55 o                         
   4   4  12         11.24         12.41         1.46 o                         
   5   4  12         16.46         18.21         2.23 o                         
  -5   5  12          0.43          1.05         0.99 o                         
  -4   5  12         16.97         18.34         1.51 o                         
  -3   5  12         29.15         28.57         1.46 o                         
  -2   5  12         82.96        104.39        12.35 o                         
  -1   5  12         29.80         28.48         1.27 o                         
   0   5  12        377.85        367.65         5.57 o                         
   1   5  12         29.63         27.27         1.29 o                         
   2   5  12         82.34         78.52         3.12 o                         
   3   5  12         28.58         30.12         1.52 o                         
   4   5  12         17.20         16.48         1.41 o                         
   5   5  12          0.47          0.92         1.33 o                         
  -5   6  12          1.14          2.43         1.23 o                         
  -4   6  12          4.87          3.78         1.06 o                         
  -3   6  12         23.16         19.75         1.86 o                         
  -2   6  12        175.76        163.49         3.12 o                         
  -1   6  12         29.03         22.83         1.12 o                         
   0   6  12         74.22         75.58         1.96 o                         
   1   6  12         29.31         25.67         1.36 o                         
   2   6  12        175.96        168.44         5.09 o                         
   3   6  12         24.02         19.79         2.07 o                         
   4   6  12          4.81          3.26         1.06 o                         
   5   6  12          1.02          1.77         1.34 o                         
  -4   7  12         15.39         15.31         1.19 o                         
  -3   7  12         41.71         40.85         2.22 o                         
  -2   7  12         19.01         20.92         1.86 o                         
  -1   7  12         82.32         80.10         1.92 o                         
   0   7  12         26.95         24.62         1.22 o                         
   1   7  12         82.45         83.79         2.58 o                         
   2   7  12         18.51         20.99         2.25 o                         
   3   7  12         41.47         42.15         1.83 o                         
   4   7  12         15.82         16.89         1.75 o                         
  -4   8  12          2.69          4.67         1.20 o                         
  -3   8  12         79.71         78.48         3.66 o                         
  -2   8  12         67.24         79.02         2.14 o                         
  -1   8  12         11.10         10.44         1.26 o                         
   0   8  12         49.43         54.83         2.73 o                         
   1   8  12         11.58         11.01         1.57 o                         
   2   8  12         66.17         76.43         3.45 o                         
   3   8  12         80.97         83.14         5.16 o                         
   4   8  12          2.79          2.54         1.21 o                         
  -3   9  12         14.60         13.08         1.25 o                         
  -2   9  12         42.81         47.08         2.21 o                         
  -1   9  12          3.29          3.68         0.91 o                         
   0   9  12         10.81          9.54         0.97 o                         
   1   9  12          3.38          4.43         1.05 o                         
   2   9  12         43.44         47.28         1.84 o                         
   3   9  12         14.35         13.92         1.14 o                         
  -2  10  12          3.03          2.54         0.63 o                         
  -1  10  12          6.89          8.79         0.89 o                         
   0  10  12          8.52          4.36         1.19 o                         
   1  10  12          6.79          7.74         1.12 o                         
   2  10  12          2.93          2.25         0.97 o                         
   0  11  12          0.60          1.11         0.95 o                         
   1   0  13         60.99         62.38         1.81 o                         
   2   0  13          5.50          4.56         1.09 o                         
   3   0  13         66.12         64.01         2.34 o                         
   4   0  13         98.52        126.19         3.79 o                         
   5   0  13        188.40        219.48         7.67 o                         
   6   0  13          5.96          1.56         1.56 o                         
  -6   1  13          3.46          4.65         1.54 o                         
  -5   1  13         18.51         21.17         1.87 o                         
  -4   1  13        118.25        118.24         4.04 o                         
  -3   1  13          6.67          6.69         1.33 o                         
  -2   1  13         41.45         43.22         1.64 o                         
  -1   1  13         22.85         21.49         1.19 o                         
   0   1  13        166.98        166.91         2.78 o                         
   1   1  13         23.11         21.20         1.37 o                         
   2   1  13         43.26         46.41         1.78 o                         
   3   1  13          7.00          7.13         1.21 o                         
   4   1  13        118.62        122.23         4.11 o                         
   5   1  13         19.05         19.90         1.77 o                         
   6   1  13          3.66          2.40         1.71 o                         
  -5   2  13          6.13          5.62         1.41 o                         
  -4   2  13          1.65          2.97         1.64 o                         
  -3   2  13         65.81         70.69         2.15 o                         
  -2   2  13         13.44         13.85         1.15 o                         
  -1   2  13        200.62        190.33         3.31 o                         
   0   2  13        145.29        152.00         2.75 o                         
   1   2  13        199.38        192.70         3.32 o                         
   2   2  13         13.59         15.09         1.43 o                         
   3   2  13         65.76         67.26         2.26 o                         
   4   2  13          1.60          0.49         1.70 o                         
   5   2  13          5.92          4.09         1.48 o                         
  -5   3  13         10.69         10.54         1.51 o                         
  -4   3  13         44.42         42.34         2.30 o                         
  -3   3  13         16.27         26.61         2.26 o                         
  -2   3  13        111.25        113.06         2.72 o                         
  -1   3  13        650.29        698.42         8.80 o                         
   0   3  13         71.55         69.01         1.86 o                         
   1   3  13        652.34        697.87         8.69 o                         
   2   3  13        112.53        116.31         4.06 o                         
   3   3  13         16.39         26.80         2.64 o                         
   4   3  13         44.78         39.45         2.72 o                         
   5   3  13         10.76         14.83         2.35 o                         
  -5   4  13          3.65          4.35         1.29 o                         
  -4   4  13          0.24          0.64         1.04 o                         
  -3   4  13        112.71        110.81         2.88 o                         
  -2   4  13        204.73        215.37         4.60 o                         
  -1   4  13        198.67        190.13         3.74 o                         
   0   4  13         27.57         23.77         1.30 o                         
   1   4  13        196.75        186.34         3.33 o                         
   2   4  13        207.23        215.79         4.69 o                         
   3   4  13        112.65        113.46         2.81 o                         
   4   4  13          0.21          0.69         1.22 o                         
   5   4  13          3.43          5.63         1.19 o                         
  -5   5  13          3.00          2.09         1.06 o                         
  -4   5  13          5.60          8.56         1.14 o                         
  -3   5  13         17.05         16.14         1.51 o                         
  -2   5  13          9.43         11.33         1.23 o                         
  -1   5  13          2.12          1.10         0.86 o                         
   0   5  13        188.71        178.86         3.26 o                         
   1   5  13          2.43          2.43         1.06 o                         
   2   5  13          9.70         11.94         1.22 o                         
   3   5  13         16.65         16.03         2.51 o                         
   4   5  13          5.75          6.33         1.24 o                         
   5   5  13          2.96          3.55         1.23 o                         
  -4   6  13          1.31          1.98         1.18 o                         
  -3   6  13          4.39          4.16         1.12 o                         
  -2   6  13          1.40          2.76         0.90 o                         
  -1   6  13          7.32          7.39         0.89 o                         
   0   6  13         43.01         39.82         1.46 o                         
   1   6  13          7.41          7.60         1.07 o                         
   2   6  13          1.67          3.71         1.23 o                         
   3   6  13          4.31          5.60         1.19 o                         
   4   6  13          1.42          1.35         1.20 o                         
   5   6  13          6.86          8.70         1.66 o                         
  -4   7  13          8.54         10.79         1.34 o                         
  -3   7  13         10.27          7.14         1.02 o                         
  -2   7  13         18.44         19.84         1.18 o                         
  -1   7  13         75.11         74.41         3.08 o                         
   0   7  13        213.83        213.80         3.90 o                         
   1   7  13         74.77         70.38         3.99 o                         
   2   7  13         17.81         19.13         1.32 o                         
   3   7  13          9.56          6.28         1.07 o                         
   4   7  13          8.38          9.79         1.18 o                         
  -4   8  13          1.23          0.93         1.48 o                         
  -3   8  13          7.47         10.17         1.45 o                         
  -2   8  13         36.88         34.81         1.43 o                         
  -1   8  13          5.33          7.18         0.93 o                         
   0   8  13         52.05         50.75         1.76 o                         
   1   8  13          5.40          5.78         1.14 o                         
   2   8  13         38.21         37.21         1.52 o                         
   3   8  13          7.70          8.97         1.29 o                         
   4   8  13          1.25          0.95         1.42 o                         
  -3   9  13          8.99          8.61         1.10 o                         
  -2   9  13         21.20         23.15         1.23 o                         
  -1   9  13         19.12         23.96         1.12 o                         
   0   9  13          0.09         -0.43         0.72 o                         
   1   9  13         18.87         20.23         1.34 o                         
   2   9  13         21.46         25.46         1.59 o                         
   3   9  13          8.93          7.02         1.06 o                         
  -2  10  13         11.77          9.93         1.68 o                         
  -1  10  13         10.64         11.13         0.92 o                         
   0  10  13          0.39         -0.34         1.17 o                         
   1  10  13         10.59         12.36         1.11 o                         
   2  10  13         11.56          8.45         1.36 o                         
   0   0  14          0.99         -0.15         1.78 o                         
   1   0  14         77.31         76.54         2.32 o                         
   2   0  14         43.10         34.91         1.57 o                         
   3   0  14         65.94         62.42         2.56 o                         
   4   0  14         96.33         91.94         3.39 o                         
   5   0  14         10.79         13.69         1.61 o                         
  -5   1  14         62.44         56.52         2.44 o                         
  -4   1  14         12.36         15.80         1.85 o                         
  -3   1  14          7.71          7.27         1.13 o                         
  -2   1  14        109.35        115.34         2.76 o                         
  -1   1  14        320.59        346.83         5.01 o                         
   0   1  14        287.31        302.53         4.68 o                         
   1   1  14        319.34        339.67         4.57 o                         
   2   1  14        107.99        114.47         2.70 o                         
   3   1  14          7.76          7.53         1.36 o                         
   4   1  14         12.67         17.20         1.91 o                         
   5   1  14         60.76         57.28         3.58 o                         
  -5   2  14         26.49         26.36         2.11 o                         
  -4   2  14          4.75          6.53         1.24 o                         
  -3   2  14         55.17         57.22         1.97 o                         
  -2   2  14         65.93         67.71         2.09 o                         
  -1   2  14         44.77         45.12         1.75 o                         
   0   2  14         96.57         95.72         2.19 o                         
   1   2  14         45.15         44.71         1.57 o                         
   2   2  14         65.99         75.03         2.34 o                         
   3   2  14         55.20         55.31         2.24 o                         
   4   2  14          5.01          7.89         2.08 o                         
   5   2  14         26.54         28.22         1.83 o                         
  -5   3  14          5.06          4.42         1.29 o                         
  -4   3  14          4.57          5.32         1.14 o                         
  -3   3  14         40.24         44.17         2.00 o                         
  -2   3  14          8.02          6.63         0.97 o                         
  -1   3  14        233.06        234.85         3.97 o                         
   0   3  14         34.92         32.30         1.30 o                         
   1   3  14        233.06        224.81         3.66 o                         
   2   3  14          7.95          7.91         1.23 o                         
   3   3  14         39.63         41.04         1.88 o                         
   4   3  14          4.67          6.28         1.40 o                         
   5   3  14          4.60          4.48         1.35 o                         
  -5   4  14          4.77          3.28         1.55 o                         
  -4   4  14          2.12          1.67         0.92 o                         
  -3   4  14         16.72         18.83         2.05 o                         
  -2   4  14         46.82         47.17         1.68 o                         
  -1   4  14        239.32        244.02         4.02 o                         
   0   4  14         36.52         45.48         1.73 o                         
   1   4  14        237.69        247.88         4.04 o                         
   2   4  14         47.02         47.18         1.91 o                         
   3   4  14         16.75         20.43         2.10 o                         
   4   4  14          2.24          3.80         1.11 o                         
   5   4  14          4.91          5.18         1.38 o                         
  -4   5  14          3.70          3.06         0.92 o                         
  -3   5  14          4.48          4.42         1.21 o                         
  -2   5  14         51.21         48.34         1.73 o                         
  -1   5  14         59.02         56.59         1.92 o                         
   0   5  14         49.07         49.52         1.55 o                         
   1   5  14         58.48         56.29         1.84 o                         
   2   5  14         49.54         51.27         2.51 o                         
   3   5  14          4.46          2.72         1.26 o                         
   4   5  14          3.56          3.03         1.04 o                         
   5   5  14          2.28          1.93         1.14 o                         
  -4   6  14          9.92         10.39         1.16 o                         
  -3   6  14          6.98          6.18         0.92 o                         
  -2   6  14         30.73         29.08         1.67 o                         
  -1   6  14          4.55          5.13         1.06 o                         
   0   6  14         44.63         47.66         1.68 o                         
   1   6  14          4.38          2.54         1.08 o                         
   2   6  14         30.63         33.08         2.17 o                         
   3   6  14          7.28          6.73         1.03 o                         
   4   6  14          9.88         11.31         1.15 o                         
  -4   7  14          2.48          2.37         1.08 o                         
  -3   7  14          3.68          3.29         0.99 o                         
  -2   7  14         30.44         35.89         1.34 o                         
  -1   7  14         48.82         50.03         1.73 o                         
   0   7  14         19.19         19.09         1.35 o                         
   1   7  14         49.28         51.16         2.00 o                         
   2   7  14         31.52         39.00         1.61 o                         
   3   7  14          3.66          3.41         1.01 o                         
   4   7  14          2.49          2.05         1.00 o                         
  -3   8  14          5.65          8.53         0.95 o                         
  -2   8  14         11.57         11.88         1.09 o                         
  -1   8  14          6.85          9.48         0.92 o                         
   0   8  14          2.16          2.12         0.85 o                         
   1   8  14          6.30          9.62         1.10 o                         
   2   8  14         11.31         12.28         1.01 o                         
   3   8  14          5.56          8.81         1.08 o                         
  -2   9  14          9.67         10.82         1.03 o                         
  -1   9  14          4.14          3.50         0.86 o                         
   0   9  14          0.01         -0.95         0.95 o                         
   1   9  14          4.05          3.63         1.01 o                         
   2   9  14          9.74         10.30         1.12 o                         
   0  10  14          0.04         -0.97         0.97 o                         
   1  10  14         11.95         12.89         1.56 o                         
   1   0  15          4.59          5.69         1.05 o                         
   2   0  15          4.73          3.64         1.24 o                         
   3   0  15        117.45        119.87         3.52 o                         
   4   0  15         19.44         20.48         1.48 o                         
   5   0  15          1.86          2.50         1.18 o                         
  -5   1  15         35.71         25.83         1.51 o                         
  -4   1  15          0.85          0.67         1.34 o                         
  -3   1  15         25.52         30.12         1.98 o                         
  -2   1  15          8.89          7.47         1.24 o                         
  -1   1  15        199.51        208.71         3.86 o                         
   0   1  15        675.04        719.96         8.97 o                         
   1   1  15        201.13        213.14         3.48 o                         
   2   1  15          9.10          8.13         1.11 o                         
   3   1  15         25.13         30.03         2.11 o                         
   4   1  15          0.83         -0.05         1.34 o                         
   5   1  15         35.61         31.06         3.37 o                         
  -5   2  15         29.14         26.81         1.57 o                         
  -4   2  15          9.50          9.43         1.40 o                         
  -3   2  15         22.20         19.27         2.06 o                         
  -2   2  15          9.69         11.29         1.22 o                         
  -1   2  15        153.60        155.65         3.48 o                         
   0   2  15         16.44         15.69         1.16 o                         
   1   2  15        155.89        157.74         4.01 o                         
   2   2  15          9.45         10.29         1.18 o                         
   3   2  15         22.34         24.19         2.20 o                         
   4   2  15          9.04         10.85         1.34 o                         
   5   2  15         29.91         28.82         2.15 o                         
  -5   3  15          0.60         -1.11         1.11 o                         
  -4   3  15         12.19         13.38         1.30 o                         
  -3   3  15         52.61         47.00         2.31 o                         
  -2   3  15          6.20          5.27         1.08 o                         
  -1   3  15         24.44         28.04         1.45 o                         
   0   3  15          0.09          0.28         0.98 o                         
   1   3  15         24.72         25.28         1.29 o                         
   2   3  15          6.24          5.90         1.00 o                         
   3   3  15         53.07         50.22         2.43 o                         
   4   3  15         11.93         14.52         1.31 o                         
   5   3  15          0.51         -0.49         1.05 o                         
  -5   4  15          2.72          1.13         1.37 o                         
  -4   4  15          8.41          8.84         1.13 o                         
  -3   4  15         37.23         37.82         1.99 o                         
  -2   4  15         77.47         71.61         2.50 o                         
  -1   4  15         15.91         15.27         1.18 o                         
   0   4  15          1.67          1.29         0.91 o                         
   1   4  15         16.01         17.32         1.31 o                         
   2   4  15         77.20         74.40         2.21 o                         
   3   4  15         37.30         38.62         1.78 o                         
   4   4  15          8.00          8.93         1.19 o                         
   5   4  15          2.77          1.34         1.10 o                         
  -4   5  15          0.43          0.42         0.85 o                         
  -3   5  15         14.47         13.69         1.42 o                         
  -2   5  15         17.04         17.23         1.53 o                         
  -1   5  15         11.75         10.48         1.09 o                         
   0   5  15         11.67          8.23         0.95 o                         
   1   5  15         12.05          9.60         1.36 o                         
   2   5  15         17.08         15.61         1.88 o                         
   3   5  15         14.78         16.73         1.28 o                         
   4   5  15          0.51          0.09         1.08 o                         
  -4   6  15         13.09         11.80         1.72 o                         
  -3   6  15          0.39          2.02         0.88 o                         
  -2   6  15          9.20          9.09         1.03 o                         
  -1   6  15         19.14         19.47         1.30 o                         
   0   6  15         19.33         22.41         1.68 o                         
   1   6  15         19.48         21.89         1.57 o                         
   2   6  15          9.40         10.66         1.12 o                         
   3   6  15          0.37         -0.74         0.77 o                         
   4   6  15         13.00         16.51         1.48 o                         
  -3   7  15          6.34          4.02         0.98 o                         
  -2   7  15          5.42          6.32         0.95 o                         
  -1   7  15         14.38         15.72         1.04 o                         
   0   7  15          0.01          0.63         0.80 o                         
   1   7  15         14.25         13.45         1.13 o                         
   2   7  15          5.44          8.62         0.95 o                         
   3   7  15          6.34          5.28         1.01 o                         
  -3   8  15          0.81          0.75         0.69 o                         
  -2   8  15          5.37          5.18         1.03 o                         
  -1   8  15          7.56          5.84         0.77 o                         
   0   8  15          1.30          3.46         0.84 o                         
   1   8  15          7.66          6.01         0.98 o                         
   2   8  15          5.39          5.21         0.93 o                         
   3   8  15          0.83          0.85         1.18 o                         
  -1   9  15         18.67         13.62         1.19 o                         
   0   9  15          2.46          1.22         0.93 o                         
   1   9  15         18.50         14.31         1.29 o                         
   0   0  16        453.65        489.25        10.39 o                         
   1   0  16          1.78          0.70         1.03 o                         
   2   0  16        108.90        120.69         2.94 o                         
   3   0  16          6.55          8.30         1.38 o                         
   4   0  16          5.99          8.75         1.10 o                         
   5   0  16          1.96          1.23         1.26 o                         
  -5   1  16         12.34          6.85         1.56 o                         
  -4   1  16          2.52          3.46         1.10 o                         
  -3   1  16         13.72         14.33         1.36 o                         
  -2   1  16         12.55         11.74         1.31 o                         
  -1   1  16        234.81        248.52         4.36 o                         
   0   1  16          4.82          4.43         1.23 o                         
   1   1  16        233.11        240.45         4.08 o                         
   2   1  16         11.97         11.29         1.15 o                         
   3   1  16         13.96         11.88         1.38 o                         
   4   1  16          2.24          3.49         1.10 o                         
   5   1  16         12.43         10.26         1.53 o                         
  -5   2  16         33.36         18.08         2.37 o                         
  -4   2  16          3.19          3.22         1.03 o                         
  -3   2  16         24.26         26.76         1.74 o                         
  -2   2  16         67.83         66.35         2.49 o                         
  -1   2  16        128.27        141.06         3.03 o                         
   0   2  16         34.10         38.16         1.59 o                         
   1   2  16        127.75        137.78         2.69 o                         
   2   2  16         68.66         68.75         2.08 o                         
   3   2  16         23.76         25.15         1.62 o                         
   4   2  16          3.27          4.99         1.09 o                         
   5   2  16         33.01         26.58         2.63 o                         
  -4   3  16          4.80          4.51         1.20 o                         
  -3   3  16         38.98         34.77         1.95 o                         
  -2   3  16         34.41         33.95         2.71 o                         
  -1   3  16         34.46         35.81         1.64 o                         
   0   3  16          1.25         -0.02         0.98 o                         
   1   3  16         35.02         37.45         1.49 o                         
   2   3  16         34.20         35.40         2.08 o                         
   3   3  16         39.47         38.68         1.58 o                         
   4   3  16          4.65          4.52         1.11 o                         
  -4   4  16          8.61          5.61         1.50 o                         
  -3   4  16          3.46          3.85         1.08 o                         
  -2   4  16         53.39         53.97         2.04 o                         
  -1   4  16         14.55         13.76         1.46 o                         
   0   4  16          0.39         -0.58         1.02 o                         
   1   4  16         14.13         14.27         1.44 o                         
   2   4  16         54.34         54.20         1.85 o                         
   3   4  16          3.32          4.37         0.97 o                         
   4   4  16          8.76          7.26         1.00 o                         
  -4   5  16         32.22         40.12         2.60 o                         
  -3   5  16         26.87         29.00         1.46 o                         
  -2   5  16         26.98         25.52         1.26 o                         
  -1   5  16         18.57         14.95         1.25 o                         
   0   5  16          3.62          4.12         1.44 o                         
   1   5  16         18.84         17.77         1.44 o                         
   2   5  16         26.74         27.91         1.47 o                         
   3   5  16         26.60         30.89         1.43 o                         
   4   5  16         32.57         37.21         2.19 o                         
  -3   6  16         18.32         17.25         1.09 o                         
  -2   6  16         12.05         15.85         1.08 o                         
  -1   6  16          2.03          1.77         0.77 o                         
   0   6  16         16.67         17.72         1.12 o                         
   1   6  16          2.16          2.90         0.96 o                         
   2   6  16         12.02         16.58         1.18 o                         
   3   6  16         18.75         17.23         1.60 o                         
  -3   7  16          0.27         -0.02         0.86 o                         
  -2   7  16          7.67          7.01         1.20 o                         
  -1   7  16          9.97          6.88         0.95 o                         
   0   7  16         12.68         10.20         0.90 o                         
   1   7  16         10.24         10.52         1.04 o                         
   2   7  16          7.79          7.08         0.86 o                         
   3   7  16          0.26         -0.41         1.06 o                         
  -2   8  16          0.74          0.39         0.89 o                         
  -1   8  16          1.39          0.78         0.95 o                         
   0   8  16          0.54          0.26         0.84 o                         
   1   8  16          1.33          1.01         0.71 o                         
   2   8  16          0.68          0.19         1.15 o                         
   0   9  16          1.61          2.34         1.42 o                         
   1   0  17          1.07          2.09         1.21 o                         
   2   0  17          1.39          0.93         1.51 o                         
   3   0  17         35.21         38.93         1.65 o                         
   4   0  17          0.19         -0.07         0.91 o                         
  -4   1  17          1.35          0.91         0.92 o                         
  -3   1  17         25.46         26.11         1.60 o                         
  -2   1  17         18.41         20.86         2.08 o                         
  -1   1  17        113.19        112.72         2.93 o                         
   0   1  17        656.62        733.94         9.35 o                         
   1   1  17        112.65        115.35         2.64 o                         
   2   1  17         18.71         21.95         1.67 o                         
   3   1  17         26.77         29.34         1.46 o                         
   4   1  17          1.38          1.14         1.08 o                         
  -4   2  17          2.13          1.23         0.91 o                         
  -3   2  17         18.05         13.78         1.21 o                         
  -2   2  17          9.41         12.48         1.29 o                         
  -1   2  17          7.42          8.84         1.62 o                         
   0   2  17         80.96         84.99         2.54 o                         
   1   2  17          6.99          8.96         1.25 o                         
   2   2  17          9.43         12.08         1.25 o                         
   3   2  17         16.76         15.04         1.20 o                         
   4   2  17          2.13          0.89         0.93 o                         
  -4   3  17          1.50          0.95         0.90 o                         
  -3   3  17         10.41          9.92         1.19 o                         
  -2   3  17         60.09         60.54         1.99 o                         
  -1   3  17         18.92         15.76         1.71 o                         
   0   3  17         32.26         39.54         3.04 o                         
   1   3  17         19.40         18.40         1.82 o                         
   2   3  17         58.94         63.55         1.95 o                         
   3   3  17         10.49         10.50         1.15 o                         
   4   3  17          1.52          0.53         0.97 o                         
  -4   4  17          0.21          0.46         0.90 o                         
  -3   4  17          4.52          4.57         0.86 o                         
  -2   4  17          2.75          2.39         0.92 o                         
  -1   4  17          7.24          6.56         1.05 o                         
   0   4  17          1.60          1.54         1.07 o                         
   1   4  17          7.10          7.65         1.14 o                         
   2   4  17          2.70          3.57         0.84 o                         
   3   4  17          4.87          5.59         1.03 o                         
   4   4  17          0.22         -0.77         0.77 o                         
  -3   5  17          6.77          7.51         0.86 o                         
  -2   5  17         48.45         44.63         1.57 o                         
  -1   5  17          0.21         -0.32         0.85 o                         
   0   5  17          9.68          9.36         0.97 o                         
   1   5  17          0.31          1.00         0.99 o                         
   2   5  17         47.71         44.62         1.58 o                         
   3   5  17          6.54          5.84         1.12 o                         
  -3   6  17          3.06          1.76         0.83 o                         
  -2   6  17          8.14          5.84         0.96 o                         
  -1   6  17         10.17         10.60         1.09 o                         
   0   6  17          2.50          3.21         0.84 o                         
   1   6  17          9.87          9.59         0.95 o                         
   2   6  17          7.95          6.67         1.06 o                         
   3   6  17          2.95          2.28         1.00 o                         
  -2   7  17          2.32          1.77         0.92 o                         
  -1   7  17          2.74          3.01         1.03 o                         
   0   7  17         35.55         34.17         1.53 o                         
   1   7  17          2.57          2.51         0.87 o                         
   2   7  17          2.32          2.02         0.79 o                         
  -1   8  17          8.50          4.07         0.98 o                         
   0   8  17          0.77          1.45         1.08 o                         
   1   8  17          8.72          5.73         1.37 o                         
   0   0  18        171.89        174.24        13.04 o                         
   1   0  18         10.62          9.19         1.18 o                         
   2   0  18         26.76         27.06         1.48 o                         
   3   0  18          6.23          5.43         1.02 o                         
   4   0  18          1.33          0.50         0.99 o                         
  -4   1  18          5.47          2.82         0.91 o                         
  -3   1  18         17.38         17.19         1.18 o                         
  -2   1  18          5.26          4.59         1.04 o                         
  -1   1  18         34.37         35.38         1.69 o                         
   0   1  18        410.81        466.31         9.18 o                         
   1   1  18         35.02         37.72         1.61 o                         
   2   1  18          5.36          5.72         1.08 o                         
   3   1  18         17.55         19.60         1.32 o                         
   4   1  18          5.49          3.88         1.04 o                         
  -4   2  18          5.65          5.18         1.26 o                         
  -3   2  18         10.33          8.98         1.16 o                         
  -2   2  18         18.54         14.49         1.18 o                         
  -1   2  18         42.64         48.43         1.88 o                         
   0   2  18        204.18        212.30         3.97 o                         
   1   2  18         42.35         45.48         1.77 o                         
   2   2  18         18.58         18.92         1.44 o                         
   3   2  18         10.25          7.72         0.93 o                         
   4   2  18          5.51          4.80         1.31 o                         
  -4   3  18          6.32          5.36         1.65 o                         
  -3   3  18          0.02         -0.24         1.09 o                         
  -2   3  18          8.42          8.00         1.04 o                         
  -1   3  18         38.34         40.84         1.64 o                         
   0   3  18         11.87          9.99         1.14 o                         
   1   3  18         37.55         46.49         2.03 o                         
   2   3  18          8.79          9.71         1.17 o                         
   3   3  18          0.01         -0.26         0.86 o                         
  -3   4  18          6.51          4.40         0.81 o                         
  -2   4  18          3.01          2.74         0.88 o                         
  -1   4  18         24.83         31.14         1.52 o                         
   0   4  18         11.68         13.18         1.23 o                         
   1   4  18         25.05         29.41         1.52 o                         
   2   4  18          3.03          3.65         0.87 o                         
   3   4  18          6.64          6.85         0.92 o                         
  -3   5  18          5.48          1.56         1.04 o                         
  -2   5  18         14.95         14.77         1.29 o                         
  -1   5  18          6.72          6.68         0.94 o                         
   0   5  18         11.43         11.82         0.99 o                         
   1   5  18          6.36          7.53         0.90 o                         
   2   5  18         15.01         16.92         1.37 o                         
   3   5  18          5.53          2.93         1.06 o                         
  -2   6  18          1.11         -0.02         0.91 o                         
  -1   6  18          2.03          3.65         1.00 o                         
   0   6  18          1.01          1.07         0.99 o                         
   1   6  18          2.09          2.77         0.86 o                         
   2   6  18          1.15          0.83         0.85 o                         
  -1   7  18          3.58          2.78         1.10 o                         
   0   7  18         13.01         11.10         1.19 o                         
   1   7  18          3.57          3.13         0.90 o                         
   1   0  19          0.07          0.37         0.90 o                         
   2   0  19         24.77         26.90         1.27 o                         
   3   0  19          3.40          3.20         0.86 o                         
  -3   1  19          8.94          7.76         1.44 o                         
  -2   1  19          3.55          2.46         0.87 o                         
  -1   1  19         29.10         29.16         1.70 o                         
   0   1  19         56.84         61.17         2.10 o                         
   1   1  19         28.35         27.92         1.54 o                         
   2   1  19          3.31          0.27         0.91 o                         
   3   1  19          9.35          9.16         1.03 o                         
  -3   2  19         11.68         10.22         1.32 o                         
  -2   2  19          7.74          8.11         1.19 o                         
  -1   2  19         42.28         44.02         1.63 o                         
   0   2  19         24.34         21.62         1.31 o                         
   1   2  19         42.03         47.03         2.53 o                         
   2   2  19          7.88          9.15         1.12 o                         
   3   2  19         11.67         10.30         1.27 o                         
  -3   3  19          5.57          3.34         1.11 o                         
  -2   3  19         13.17         11.14         1.57 o                         
  -1   3  19         16.60         18.12         1.19 o                         
   0   3  19         30.24         37.02         1.52 o                         
   1   3  19         17.39         20.58         1.42 o                         
   2   3  19         13.25         11.39         1.14 o                         
   3   3  19          5.36          5.10         1.27 o                         
  -3   4  19          3.81         -0.18         1.48 o                         
  -2   4  19          2.28          1.50         0.88 o                         
  -1   4  19         91.74         90.51         2.80 o                         
   0   4  19         64.35         64.00         2.75 o                         
   1   4  19         91.89        101.68         2.67 o                         
   2   4  19          2.12          0.92         1.00 o                         
  -2   5  19          3.93          3.60         1.05 o                         
  -1   5  19         11.05         10.54         1.00 o                         
   0   5  19          0.33          0.42         1.00 o                         
   1   5  19         10.89         12.16         1.17 o                         
   2   5  19          3.83          4.23         1.21 o                         
  -1   6  19         13.79         13.18         1.11 o                         
   0   6  19          1.32          1.00         0.84 o                         
   1   6  19         13.69         11.65         1.18 o                         
   0   0  20         16.31         13.20         1.68 o                         
   1   0  20          4.95          6.89         1.26 o                         
   2   0  20          3.25          3.11         0.97 o                         
   3   0  20          1.92          1.78         1.39 o                         
  -3   1  20         22.61         15.80         2.53 o                         
  -2   1  20          2.35          1.56         0.86 o                         
  -1   1  20         17.38         14.26         1.15 o                         
   0   1  20         14.88         16.25         1.26 o                         
   1   1  20         17.33         15.56         1.42 o                         
   2   1  20          2.44          2.51         0.97 o                         
  -2   2  20          9.47          8.59         0.92 o                         
  -1   2  20         10.53         12.38         1.13 o                         
   0   2  20          0.11          2.36         0.89 o                         
   1   2  20         10.47         12.62         1.20 o                         
   2   2  20          9.24          9.84         1.02 o                         
  -2   3  20          1.02          0.47         0.77 o                         
  -1   3  20         39.98         36.50         1.47 o                         
   0   3  20         41.31         41.16         1.60 o                         
   1   3  20         41.12         35.97         1.97 o                         
   2   3  20          1.17         -0.12         1.00 o                         
  -2   4  20         13.94          8.47         2.40 o                         
  -1   4  20         45.69         35.93         1.82 o                         
   0   4  20          3.95          2.98         0.94 o                         
   1   4  20         44.50         40.51         1.89 o                         
   2   4  20         14.37          8.32         1.41 o                         
  -1   5  20         10.99          7.58         1.87 o                         
   0   5  20          1.69          1.26         0.87 o                         
   1   5  20         10.94          5.80         0.98 o                         
   1   0  21         11.97          9.32         1.16 o                         
   2   0  21         15.56         12.61         1.34 o                         
  -2   1  21          0.52          0.01         1.09 o                         
  -1   1  21          1.37          1.16         1.20 o                         
   0   1  21          0.70          1.92         0.94 o                         
   1   1  21          1.30          0.69         0.96 o                         
   2   1  21          0.60          1.17         1.67 o                         
  -2   2  21          0.54         -0.18         1.45 o                         
  -1   2  21          7.85          4.51         0.99 o                         
   0   2  21          1.92          1.89         0.81 o                         
   1   2  21          7.54          5.69         1.03 o                         
  -1   3  21         26.53         15.15         2.47 o                         
   0   3  21         29.65         20.30         1.54 o                         
   1   3  21         26.79         20.97         1.81 o                         
                                                                                
