# Supplementary material for: Single-crystal quality data from polycrystalline samples: finding the needle in the haystack
Source: IUCrJ. 2023 Oct 11;10(Pt 6):720–8. doi: 10.1107/S2052252523008163 (PMC10619455; doi:10.1107/S2052252523008163)
Supplement: Supplementary file 4 [file m-10-00720-exp_3163sup4.hkl]

data_exp_3163                                                                   
_shelx_title ' p-xylene:pentafluorobenzene'                                     
_shelx_refln_list_code          4                                               
_shelx_F_calc_maximum       41.45                                               
_exptl_crystal_F_000       140.00                                               
_reflns_d_resolution_high  0.8104                                               
                                                                                
loop_                                                                           
 _space_group_symop_operation_xyz                                               
 'x, y, z'                                                                      
 '-x, -y, -z'                                                                   
                                                                                
_cell_length_a     6.3499                                                       
_cell_length_b     7.2178                                                       
_cell_length_c     7.3804                                                       
_cell_angle_alpha 108.087                                                       
_cell_angle_beta   93.949                                                       
_cell_angle_gamma  98.796                                                       
                                                                                
_shelx_F_squared_multiplier     1.000                                           
                                                                                
loop_                                                                           
 _refln_index_h                                                                 
 _refln_index_k                                                                 
 _refln_index_l                                                                 
 _refln_F_squared_calc                                                          
 _refln_F_squared_meas                                                          
 _refln_F_squared_sigma                                                         
 _refln_observed_status                                                         
   1   0   0        636.78        693.36         8.30 o                         
   2   0   0        231.73        219.80        13.39 o                         
   3   0   0         45.72         51.48         1.71 o                         
   4   0   0         69.31         78.59         1.71 o                         
   5   0   0         13.77         14.48         0.64 o                         
   6   0   0          0.00          0.04         0.03 o                         
   7   0   0          0.07          0.04         0.03 o                         
  -7   1   0          2.14          2.69         0.22 o                         
  -6   1   0          2.04          2.58         0.21 o                         
  -5   1   0          9.92          9.59         0.41 o                         
  -4   1   0         45.60         57.46         1.25 o                         
  -3   1   0         35.13         30.98         0.68 o                         
  -2   1   0         85.83         87.34         1.37 o                         
   1   1   0         75.89         64.44         1.65 o                         
   2   1   0          1.71          1.12         0.17 o                         
   3   1   0        262.36        255.60        11.46 o                         
   4   1   0         28.33         25.18         1.45 o                         
   5   1   0         68.20         83.08         4.10 o                         
   6   1   0          2.57          3.16         0.27 o                         
   7   1   0          0.43          0.42         0.10 o                         
  -7   2   0          6.78          6.45         0.34 o                         
  -6   2   0         45.06         51.06         1.34 o                         
  -5   2   0         41.31         45.95         1.16 o                         
  -4   2   0         69.18         79.87         1.20 o                         
  -3   2   0        102.14        108.06         1.44 o                         
  -2   2   0        356.19        380.68         8.94 o                         
  -1   2   0        109.98        113.07         1.25 o                         
   0   2   0        255.81        290.92        13.09 o                         
   1   2   0         20.18         18.06         0.75 o                         
   2   2   0          0.89          0.33         0.06 o                         
   3   2   0         59.97         65.14         2.63 o                         
   4   2   0         43.65         46.27         1.18 o                         
   5   2   0          0.05          0.12         0.07 o                         
   6   2   0          1.26          1.68         0.24 o                         
   7   2   0          0.03          0.07         0.03 o                         
  -7   3   0          4.73          4.92         0.31 o                         
  -6   3   0          8.01          8.73         0.40 o                         
  -5   3   0          2.81          3.95         0.19 o                         
  -4   3   0         16.41         14.24         0.39 o                         
  -3   3   0         73.50         82.37         1.23 o                         
  -2   3   0        104.55        104.66         3.27 o                         
  -1   3   0         80.83         71.81         0.81 o                         
   0   3   0        179.00        174.51         4.35 o                         
   1   3   0        185.13        204.66         3.37 o                         
   2   3   0         34.27         29.96         1.51 o                         
   3   3   0          1.61          1.36         0.16 o                         
   4   3   0          6.35          6.03         0.37 o                         
   5   3   0          0.94          0.76         0.16 o                         
   6   3   0          0.64          1.31         0.19 o                         
  -7   4   0          1.14          1.60         0.20 o                         
  -6   4   0          0.52          0.35         0.09 o                         
  -5   4   0         17.83         19.64         0.53 o                         
  -4   4   0        192.51        201.94         1.98 o                         
  -3   4   0          8.95         12.71         0.38 o                         
  -2   4   0         44.38         54.55         0.98 o                         
  -1   4   0         25.07         30.45         0.78 o                         
   0   4   0         86.19         96.31         2.13 o                         
   1   4   0          1.33          0.66         0.16 o                         
   2   4   0          1.15          1.19         0.15 o                         
   3   4   0         22.92         21.29         1.01 o                         
   4   4   0          2.49          3.38         0.30 o                         
   5   4   0          0.32          0.46         0.11 o                         
  -7   5   0          0.11          0.05         0.04 o                         
  -6   5   0          0.15          0.10         0.04 o                         
  -5   5   0          0.08          0.43         0.15 o                         
  -4   5   0          1.96          2.32         0.18 o                         
  -3   5   0          3.41          4.02         0.23 o                         
  -2   5   0         16.79         20.30         0.64 o                         
  -1   5   0          0.34          0.41         0.07 o                         
   0   5   0         89.14         87.82         2.25 o                         
   1   5   0         50.49         42.12         1.20 o                         
   2   5   0          2.26          0.88         0.22 o                         
   3   5   0          0.29          0.54         0.16 o                         
   4   5   0          0.82          0.93         0.19 o                         
   5   5   0          0.51          0.97         0.16 o                         
  -6   6   0          1.83          1.68         0.23 o                         
  -5   6   0          1.50          0.98         0.20 o                         
  -4   6   0          1.38          0.99         0.19 o                         
  -3   6   0         24.60         23.14         0.92 o                         
  -2   6   0         37.77         39.33         1.56 o                         
  -1   6   0          3.19          3.86         0.28 o                         
   0   6   0          5.83          5.81         0.49 o                         
   1   6   0          2.45          1.75         0.30 o                         
   2   6   0          0.79          0.33         0.17 o                         
   3   6   0          0.08          0.30         0.14 o                         
   4   6   0          0.56          0.63         0.20 o                         
  -5   7   0          0.01          0.09         0.08 o                         
  -4   7   0          4.01          4.60         0.71 o                         
  -3   7   0          2.96          3.14         0.43 o                         
  -2   7   0          0.32          0.62         0.20 o                         
  -1   7   0          0.20          0.09         0.04 o                         
   0   7   0          0.81          0.65         0.19 o                         
   1   7   0          0.12          0.04         0.10 o                         
   2   7   0          0.21          0.38         0.14 o                         
   3   7   0          0.39          1.14         0.24 o                         
  -3   8   0          0.73          0.14         0.06 o                         
  -2   8   0          1.00          0.51         0.20 o                         
  -1   8   0          0.09          0.07         0.05 o                         
   0   8   0          0.06          0.03         0.03 o                         
  -1  -8   1          0.00          0.03         0.07 o                         
   0  -8   1          1.87          1.87         0.28 o                         
   1  -8   1          1.48          0.81         0.41 o                         
   2  -8   1          0.28          0.16         0.14 o                         
   3  -8   1          0.44          0.17         0.06 o                         
   4  -8   1          0.39          0.42         0.47 o                         
  -3  -7   1          0.40          0.68         0.18 o                         
  -2  -7   1          0.00          0.03         0.05 o                         
  -1  -7   1          2.66          2.01         0.34 o                         
   0  -7   1          4.21          3.17         0.37 o                         
   1  -7   1          1.69          2.00         0.42 o                         
   2  -7   1          8.37          6.72         0.57 o                         
   3  -7   1          2.80          2.67         0.33 o                         
   4  -7   1          0.80          0.73         0.14 o                         
   5  -7   1          6.30          5.53         0.40 o                         
  -4  -6   1          0.01          0.08         0.03 o                         
  -3  -6   1          0.01          0.14         0.08 o                         
  -2  -6   1          4.96          3.83         0.46 o                         
  -1  -6   1         15.47         12.62         1.02 o                         
   0  -6   1         22.76         20.97         1.00 o                         
   1  -6   1          9.90         11.74         0.89 o                         
   2  -6   1        136.28        139.56         6.87 o                         
   3  -6   1          6.94          5.01         0.37 o                         
   4  -6   1          8.27          8.33         0.44 o                         
   5  -6   1          6.11          4.85         0.35 o                         
   6  -6   1          0.00          0.05         0.03 o                         
  -5  -5   1          0.05          0.10         0.04 o                         
  -4  -5   1          2.15          1.20         0.24 o                         
  -3  -5   1         12.17         10.35         1.97 o                         
  -2  -5   1          1.27          1.40         0.16 o                         
  -1  -5   1          0.00         -0.02         0.04 o                         
   0  -5   1          1.62          1.34         0.18 o                         
   1  -5   1          0.86          0.70         0.08 o                         
   2  -5   1          6.29          7.32         0.30 o                         
   3  -5   1          1.28          1.57         0.14 o                         
   4  -5   1         29.94         29.76         0.57 o                         
   5  -5   1         72.92         75.31         1.52 o                         
   6  -5   1          0.15          0.22         0.05 o                         
   7  -5   1          3.31          3.00         0.39 o                         
  -5  -4   1          0.12          0.01         0.04 o                         
  -4  -4   1         58.19         54.27         1.83 o                         
  -3  -4   1         22.19         22.18         1.23 o                         
  -2  -4   1         18.10         18.38         0.87 o                         
  -1  -4   1         25.89         27.31         1.58 o                         
   0  -4   1         68.63         72.63         1.76 o                         
   1  -4   1         26.62         26.85         0.83 o                         
   2  -4   1          1.28          1.07         0.14 o                         
   3  -4   1          0.05          0.13         0.04 o                         
   4  -4   1          2.49          2.81         0.17 o                         
   5  -4   1         48.01         46.70         0.79 o                         
   6  -4   1          0.00          0.01         0.02 o                         
   7  -4   1          0.04          0.12         0.03 o                         
  -6  -3   1          0.40          0.38         0.08 o                         
  -5  -3   1          0.01         -0.01         0.04 o                         
  -4  -3   1          4.21          3.32         0.41 o                         
  -3  -3   1         12.73         11.99         0.91 o                         
  -2  -3   1         68.46         69.63         5.57 o                         
  -1  -3   1         43.83         39.25         1.03 o                         
   0  -3   1          0.15          0.24         0.06 o                         
   1  -3   1        829.50        847.68        11.27 o                         
   2  -3   1        111.28        111.45         2.37 o                         
   3  -3   1        108.93        112.69         1.78 o                         
   4  -3   1         11.11         13.02         0.36 o                         
   5  -3   1          7.07          8.54         0.33 o                         
   6  -3   1         13.05         12.41         0.48 o                         
   7  -3   1          0.01          0.02         0.03 o                         
  -7  -2   1          0.03          0.06         0.02 o                         
  -6  -2   1         13.06         15.74         0.66 o                         
  -5  -2   1          8.69          8.22         0.45 o                         
  -4  -2   1         20.40         20.21         0.71 o                         
  -3  -2   1          7.70          8.06         0.78 o                         
  -2  -2   1        462.97        424.88         5.93 o                         
  -1  -2   1        171.10        166.66         5.40 o                         
   0  -2   1          4.66          3.59         0.19 o                         
   1  -2   1         82.62         76.52         1.51 o                         
   2  -2   1        108.94         97.35         1.15 o                         
   3  -2   1         45.52         48.99         1.58 o                         
   4  -2   1          0.01          0.06         0.03 o                         
   5  -2   1        159.35        160.88         4.07 o                         
   6  -2   1         43.68         44.36         1.30 o                         
   7  -2   1          0.02          0.11         0.03 o                         
  -7  -1   1          0.19          0.04         0.02 o                         
  -6  -1   1         31.01         36.70         2.03 o                         
  -5  -1   1          0.10          0.06         0.05 o                         
  -4  -1   1         27.36         27.64         0.82 o                         
  -3  -1   1         72.98         69.55         4.96 o                         
  -2  -1   1        107.17         90.97         2.26 o                         
  -1  -1   1          5.71          5.69         0.36 o                         
   0  -1   1         22.00         18.47         0.54 o                         
   1  -1   1        433.22        440.20         4.44 o                         
   2  -1   1        827.88        735.67        22.26 o                         
   3  -1   1        161.33        164.78         2.58 o                         
   4  -1   1         14.49         13.42         0.59 o                         
   5  -1   1         40.17         40.26         1.63 o                         
   6  -1   1          0.04          0.06         0.03 o                         
   7  -1   1          0.67          0.42         0.07 o                         
  -7   0   1          0.87          0.75         0.11 o                         
  -6   0   1          3.04          3.64         0.28 o                         
  -5   0   1          0.02          0.04         0.05 o                         
  -4   0   1         46.98         55.91         2.84 o                         
  -3   0   1         44.29         32.55         1.41 o                         
  -2   0   1          2.39          1.60         0.29 o                         
  -1   0   1        155.32        156.67        11.25 o                         
   1   0   1         58.22         42.83         1.80 o                         
   2   0   1         35.49         35.18         3.82 o                         
   3   0   1        157.67        150.01         7.10 o                         
   4   0   1          0.01          0.14         0.04 o                         
   5   0   1         10.74          9.69         0.44 o                         
   6   0   1         10.36         10.41         0.81 o                         
   7   0   1          6.00          9.03         0.57 o                         
  -7   1   1          1.39          1.33         0.13 o                         
  -6   1   1         59.36         67.98         1.96 o                         
  -5   1   1          0.78          0.57         0.11 o                         
  -4   1   1         46.19         51.15         1.63 o                         
  -3   1   1        487.54        476.97         5.84 o                         
  -2   1   1        256.74        240.53         3.00 o                         
  -1   1   1         45.06         43.71         1.52 o                         
   0   1   1         10.85         10.71         0.59 o                         
   1   1   1         39.78         40.43         1.60 o                         
   2   1   1          0.07          0.02         0.04 o                         
   3   1   1         35.73         39.12         1.77 o                         
   4   1   1          0.77          0.98         0.12 o                         
   5   1   1         52.00         50.34         1.99 o                         
   6   1   1          4.44          5.16         0.42 o                         
   7   1   1          0.62          1.18         0.11 o                         
  -7   2   1         14.40         13.58         0.39 o                         
  -6   2   1         82.46         86.57         2.58 o                         
  -5   2   1          0.48          0.51         0.06 o                         
  -4   2   1          2.16          2.49         0.21 o                         
  -3   2   1        140.91        141.03         2.16 o                         
  -2   2   1          1.33          1.91         0.12 o                         
  -1   2   1        155.08        146.55         1.17 o                         
   0   2   1        222.88        217.03         2.60 o                         
   1   2   1        488.77        532.19         3.84 o                         
   2   2   1         67.29         79.75         4.79 o                         
   3   2   1         37.58         40.08         1.39 o                         
   4   2   1          5.05          3.73         0.37 o                         
   5   2   1         15.44         14.03         1.07 o                         
   6   2   1          0.03          0.03         0.09 o                         
  -7   3   1          1.66          1.00         0.13 o                         
  -6   3   1          0.08          0.10         0.06 o                         
  -5   3   1          6.04          6.53         0.31 o                         
  -4   3   1         19.99         22.44         0.68 o                         
  -3   3   1         69.93         71.02         1.02 o                         
  -2   3   1        357.77        337.41         3.06 o                         
  -1   3   1         18.12         19.15         0.99 o                         
   0   3   1        165.86        168.61         2.17 o                         
   1   3   1          2.21          2.22         0.21 o                         
   2   3   1         11.74         16.42         4.61 o                         
   3   3   1         33.84         33.36         0.97 o                         
   4   3   1          6.56          5.61         0.44 o                         
   5   3   1          0.18          0.07         0.06 o                         
   6   3   1          0.73          1.89         0.26 o                         
  -7   4   1          0.95          1.02         0.12 o                         
  -6   4   1         24.39         22.20         0.65 o                         
  -5   4   1         22.91         23.18         0.66 o                         
  -4   4   1          0.05          0.00         0.04 o                         
  -3   4   1          5.39          5.84         0.24 o                         
  -2   4   1          0.19          0.34         0.08 o                         
  -1   4   1         27.44         31.80         1.06 o                         
   0   4   1          3.87          4.09         0.43 o                         
   1   4   1         12.06         14.54         0.64 o                         
   2   4   1         15.64         16.88         1.02 o                         
   3   4   1         75.26         80.73         2.42 o                         
   4   4   1          0.29          0.02         0.02 o                         
   5   4   1          0.00          0.06         0.03 o                         
  -6   5   1         23.72         20.70         0.60 o                         
  -5   5   1         32.53         31.49         0.88 o                         
  -4   5   1          1.96          2.50         0.19 o                         
  -3   5   1         28.14         29.29         1.26 o                         
  -2   5   1         27.14         29.15         0.75 o                         
  -1   5   1          0.23          0.21         0.06 o                         
   0   5   1          1.21          1.88         0.23 o                         
   1   5   1          7.92          7.43         0.50 o                         
   2   5   1          1.06          0.84         0.14 o                         
   3   5   1          0.53          0.16         0.06 o                         
   4   5   1          0.09          0.13         0.05 o                         
  -6   6   1          0.02          0.21         0.10 o                         
  -5   6   1          0.21          0.22         0.06 o                         
  -4   6   1          1.79          0.92         0.23 o                         
  -3   6   1         71.44         65.59         5.90 o                         
  -2   6   1         12.55         12.66         0.68 o                         
  -1   6   1         21.72         21.69         1.06 o                         
   0   6   1         19.81         17.02         0.95 o                         
   1   6   1          5.59          4.68         0.57 o                         
   2   6   1          0.00         -0.01         0.03 o                         
   3   6   1          0.00          0.01         0.02 o                         
  -5   7   1          0.53          0.47         0.13 o                         
  -4   7   1          0.03          0.06         0.11 o                         
  -3   7   1          0.78          0.36         0.13 o                         
  -2   7   1          0.14          0.18         0.08 o                         
  -1   7   1          0.01          0.00         0.08 o                         
   0   7   1          0.28          0.26         0.10 o                         
   1   7   1          0.00          0.12         0.12 o                         
   2   7   1          0.52          0.97         0.34 o                         
  -2   8   1          0.53          0.44         0.18 o                         
  -1   8   1          1.54          2.07         0.36 o                         
  -2  -8   2          0.07          0.00         0.06 o                         
  -1  -8   2          0.03         -0.07         0.09 o                         
   0  -8   2          0.01          0.05         0.08 o                         
   1  -8   2          1.07          0.56         0.83 o                         
   2  -8   2          3.02          1.55         0.94 o                         
   3  -8   2          4.46          3.54         0.35 o                         
   4  -8   2          1.52          1.67         0.20 o                         
  -3  -7   2          0.09          0.07         0.08 o                         
  -2  -7   2          0.32          0.19         0.12 o                         
  -1  -7   2          1.19          1.41         0.21 o                         
   0  -7   2          0.04         -0.03         0.04 o                         
   1  -7   2          0.87          0.72         0.14 o                         
   2  -7   2          0.74          0.35         0.15 o                         
   3  -7   2          2.47          3.32         0.32 o                         
   4  -7   2          0.00          0.20         0.10 o                         
   5  -7   2          0.64          0.72         0.67 o                         
  -4  -6   2          0.17          0.29         0.09 o                         
  -3  -6   2          0.90          0.59         0.15 o                         
  -2  -6   2          1.19          0.74         0.15 o                         
  -1  -6   2         23.25         23.33         1.18 o                         
   0  -6   2         12.13         13.20         0.64 o                         
   1  -6   2         39.22         45.12         2.58 o                         
   2  -6   2         51.25         63.44         1.11 o                         
   3  -6   2          0.75          0.65         0.09 o                         
   4  -6   2          4.38          4.13         0.25 o                         
   5  -6   2          1.76          2.70         0.26 o                         
   6  -6   2          0.60          0.31         0.07 o                         
  -5  -5   2          0.23          0.29         0.05 o                         
  -4  -5   2          1.89          2.35         0.34 o                         
  -3  -5   2          0.03          0.01         0.07 o                         
  -2  -5   2         21.77         18.77         0.72 o                         
  -1  -5   2         55.73         64.21         5.29 o                         
   0  -5   2          8.83         11.13         0.43 o                         
   1  -5   2          0.73          0.69         0.10 o                         
   2  -5   2          1.97          2.34         0.16 o                         
   3  -5   2         18.04         19.44         0.55 o                         
   4  -5   2         15.37         15.62         0.45 o                         
   5  -5   2          0.00          0.04         0.04 o                         
   6  -5   2          0.40          0.25         0.05 o                         
  -6  -4   2          0.02          0.03         0.03 o                         
  -5  -4   2          0.70          0.70         0.13 o                         
  -4  -4   2         12.76         13.88         1.17 o                         
  -3  -4   2          0.00          0.01         0.04 o                         
  -2  -4   2         12.15         13.11         0.67 o                         
  -1  -4   2        144.91        146.16         8.31 o                         
   0  -4   2          7.87          9.87         0.33 o                         
   1  -4   2          9.31         11.66         0.43 o                         
   2  -4   2         79.30         85.68         5.95 o                         
   3  -4   2        177.93        160.48         7.27 o                         
   4  -4   2         47.37         48.42         1.18 o                         
   5  -4   2          0.22         -0.01         0.03 o                         
   6  -4   2          1.29          2.09         0.17 o                         
   7  -4   2          5.53          4.40         0.24 o                         
  -6  -3   2          0.62          0.73         0.14 o                         
  -5  -3   2          2.53          2.54         0.29 o                         
  -4  -3   2          1.13          0.85         0.16 o                         
  -3  -3   2         15.85         14.95         0.78 o                         
  -2  -3   2         22.40         23.12         0.78 o                         
  -1  -3   2        128.89        133.06         1.80 o                         
   0  -3   2         28.00         17.73         0.97 o                         
   1  -3   2        101.50         96.09         1.50 o                         
   2  -3   2        286.34        274.51         7.69 o                         
   3  -3   2         11.24         14.47         0.70 o                         
   4  -3   2          0.51          0.37         0.07 o                         
   5  -3   2         52.59         57.47         1.07 o                         
   6  -3   2          2.08          2.08         0.16 o                         
   7  -3   2          3.20          1.93         0.14 o                         
  -7  -2   2          1.08          2.26         0.19 o                         
  -6  -2   2          0.22          0.24         0.12 o                         
  -5  -2   2         47.77         54.03         2.44 o                         
  -4  -2   2         18.20         17.05         0.77 o                         
  -3  -2   2          2.00          3.18         0.35 o                         
  -2  -2   2         17.28         11.52         0.45 o                         
  -1  -2   2        141.55        136.59         9.04 o                         
   0  -2   2         42.32         40.00         5.20 o                         
   1  -2   2        224.95        227.54         3.66 o                         
   2  -2   2         20.69         19.14         0.76 o                         
   3  -2   2         70.74         64.76         1.49 o                         
   4  -2   2         13.10          9.70         0.45 o                         
   5  -2   2         95.84         98.76         1.14 o                         
   6  -2   2          6.66          6.93         0.34 o                         
   7  -2   2          1.71          1.57         0.16 o                         
  -7  -1   2          1.19          1.87         0.21 o                         
  -6  -1   2         18.17         23.24         1.94 o                         
  -5  -1   2         14.15         15.33         1.06 o                         
  -4  -1   2        105.82        100.89         4.20 o                         
  -3  -1   2         36.85         38.65         4.72 o                         
  -2  -1   2         69.25         58.26         2.50 o                         
  -1  -1   2       1718.34       1841.15        20.91 o                         
   1  -1   2         42.52         51.01         1.10 o                         
   2  -1   2         27.33         19.09         0.70 o                         
   3  -1   2         73.86         64.25        11.50 o                         
   4  -1   2          0.77          1.02         0.18 o                         
   5  -1   2          1.74          2.31         0.18 o                         
   6  -1   2          1.41          1.53         0.17 o                         
   7  -1   2          0.44          0.77         0.09 o                         
  -7   0   2          0.07          0.01         0.02 o                         
  -6   0   2          3.96          3.72         0.42 o                         
  -5   0   2         17.60         18.33         0.95 o                         
  -4   0   2          5.24          5.58         0.64 o                         
  -3   0   2         17.42         17.95         1.14 o                         
  -2   0   2         25.70         23.86         1.23 o                         
   1   0   2        285.02        318.19        14.89 o                         
   2   0   2        119.67        119.32         1.41 o                         
   4   0   2         48.38         38.94         1.31 o                         
   5   0   2          1.06          1.59         0.21 o                         
   6   0   2          0.03          0.01         0.02 o                         
   7   0   2          0.85          1.46         0.12 o                         
  -7   1   2          0.81          0.79         0.09 o                         
  -6   1   2         20.27         21.49         0.65 o                         
  -5   1   2          9.14          9.25         0.47 o                         
  -4   1   2          0.19          0.35         0.09 o                         
  -3   1   2         47.84         39.97         1.47 o                         
  -2   1   2         10.98          8.81         0.52 o                         
  -1   1   2         18.92         18.91         1.24 o                         
   0   1   2         50.18         54.51         1.22 o                         
   1   1   2         51.84         54.33         3.76 o                         
   2   1   2        195.32        206.29         2.57 o                         
   3   1   2          6.42          5.31         1.13 o                         
   4   1   2         96.03         88.96         4.65 o                         
   5   1   2          3.13          3.39         0.30 o                         
   6   1   2          0.48          0.58         0.09 o                         
  -7   2   2          6.15          5.83         0.27 o                         
  -6   2   2         23.88         26.48         0.87 o                         
  -5   2   2         10.92         11.85         0.43 o                         
  -4   2   2         49.81         49.43         0.87 o                         
  -3   2   2        144.75        147.28         4.95 o                         
  -2   2   2          2.26          3.63         0.21 o                         
  -1   2   2         88.14         95.58         1.42 o                         
   0   2   2         10.38         14.57         1.50 o                         
   1   2   2          0.20          0.67         0.09 o                         
   2   2   2         71.01         74.86         1.84 o                         
   3   2   2         16.54         17.30         0.75 o                         
   4   2   2          0.01          0.21         0.16 o                         
   5   2   2          0.64          0.48         0.11 o                         
   6   2   2          0.12          0.12         0.04 o                         
  -7   3   2          0.16          0.12         0.05 o                         
  -6   3   2          1.42          1.74         0.16 o                         
  -5   3   2         42.96         43.28         1.00 o                         
  -4   3   2          0.49          0.37         0.06 o                         
  -3   3   2         64.10         68.28         0.95 o                         
  -2   3   2          9.50          6.01         0.53 o                         
  -1   3   2         92.80        101.77         5.21 o                         
   0   3   2        154.54        178.77         2.45 o                         
   1   3   2         26.02         30.53         1.53 o                         
   2   3   2          7.74          7.49         0.48 o                         
   3   3   2         17.02         16.19         1.00 o                         
   4   3   2          0.66          0.47         0.15 o                         
   5   3   2          0.61          1.02         0.19 o                         
   6   3   2          0.64          2.21         0.33 o                         
  -7   4   2          0.33          0.16         0.06 o                         
  -6   4   2          1.64          1.41         0.16 o                         
  -5   4   2         58.71         60.56         1.38 o                         
  -4   4   2          0.88          1.00         0.14 o                         
  -3   4   2         11.28         11.91         0.96 o                         
  -2   4   2         10.24         11.50         0.49 o                         
  -1   4   2          9.13          8.76         0.43 o                         
   0   4   2         33.81         33.61         1.23 o                         
   1   4   2          6.34          5.71         0.59 o                         
   2   4   2         10.57         12.70         0.72 o                         
   3   4   2          2.05          2.23         0.28 o                         
   4   4   2          1.04          1.34         0.21 o                         
   5   4   2          0.45          1.72         0.29 o                         
  -6   5   2          0.55          0.66         0.14 o                         
  -5   5   2          0.06          0.03         0.05 o                         
  -4   5   2          6.37          7.14         0.58 o                         
  -3   5   2         37.75         47.40         1.09 o                         
  -2   5   2          1.90          2.35         0.24 o                         
  -1   5   2         32.12         37.16         1.26 o                         
   0   5   2         32.40         30.64         1.96 o                         
   1   5   2          3.43          2.50         0.30 o                         
   2   5   2          0.17          0.08         0.03 o                         
   3   5   2          0.88          0.96         0.14 o                         
   4   5   2          0.37          0.40         0.08 o                         
  -5   6   2          0.88          0.72         0.19 o                         
  -4   6   2          1.49          0.99         0.26 o                         
  -3   6   2          8.36          8.00         0.62 o                         
  -2   6   2          0.36          0.23         0.17 o                         
  -1   6   2          0.18          0.06         0.04 o                         
   0   6   2          1.73          1.85         0.30 o                         
   1   6   2          0.07         -0.02         0.05 o                         
   2   6   2          0.00          0.01         0.02 o                         
   3   6   2          0.63          0.88         0.14 o                         
  -4   7   2          3.63          3.30         0.44 o                         
  -3   7   2          0.99          1.15         0.20 o                         
  -2   7   2          0.08          0.04         0.06 o                         
  -1   7   2          0.20          0.10         0.04 o                         
   0   7   2          0.14          0.08         0.03 o                         
   1   7   2          0.02          0.06         0.09 o                         
  -2  -8   3          0.01          0.07         0.09 o                         
  -1  -8   3          0.27          0.35         0.11 o                         
   0  -8   3          0.47          0.66         0.17 o                         
   1  -8   3          0.09          0.15         0.29 o                         
   2  -8   3          0.11          0.17         0.10 o                         
   3  -8   3          0.05          0.23         0.08 o                         
   4  -8   3          0.61          0.32         0.15 o                         
  -3  -7   3          0.09          0.00         0.07 o                         
  -2  -7   3          3.79          3.59         1.01 o                         
  -1  -7   3          8.64          8.01         0.51 o                         
   0  -7   3          3.66          4.58         0.46 o                         
   1  -7   3         20.52         21.56         2.41 o                         
   2  -7   3         16.23         17.58         0.89 o                         
   3  -7   3          0.12          0.06         0.06 o                         
   4  -7   3          2.75          4.34         0.31 o                         
   5  -7   3          0.82          1.51         0.16 o                         
  -4  -6   3          0.15          0.06         0.06 o                         
  -3  -6   3          0.73          0.64         0.16 o                         
  -2  -6   3          4.58          3.85         0.32 o                         
  -1  -6   3          8.95          8.69         0.52 o                         
   0  -6   3          0.90          1.16         0.27 o                         
   1  -6   3         84.54        110.99         4.87 o                         
   2  -6   3          8.93          8.73         0.47 o                         
   3  -6   3         15.86         17.49         0.72 o                         
   4  -6   3         30.15         31.15         0.78 o                         
   5  -6   3          2.44          1.99         0.17 o                         
   6  -6   3          4.28          4.15         0.24 o                         
  -5  -5   3          2.56          4.05         0.42 o                         
  -4  -5   3         18.72         21.51         3.90 o                         
  -3  -5   3          0.00         -0.02         0.04 o                         
  -2  -5   3          1.32          1.43         0.19 o                         
  -1  -5   3          6.59          7.36         0.56 o                         
   0  -5   3          3.55          4.47         0.28 o                         
   1  -5   3          0.04          0.06         0.04 o                         
   2  -5   3          0.10          0.04         0.02 o                         
   3  -5   3          2.06          1.54         0.13 o                         
   4  -5   3         84.96         85.56         1.26 o                         
   5  -5   3          4.11          3.33         0.20 o                         
   6  -5   3          3.92          3.60         0.22 o                         
  -6  -4   3          0.00          0.00         0.01 o                         
  -5  -4   3         17.63         20.13         2.52 o                         
  -4  -4   3          9.58          9.86         0.79 o                         
  -3  -4   3          4.98          3.73         0.34 o                         
  -2  -4   3          8.93          9.19         0.68 o                         
  -1  -4   3         49.02         50.28         2.10 o                         
   0  -4   3         78.49         74.35         1.74 o                         
   1  -4   3         11.29         10.60         0.64 o                         
   2  -4   3          8.67          9.96         0.64 o                         
   3  -4   3          0.25          0.90         0.38 o                         
   4  -4   3         34.23         32.99         0.91 o                         
   5  -4   3          0.33          0.05         0.04 o                         
   6  -4   3          0.05          0.38         0.07 o                         
   7  -4   3          0.34          0.14         0.08 o                         
  -6  -3   3          1.09          1.54         0.44 o                         
  -5  -3   3          0.05          0.38         0.13 o                         
  -4  -3   3          6.02          4.94         0.50 o                         
  -3  -3   3         67.46         60.82         4.52 o                         
  -2  -3   3          1.26          1.47         0.17 o                         
  -1  -3   3         17.39         17.98         0.84 o                         
   0  -3   3        295.63        253.07        10.81 o                         
   1  -3   3         60.15         59.99         2.84 o                         
   2  -3   3        115.33        101.01         1.96 o                         
   3  -3   3         10.26         10.61         0.38 o                         
   4  -3   3         27.90         27.61         0.65 o                         
   5  -3   3         51.75         47.14         1.29 o                         
   6  -3   3          0.32          0.18         0.05 o                         
   7  -3   3          0.00          0.04         0.02 o                         
  -7  -2   3          4.96          7.45         0.44 o                         
  -6  -2   3          7.56          8.45         1.56 o                         
  -5  -2   3          7.73          8.26         0.61 o                         
  -4  -2   3          3.50          3.19         0.29 o                         
  -3  -2   3         57.76         44.42         1.95 o                         
  -2  -2   3         24.26         22.99         0.78 o                         
  -1  -2   3          7.45          6.76         0.39 o                         
   0  -2   3        109.35         90.62         3.20 o                         
   1  -2   3         19.67         21.39         0.90 o                         
   2  -2   3        249.56        233.82         4.25 o                         
   3  -2   3          0.08          0.27         0.15 o                         
   4  -2   3        101.78         91.44         4.26 o                         
   5  -2   3         56.59         51.51         1.42 o                         
   6  -2   3          0.00          0.05         0.04 o                         
   7  -2   3          0.14          0.56         0.10 o                         
  -7  -1   3          8.83         11.43         0.38 o                         
  -6  -1   3          2.14          2.65         0.34 o                         
  -5  -1   3          9.74         11.12         0.71 o                         
  -4  -1   3         30.92         25.89         1.46 o                         
  -3  -1   3         22.00         17.51         1.44 o                         
  -2  -1   3          3.46          2.18         0.36 o                         
  -1  -1   3        201.18        212.29        13.51 o                         
   0  -1   3        143.39        139.82        16.07 o                         
   1  -1   3        120.83        117.86         5.95 o                         
   2  -1   3         78.68         68.20         2.47 o                         
   3  -1   3         39.52         36.84         6.02 o                         
   4  -1   3          9.15          8.47         0.40 o                         
   5  -1   3          2.81          2.17         0.18 o                         
   6  -1   3          1.11          1.00         0.11 o                         
   7  -1   3          0.62          0.63         0.13 o                         
  -7   0   3          0.08          0.08         0.03 o                         
  -6   0   3          1.66          1.46         0.19 o                         
  -5   0   3          5.31          5.21         0.32 o                         
  -4   0   3         66.76         55.61         6.35 o                         
  -3   0   3          4.46          2.94         0.50 o                         
  -2   0   3          2.14          1.68         0.34 o                         
  -1   0   3         85.89         68.18         1.92 o                         
   0   0   3         92.53         86.81         5.32 o                         
   1   0   3         58.40         63.12         1.81 o                         
   2   0   3        135.55        131.93         2.66 o                         
   3   0   3          0.63          0.04         0.02 o                         
   4   0   3          7.63          5.53         0.37 o                         
   5   0   3         31.10         29.39         1.01 o                         
   6   0   3          3.89          5.75         0.28 o                         
  -7   1   3         34.00         37.53         0.64 o                         
  -6   1   3          9.73         10.66         0.41 o                         
  -5   1   3          1.88          1.97         0.17 o                         
  -4   1   3         62.50         61.91         1.08 o                         
  -3   1   3         52.48         47.01         1.51 o                         
  -2   1   3         17.96         16.53         0.52 o                         
  -1   1   3         25.83         25.41         0.79 o                         
   0   1   3          2.17          2.14         0.16 o                         
   1   1   3         72.51         87.80         5.12 o                         
   2   1   3         15.42         15.77         0.90 o                         
   3   1   3          0.03          0.07         0.07 o                         
   4   1   3         42.86         39.81         1.11 o                         
   5   1   3         10.82         11.44         0.45 o                         
   6   1   3          0.20          0.55         0.09 o                         
  -7   2   3         20.35         19.50         0.52 o                         
  -6   2   3          1.03          1.22         0.14 o                         
  -5   2   3          3.89          4.94         0.24 o                         
  -4   2   3         59.88         60.15         0.90 o                         
  -3   2   3          0.77          0.72         0.10 o                         
  -2   2   3        162.94        155.84         2.36 o                         
  -1   2   3         66.48         61.83         1.17 o                         
   0   2   3         43.43         47.13         1.23 o                         
   1   2   3         43.99         47.44         1.46 o                         
   2   2   3         12.62         12.60         0.51 o                         
   3   2   3          0.09          0.01         0.04 o                         
   4   2   3          6.13          5.15         0.39 o                         
   5   2   3          0.00          0.06         0.02 o                         
   6   2   3          0.09          0.25         0.06 o                         
  -7   3   3          0.05         -0.02         0.02 o                         
  -6   3   3          5.83          5.78         0.32 o                         
  -5   3   3          5.82          5.68         0.31 o                         
  -4   3   3         21.54         21.73         0.87 o                         
  -3   3   3         32.10         31.38         1.31 o                         
  -2   3   3          7.70          8.12         0.42 o                         
  -1   3   3         70.80         77.34         1.84 o                         
   0   3   3          3.17          3.75         0.25 o                         
   1   3   3          3.39          2.70         0.24 o                         
   2   3   3         49.80         46.21         1.85 o                         
   3   3   3         20.15         15.49         0.78 o                         
   4   3   3          0.09          0.10         0.04 o                         
   5   3   3          0.49          1.13         0.16 o                         
  -6   4   3         25.39         22.43         0.65 o                         
  -5   4   3          3.83          3.58         0.25 o                         
  -4   4   3          0.13          0.15         0.09 o                         
  -3   4   3          0.91          1.56         0.22 o                         
  -2   4   3          1.66          2.30         0.28 o                         
  -1   4   3          0.11          0.09         0.06 o                         
   0   4   3          4.65          6.31         0.36 o                         
   1   4   3          0.83          0.94         0.16 o                         
   2   4   3         37.27         37.49         1.92 o                         
   3   4   3          0.30          0.00         0.03 o                         
   4   4   3          0.02          0.00         0.02 o                         
  -5   5   3          0.89          0.73         0.14 o                         
  -4   5   3         21.65         22.38         0.73 o                         
  -3   5   3         36.90         41.89         1.22 o                         
  -2   5   3          0.08          0.17         0.08 o                         
  -1   5   3          8.62          9.20         0.55 o                         
   0   5   3         11.94         13.68         0.66 o                         
   1   5   3          0.25          0.20         0.10 o                         
   2   5   3          0.04          0.03         0.04 o                         
   3   5   3          0.02          0.01         0.01 o                         
  -4   6   3         15.34         12.89         0.80 o                         
  -3   6   3          6.32          6.45         0.50 o                         
  -2   6   3          5.86          5.25         0.41 o                         
  -1   6   3          8.08          8.63         0.50 o                         
   0   6   3          2.29          1.70         0.25 o                         
   1   6   3          0.03          0.08         0.05 o                         
   2   6   3          0.02         -0.04         0.07 o                         
  -2   7   3          0.57          0.50         0.18 o                         
  -1   7   3          0.05         -0.02         0.05 o                         
  -2  -8   4          0.09          0.05         0.14 o                         
  -1  -8   4          0.06         -0.01         0.05 o                         
   0  -8   4          0.39          1.05         0.32 o                         
   1  -8   4          1.47          1.68         0.64 o                         
   2  -8   4          4.53          5.18         0.77 o                         
   3  -8   4          1.16          1.52         0.26 o                         
  -3  -7   4          0.38          0.48         0.22 o                         
  -2  -7   4          0.27          0.25         0.10 o                         
  -1  -7   4          0.74          0.50         0.12 o                         
   0  -7   4          4.78          5.98         0.50 o                         
   1  -7   4         10.68          9.49         3.30 o                         
   2  -7   4          0.05          0.25         0.11 o                         
   3  -7   4          0.56          0.13         0.05 o                         
   4  -7   4          0.51          0.36         0.15 o                         
   5  -7   4          3.22          3.22         0.36 o                         
  -4  -6   4          0.13          0.11         0.09 o                         
  -3  -6   4          0.21          0.12         0.09 o                         
  -2  -6   4         19.96         16.76         3.01 o                         
  -1  -6   4         12.72         15.23         0.65 o                         
   0  -6   4          9.86         13.91         0.93 o                         
   1  -6   4         23.99         30.67         1.10 o                         
   2  -6   4          0.03         -0.01         0.03 o                         
   3  -6   4          1.42          1.51         0.23 o                         
   4  -6   4          0.66          1.39         0.13 o                         
   5  -6   4          0.16          0.33         0.06 o                         
  -5  -5   4          1.46          3.55         0.92 o                         
  -4  -5   4          0.21          0.52         0.17 o                         
  -3  -5   4          2.00          2.53         0.51 o                         
  -2  -5   4          4.99          6.01         0.69 o                         
  -1  -5   4          9.89         10.04         1.66 o                         
   0  -5   4          3.44          3.44         0.32 o                         
   1  -5   4         12.09         12.65         0.51 o                         
   2  -5   4         16.61         15.29         0.74 o                         
   3  -5   4         53.03         51.50         1.21 o                         
   4  -5   4          0.53          0.66         0.11 o                         
   5  -5   4          0.44          0.33         0.06 o                         
   6  -5   4          4.33          5.75         0.69 o                         
  -6  -4   4          0.09          0.11         0.04 o                         
  -5  -4   4          3.44          4.73         0.94 o                         
  -4  -4   4          0.00          0.03         0.03 o                         
  -3  -4   4          8.60          8.72         0.59 o                         
  -2  -4   4         67.85         68.33         3.08 o                         
  -1  -4   4          2.90          3.69         0.25 o                         
   0  -4   4          0.85          0.40         0.21 o                         
   1  -4   4        109.09        122.50         1.44 o                         
   2  -4   4         17.89         16.15         0.49 o                         
   3  -4   4         32.08         27.87         2.04 o                         
   4  -4   4          1.39          1.43         0.58 o                         
   5  -4   4          0.05          0.12         0.05 o                         
   6  -4   4          7.05          6.18         0.25 o                         
  -6  -3   4          1.84          2.22         0.26 o                         
  -5  -3   4          2.68          2.21         0.32 o                         
  -4  -3   4          4.32          5.09         0.69 o                         
  -3  -3   4          0.16          0.10         0.07 o                         
  -2  -3   4         38.17         40.78         1.57 o                         
  -1  -3   4          1.99          3.09         0.21 o                         
   0  -3   4         41.60         51.57         6.84 o                         
   1  -3   4        176.81        148.49         4.66 o                         
   2  -3   4         36.14         33.59         1.51 o                         
   3  -3   4          1.72          1.77         0.20 o                         
   4  -3   4         89.53         84.86         1.30 o                         
   5  -3   4          0.57          0.78         0.09 o                         
   6  -3   4          7.89          6.09         0.26 o                         
  -6  -2   4         20.46         24.24         0.85 o                         
  -5  -2   4          1.67          1.76         0.27 o                         
  -4  -2   4         13.32         10.15         0.98 o                         
  -3  -2   4          0.14          0.11         0.20 o                         
  -2  -2   4          7.95          6.13         0.69 o                         
  -1  -2   4         26.32         28.05         1.31 o                         
   0  -2   4         14.98         16.09         1.74 o                         
   1  -2   4          1.21          1.44         0.21 o                         
   2  -2   4         15.21         15.15         0.86 o                         
   3  -2   4          1.93          2.68         0.20 o                         
   4  -2   4         57.86         49.18         4.32 o                         
   5  -2   4          2.04          1.99         0.15 o                         
   6  -2   4          2.60          2.78         0.23 o                         
  -7  -1   4          2.72          3.63         0.24 o                         
  -6  -1   4          3.31          3.18         0.30 o                         
  -5  -1   4         21.36         17.84         1.27 o                         
  -4  -1   4         12.71         11.23         1.04 o                         
  -3  -1   4         20.16         20.01         0.71 o                         
  -2  -1   4        552.22        484.75        14.45 o                         
  -1  -1   4       1246.33       1317.25        13.12 o                         
   0  -1   4          1.49          0.68         0.35 o                         
   1  -1   4          1.70          3.16         0.29 o                         
   2  -1   4         54.80         61.34         1.87 o                         
   3  -1   4          4.78          5.44         0.41 o                         
   4  -1   4          2.21          3.18         0.23 o                         
   5  -1   4          0.19          0.09         0.03 o                         
   6  -1   4          0.01          0.02         0.03 o                         
  -7   0   4          1.95          1.89         0.14 o                         
  -6   0   4          1.06          1.55         0.19 o                         
  -5   0   4          2.02          1.37         0.16 o                         
  -4   0   4          1.79          1.47         0.20 o                         
  -3   0   4          5.68          5.09         0.29 o                         
  -2   0   4        606.41        582.97        45.84 o                         
  -1   0   4        184.32        192.39        38.97 o                         
   0   0   4         46.48         46.72         5.33 o                         
   1   0   4         59.14         74.35         1.79 o                         
   2   0   4         57.27         68.00         5.72 o                         
   3   0   4         53.06         52.51         3.05 o                         
   4   0   4          5.42          6.05         0.39 o                         
   5   0   4          0.20          0.24         0.07 o                         
   6   0   4          0.43          0.50         0.09 o                         
  -7   1   4          9.16          9.31         0.32 o                         
  -6   1   4          0.13          0.07         0.03 o                         
  -5   1   4          9.44          8.95         0.37 o                         
  -4   1   4         26.98         24.48         0.97 o                         
  -3   1   4         16.40         17.48         0.59 o                         
  -2   1   4          2.26          1.91         0.18 o                         
  -1   1   4         24.97         28.12         1.57 o                         
   0   1   4         42.21         39.43         1.17 o                         
   1   1   4         45.82         55.53         0.90 o                         
   2   1   4          3.66          3.57         0.32 o                         
   3   1   4         46.94         42.29         1.66 o                         
   4   1   4          1.32          1.43         0.18 o                         
   5   1   4          0.21          0.18         0.06 o                         
  -7   2   4          5.52          5.21         0.29 o                         
  -6   2   4          0.07          0.04         0.03 o                         
  -5   2   4          2.93          2.73         0.24 o                         
  -4   2   4         30.50         30.11         0.78 o                         
  -3   2   4          0.67          0.79         0.11 o                         
  -2   2   4         14.43         16.39         0.59 o                         
  -1   2   4         43.07         45.49         1.15 o                         
   0   2   4          5.20          7.02         0.32 o                         
   1   2   4         26.23         28.48         0.64 o                         
   2   2   4          8.41          9.12         0.65 o                         
   3   2   4          0.13          0.35         0.10 o                         
   4   2   4          0.20          0.00         0.04 o                         
   5   2   4          0.39          0.39         0.07 o                         
  -6   3   4         18.67         18.09         0.60 o                         
  -5   3   4         11.19         11.29         0.64 o                         
  -4   3   4         16.75         15.36         1.27 o                         
  -3   3   4          1.44          1.49         0.19 o                         
  -2   3   4         21.05         21.46         1.28 o                         
  -1   3   4         32.24         34.36         1.03 o                         
   0   3   4          2.57          3.62         0.24 o                         
   1   3   4          9.48         11.47         0.52 o                         
   2   3   4         15.72         14.18         0.81 o                         
   3   3   4          0.27          0.31         0.08 o                         
   4   3   4          0.03          0.00         0.03 o                         
  -6   4   4          7.90          6.17         0.75 o                         
  -5   4   4          3.20          2.74         0.22 o                         
  -4   4   4          0.35          0.18         0.06 o                         
  -3   4   4          0.01          0.01         0.03 o                         
  -2   4   4          0.07          0.06         0.07 o                         
  -1   4   4         29.13         30.31         0.87 o                         
   0   4   4          7.10          7.33         0.44 o                         
   1   4   4          0.88          1.56         0.22 o                         
   2   4   4          0.32          0.31         0.11 o                         
   3   4   4          0.90          0.93         0.16 o                         
  -5   5   4          1.60          1.36         0.33 o                         
  -4   5   4         15.86         15.01         0.72 o                         
  -3   5   4          2.21          2.01         0.25 o                         
  -2   5   4          4.21          3.77         0.31 o                         
  -1   5   4          7.68          7.75         0.50 o                         
   0   5   4          0.95          0.91         0.16 o                         
   1   5   4          0.16          0.17         0.07 o                         
   2   5   4          0.41          0.54         0.11 o                         
  -3   6   4          0.04         -0.03         0.03 o                         
  -2   6   4          0.00          0.00         0.08 o                         
  -1   6   4          0.64          0.59         0.12 o                         
   0   6   4          0.00         -0.01         0.04 o                         
  -1  -8   5          0.04         -0.04         0.10 o                         
   0  -8   5          0.01          0.03         0.05 o                         
   1  -8   5          0.58          0.27         0.20 o                         
   2  -8   5          0.10          0.09         0.08 o                         
  -2  -7   5          4.85          3.36         1.15 o                         
  -1  -7   5          3.14          4.15         0.59 o                         
   0  -7   5         13.76         15.63         9.61 o                         
   1  -7   5         21.90         29.21         4.06 o                         
   2  -7   5          0.01          0.08         0.04 o                         
   3  -7   5          0.25          0.05         0.02 o                         
   4  -7   5          0.05          0.05         0.05 o                         
  -4  -6   5          0.13          0.08         0.13 o                         
  -3  -6   5          1.04          0.51         0.36 o                         
  -2  -6   5          3.60          2.41         0.72 o                         
  -1  -6   5          0.69          0.60         0.45 o                         
   0  -6   5         17.13         28.98         2.27 o                         
   1  -6   5          5.08          6.89         0.39 o                         
   2  -6   5          5.02          6.21         0.31 o                         
   3  -6   5         31.74         37.69         1.08 o                         
   4  -6   5         11.24         13.09         0.58 o                         
   5  -6   5          3.21          3.91         0.22 o                         
  -5  -5   5          9.82         19.99         2.90 o                         
  -4  -5   5          0.40          0.13         0.17 o                         
  -3  -5   5          2.42          3.82         0.53 o                         
  -2  -5   5          6.13          6.71         1.02 o                         
  -1  -5   5          1.58          1.92         0.21 o                         
   0  -5   5          1.04          1.46         0.16 o                         
   1  -5   5          0.02          0.01         0.06 o                         
   2  -5   5          0.64          1.02         0.25 o                         
   3  -5   5         40.67         43.11         5.71 o                         
   4  -5   5         14.40         14.58         0.64 o                         
   5  -5   5          0.96          1.04         0.11 o                         
  -5  -4   5          2.11          2.22         0.31 o                         
  -4  -4   5          0.10         -0.02         0.05 o                         
  -3  -4   5          0.02          0.00         0.05 o                         
  -2  -4   5         11.41         12.39         0.60 o                         
  -1  -4   5         28.92         32.00         0.82 o                         
   0  -4   5         18.60         17.48         0.58 o                         
   1  -4   5         18.20         21.20         0.66 o                         
   2  -4   5          3.61          3.92         0.27 o                         
   3  -4   5          7.17          5.97         0.68 o                         
   4  -4   5          0.77          1.51         0.23 o                         
   5  -4   5          0.09          0.06         0.12 o                         
   6  -4   5          0.00          0.06         0.04 o                         
  -6  -3   5          0.83          1.43         0.17 o                         
  -5  -3   5          3.05          2.73         0.43 o                         
  -4  -3   5         13.72         13.72         1.43 o                         
  -3  -3   5          5.96          3.33         0.87 o                         
  -2  -3   5         12.52          9.85         0.65 o                         
  -1  -3   5         18.67         19.56         0.60 o                         
   0  -3   5         15.41         17.62         0.62 o                         
   1  -3   5         15.31         15.64         0.71 o                         
   2  -3   5          0.33          0.15         0.06 o                         
   3  -3   5         23.85         21.85         2.44 o                         
   4  -3   5         69.05         62.46         2.29 o                         
   5  -3   5          2.10          1.56         0.15 o                         
   6  -3   5          0.01          0.00         0.02 o                         
  -6  -2   5          4.19          4.82         0.33 o                         
  -5  -2   5          5.21          3.94         0.32 o                         
  -4  -2   5          0.69          0.21         0.07 o                         
  -3  -2   5          1.92          1.47         0.27 o                         
  -2  -2   5          0.99          0.99         0.16 o                         
  -1  -2   5         19.30         17.79         0.62 o                         
   0  -2   5         10.91         13.35         0.94 o                         
   1  -2   5        143.81        159.34         4.19 o                         
   2  -2   5          0.78          0.65         0.16 o                         
   3  -2   5         17.73         19.23         1.19 o                         
   4  -2   5         28.12         26.07         1.24 o                         
   5  -2   5          0.05          0.01         0.02 o                         
   6  -2   5          0.06          0.06         0.05 o                         
  -6  -1   5          1.91          2.29         0.16 o                         
  -5  -1   5          3.06          2.23         0.20 o                         
  -4  -1   5          0.13          0.13         0.06 o                         
  -3  -1   5          2.01          1.67         0.19 o                         
  -2  -1   5         69.27         71.25         6.96 o                         
  -1  -1   5         18.26         20.68         2.17 o                         
   0  -1   5          2.05          2.13         0.15 o                         
   1  -1   5          3.10          3.28         0.19 o                         
   2  -1   5         19.27         20.40         1.27 o                         
   3  -1   5          1.25          1.59         0.34 o                         
   4  -1   5          8.10          6.70         0.38 o                         
   5  -1   5          0.04          0.01         0.02 o                         
   6  -1   5          1.71          1.49         0.19 o                         
  -6   0   5          0.08          0.07         0.02 o                         
  -5   0   5         13.98         16.16         0.81 o                         
  -4   0   5          6.27          5.70         0.45 o                         
  -3   0   5          4.21          3.90         0.26 o                         
  -2   0   5          2.39          2.34         0.22 o                         
  -1   0   5         13.24         12.90         0.58 o                         
   0   0   5          4.26          3.83         0.22 o                         
   1   0   5         28.60         32.77         1.14 o                         
   2   0   5          0.10          0.12         0.10 o                         
   3   0   5          3.30          3.14         0.45 o                         
   4   0   5         35.06         32.60         1.57 o                         
   5   0   5          0.19          0.55         0.14 o                         
  -6   1   5          0.05          0.05         0.06 o                         
  -5   1   5          1.62          1.97         0.20 o                         
  -4   1   5          7.76          8.05         0.44 o                         
  -3   1   5          0.00          0.05         0.06 o                         
  -2   1   5          0.98          1.03         0.14 o                         
  -1   1   5          0.07          0.21         0.07 o                         
   0   1   5         45.21         47.97         1.03 o                         
   1   1   5          0.84          1.08         0.17 o                         
   2   1   5          1.24          1.32         0.25 o                         
   3   1   5         17.47         13.02         0.87 o                         
   4   1   5          7.86          7.69         0.45 o                         
   5   1   5          0.02          0.07         0.04 o                         
  -6   2   5          1.53          1.50         0.19 o                         
  -5   2   5         16.83         17.83         0.79 o                         
  -4   2   5          0.16          0.18         0.08 o                         
  -3   2   5         45.15         45.87         1.44 o                         
  -2   2   5         10.62         10.01         0.64 o                         
  -1   2   5          0.82          0.56         0.14 o                         
   0   2   5          8.01         10.01         0.66 o                         
   1   2   5          0.00          0.02         0.04 o                         
   2   2   5          3.20          3.51         0.86 o                         
   3   2   5          0.33          0.19         0.08 o                         
   4   2   5          0.02          0.08         0.05 o                         
  -6   3   5          5.47          4.50         0.48 o                         
  -5   3   5          5.70          5.77         0.35 o                         
  -4   3   5          1.24          1.19         0.16 o                         
  -3   3   5          1.14          1.23         0.18 o                         
  -2   3   5          7.47          8.63         0.47 o                         
  -1   3   5          1.34          1.32         0.18 o                         
   0   3   5          1.34          1.10         0.15 o                         
   1   3   5         23.48         27.10         1.49 o                         
   2   3   5         17.47         16.76         2.47 o                         
   3   3   5          0.02          0.13         0.03 o                         
  -5   4   5          0.32          0.23         0.09 o                         
  -4   4   5          5.13          4.56         0.32 o                         
  -3   4   5          0.56          0.47         0.10 o                         
  -2   4   5          0.03          0.00         0.04 o                         
  -1   4   5          4.31          5.27         0.40 o                         
   0   4   5          0.93          1.29         0.22 o                         
   1   4   5          7.74          6.51         0.91 o                         
   2   4   5          0.25          0.05         0.02 o                         
  -3   5   5          0.06          0.06         0.03 o                         
  -2   5   5          7.12          6.52         0.74 o                         
  -1   5   5          6.85          7.50         0.40 o                         
   0   5   5          0.48          0.39         0.10 o                         
   1   5   5          0.01          0.00         0.04 o                         
   1  -7   6          0.57          0.37         0.12 o                         
   2  -7   6          0.98          0.93         0.20 o                         
   3  -7   6          0.64          0.95         0.14 o                         
  -3  -6   6          5.05         13.11         5.05 o                         
  -2  -6   6          4.61          1.69         1.02 o                         
  -1  -6   6          0.91          1.23         0.32 o                         
   0  -6   6          3.40          5.69         0.63 o                         
   1  -6   6          0.36          0.34         0.10 o                         
   2  -6   6          0.64          0.47         0.11 o                         
   3  -6   6          0.09          0.03         0.04 o                         
   4  -6   6          0.75          1.26         0.36 o                         
  -4  -5   6          0.00          0.08         0.05 o                         
  -3  -5   6          0.13          0.06         0.17 o                         
  -2  -5   6          5.29          6.25         2.31 o                         
  -1  -5   6          0.43          0.27         0.09 o                         
   0  -5   6          8.28         10.16         0.64 o                         
   1  -5   6          0.67          0.81         0.19 o                         
   2  -5   6         36.47         34.02         1.42 o                         
   3  -5   6          2.78          2.46         0.59 o                         
   4  -5   6          0.20          0.19         0.05 o                         
   5  -5   6          2.42          4.06         0.23 o                         
  -5  -4   6          0.11          0.14         0.09 o                         
  -4  -4   6          1.69          0.42         0.17 o                         
  -3  -4   6         17.25          9.22         2.13 o                         
  -2  -4   6          4.72          4.11         0.53 o                         
  -1  -4   6          0.03          0.06         0.04 o                         
   0  -4   6         52.50         67.28         1.67 o                         
   1  -4   6          4.29          4.44         0.35 o                         
   2  -4   6          5.05          4.72         0.58 o                         
   3  -4   6          6.88          8.81         1.06 o                         
   4  -4   6          2.25          1.22         1.15 o                         
   5  -4   6          5.26          4.21         0.61 o                         
  -5  -3   6          1.10          1.30         0.19 o                         
  -4  -3   6          0.65         -0.02         0.12 o                         
  -3  -3   6          5.50          3.79         0.52 o                         
  -2  -3   6          2.63          2.99         0.51 o                         
  -1  -3   6          7.39          8.30         1.07 o                         
   0  -3   6         30.73         30.77         2.76 o                         
   1  -3   6         12.37         13.70         0.62 o                         
   2  -3   6          4.89          5.38         0.53 o                         
   3  -3   6         43.38         39.86         4.42 o                         
   4  -3   6          4.99          4.76         0.33 o                         
   5  -3   6          6.84          6.30         0.39 o                         
  -5  -2   6          7.55          8.03         0.54 o                         
  -4  -2   6          0.96          0.71         0.23 o                         
  -3  -2   6          1.34          0.81         0.17 o                         
  -2  -2   6         65.26         72.90         6.63 o                         
  -1  -2   6          9.57         10.78         0.51 o                         
   0  -2   6          0.20          0.22         0.09 o                         
   1  -2   6          4.29          5.32         0.31 o                         
   2  -2   6          8.51          9.31         0.73 o                         
   3  -2   6         12.35         16.50         1.75 o                         
   4  -2   6          0.03          0.02         0.05 o                         
   5  -2   6          0.95          1.45         0.22 o                         
  -6  -1   6          2.80          3.20         0.34 o                         
  -5  -1   6          3.10          2.87         0.27 o                         
  -4  -1   6          4.75          3.11         2.48 o                         
  -3  -1   6         82.40         81.37         2.11 o                         
  -2  -1   6        333.65        334.89         5.20 o                         
  -1  -1   6          3.42          3.37         0.25 o                         
   0  -1   6         11.24         12.78         0.79 o                         
   1  -1   6         24.75         32.27         2.63 o                         
   2  -1   6          1.29          2.02         0.29 o                         
   3  -1   6          3.73          4.34         0.82 o                         
   4  -1   6          0.03          0.03         0.02 o                         
   5  -1   6          0.03          0.04         0.03 o                         
  -6   0   6          1.38          0.99         0.13 o                         
  -5   0   6          3.54          2.79         0.60 o                         
  -4   0   6          5.68          5.40         1.25 o                         
  -3   0   6         40.65         42.70         0.99 o                         
  -2   0   6         25.56         27.52         0.85 o                         
  -1   0   6          0.58          1.07         0.16 o                         
   0   0   6          7.70         10.17         0.77 o                         
   1   0   6         27.58         27.78         1.56 o                         
   2   0   6         15.39         15.66         1.04 o                         
   3   0   6          6.13          5.61         0.52 o                         
   4   0   6          0.21          0.24         0.08 o                         
  -6   1   6          2.88          2.52         0.29 o                         
  -5   1   6          9.51          9.07         0.50 o                         
  -4   1   6          4.34          4.73         0.78 o                         
  -3   1   6          1.55          1.82         0.29 o                         
  -2   1   6         11.38         12.90         0.76 o                         
  -1   1   6          2.12          2.14         0.25 o                         
   0   1   6          9.80          9.21         2.20 o                         
   1   1   6          5.50          5.70         0.60 o                         
   2   1   6         11.46         11.61         0.66 o                         
   3   1   6          0.08          0.03         0.07 o                         
   4   1   6          0.01         -0.01         0.03 o                         
  -5   2   6          3.22          2.83         0.55 o                         
  -4   2   6          3.15          2.95         0.33 o                         
  -3   2   6          5.06          5.87         0.42 o                         
  -2   2   6         20.70         22.72         1.00 o                         
  -1   2   6          7.66          8.48         0.55 o                         
   0   2   6          2.57          2.20         0.28 o                         
   1   2   6          6.23          4.27         0.68 o                         
   2   2   6          0.64          0.54         0.16 o                         
   3   2   6          0.12          0.03         0.04 o                         
  -4   3   6          1.02          0.88         0.27 o                         
  -3   3   6          2.78          2.20         0.21 o                         
  -2   3   6          2.28          2.49         0.25 o                         
  -1   3   6          0.39          0.22         0.07 o                         
   0   3   6          4.34          4.83         0.40 o                         
   1   3   6          5.16          4.78         0.44 o                         
   2   3   6          0.07          0.08         0.05 o                         
  -3   4   6          0.04          0.08         0.14 o                         
  -2   4   6          7.94          7.90         0.60 o                         
  -1   4   6          3.52          3.00         0.36 o                         
   0   4   6          0.02          0.07         0.03 o                         
   1   4   6          0.00          0.08         0.06 o                         
  -1  -7   7          2.85          0.71         0.41 o                         
   0  -7   7         10.68          6.82         1.35 o                         
   2  -7   7          2.24          2.55         0.30 o                         
  -2  -6   7          1.23          2.15         1.39 o                         
  -1  -6   7          1.90          0.21         0.30 o                         
   0  -6   7          2.15          2.39         1.05 o                         
   1  -6   7          0.13          0.15         0.09 o                         
   2  -6   7         12.39         19.18         4.10 o                         
   3  -6   7         14.32         20.43         6.07 o                         
  -4  -5   7          0.55          1.05         0.19 o                         
  -3  -5   7          1.89          2.16         0.36 o                         
  -2  -5   7          0.15          0.13         0.09 o                         
  -1  -5   7          2.22          2.66         0.33 o                         
   0  -5   7          0.07          0.03         0.07 o                         
   1  -5   7          0.02          0.00         0.07 o                         
   2  -5   7         10.49         10.36         1.06 o                         
   3  -5   7          9.19          7.32         3.46 o                         
   4  -5   7          0.01         -0.01         0.05 o                         
  -4  -4   7          0.82          0.35         0.14 o                         
  -3  -4   7          1.20          0.29         0.14 o                         
  -2  -4   7          2.03          2.46         0.46 o                         
  -1  -4   7          5.49          5.55         0.60 o                         
   0  -4   7          5.71          9.81         0.69 o                         
   1  -4   7          2.99          3.74         0.66 o                         
   2  -4   7          0.16          0.33         0.14 o                         
   3  -4   7          5.31          0.49         0.22 o                         
   4  -4   7          1.42          0.51         0.16 o                         
  -5  -3   7          0.60          1.06         0.19 o                         
  -4  -3   7          1.60          0.70         0.21 o                         
  -3  -3   7          1.36          0.84         0.26 o                         
  -2  -3   7          0.41          0.46         0.22 o                         
  -1  -3   7          4.13          6.47         0.56 o                         
   0  -3   7          0.22          0.18         0.10 o                         
   1  -3   7          1.83          1.66         0.34 o                         
   2  -3   7          7.90         11.13         0.75 o                         
   3  -3   7         34.52         43.73         4.90 o                         
   4  -3   7          3.32          3.12         0.41 o                         
  -5  -2   7          0.08          0.16         0.07 o                         
  -4  -2   7          0.00          0.04         0.06 o                         
  -3  -2   7          3.96          3.56         0.69 o                         
  -2  -2   7          0.70          0.84         0.22 o                         
  -1  -2   7          9.97         13.10         0.93 o                         
   0  -2   7         18.55         26.65         1.18 o                         
   1  -2   7          0.66          0.40         0.11 o                         
   2  -2   7          1.15          1.48         0.23 o                         
   3  -2   7          5.68          6.34         0.76 o                         
   4  -2   7          0.00          0.03         0.05 o                         
  -5  -1   7          0.51          0.31         0.12 o                         
  -4  -1   7          0.85          0.38         0.56 o                         
  -3  -1   7          6.59          8.69         0.60 o                         
  -2  -1   7          1.80          1.94         0.24 o                         
  -1  -1   7          5.04          6.12         0.48 o                         
   0  -1   7          0.64          0.59         0.14 o                         
   1  -1   7          3.75          3.45         0.44 o                         
   2  -1   7          0.17          0.20         0.09 o                         
   3  -1   7          7.30          6.94         0.75 o                         
   4  -1   7          0.96          1.04         0.18 o                         
  -5   0   7          1.40          1.59         0.27 o                         
  -4   0   7          0.85          0.60         0.20 o                         
  -3   0   7          0.00         -0.07         0.12 o                         
  -2   0   7          0.59          0.65         0.12 o                         
  -1   0   7          0.01          0.18         0.17 o                         
   0   0   7          1.49          1.34         0.57 o                         
   1   0   7          0.06          0.09         0.09 o                         
   2   0   7          2.02          1.76         0.38 o                         
   3   0   7         18.07         19.94         1.04 o                         
  -4   1   7          0.59          0.48         0.13 o                         
  -3   1   7          0.29          0.15         0.07 o                         
  -2   1   7          0.78          0.89         0.20 o                         
  -1   1   7          6.75          8.91         0.95 o                         
   0   1   7          0.52          0.06         0.24 o                         
   1   1   7          0.14          0.09         0.08 o                         
   2   1   7          3.04          2.18         0.28 o                         
   3   1   7          2.48          2.68         0.30 o                         
  -4   2   7          5.79          7.14         0.61 o                         
  -3   2   7          0.64          1.21         0.30 o                         
  -2   2   7          1.78          2.16         0.40 o                         
  -1   2   7          0.62          1.01         0.21 o                         
   0   2   7          1.08          0.83         0.29 o                         
   1   2   7          5.43          4.12         0.69 o                         
   2   2   7          0.22          0.22         0.09 o                         
  -2   3   7          0.52          0.44         0.16 o                         
   0   3   7          4.28          4.65         0.52 o                         
   1  -6   8          1.59          1.37         0.29 o                         
  -2  -5   8          0.22          0.06         0.07 o                         
  -1  -5   8          3.30          6.08         0.68 o                         
   0  -5   8          1.67          2.28         0.45 o                         
   1  -5   8          7.05          6.59         0.78 o                         
   2  -5   8          3.62          3.26         2.04 o                         
  -3  -4   8          2.80          0.19         0.10 o                         
  -2  -4   8          0.51          0.30         0.16 o                         
  -1  -4   8         13.34         18.51         1.26 o                         
   0  -4   8          6.75          8.37         0.93 o                         
   1  -4   8          0.01          0.08         0.06 o                         
   2  -4   8          4.78          3.45         0.55 o                         
   3  -4   8          4.81          3.45         0.46 o                         
  -3  -3   8          0.03          0.07         0.07 o                         
  -2  -3   8          0.02          0.07         0.09 o                         
  -1  -3   8          2.02          2.40         0.47 o                         
   0  -3   8          2.93          4.08         0.73 o                         
   1  -3   8          3.60          4.67         0.92 o                         
   2  -3   8          7.60         12.25         1.63 o                         
  -3  -2   8         34.28         41.65         1.62 o                         
  -2  -2   8         18.18         20.97         1.27 o                         
  -1  -2   8          0.01         -0.01         0.10 o                         
   0  -2   8          3.62          4.56         0.68 o                         
   1  -2   8          4.24          5.15         2.41 o                         
   2  -2   8          1.64          1.52         0.29 o                         
   3  -2   8          0.22          0.23         0.09 o                         
  -2  -1   8          6.72          4.71         0.71 o                         
  -1  -1   8          2.96          3.42         0.63 o                         
   0  -1   8          9.01         10.46         1.14 o                         
   1  -1   8          0.61         -0.06         0.06 o                         
   2  -1   8          2.62          1.46         0.26 o                         
  -3   0   8          2.63          1.98         0.39 o                         
  -2   0   8          0.01          0.04         0.08 o                         
  -1   0   8          1.00          1.32         0.37 o                         
   0   0   8          9.37         10.54         1.05 o                         
   1   0   8          1.24          0.08         0.06 o                         
  -3   1   8          4.66          5.44         0.58 o                         
  -2   1   8          0.79          0.36         0.18 o                         
  -1   1   8          2.39          2.80         0.48 o                         
                                                                                
