# Supplementary material for: Single-crystal quality data from polycrystalline samples: finding the needle in the haystack
Source: IUCrJ. 2023 Oct 11;10(Pt 6):720–8. doi: 10.1107/S2052252523008163 (PMC10619455; doi:10.1107/S2052252523008163)
Supplement: Supplementary file 5 [file m-10-00720-exp_3166sup5.hkl]

data_exp_3166                                                                   
_shelx_title ' exp_3166_a.res in P-1'                                           
_shelx_refln_list_code          4                                               
_shelx_F_calc_maximum      155.76                                               
_exptl_crystal_F_000       560.00                                               
_reflns_d_resolution_high  0.8070                                               
                                                                                
loop_                                                                           
 _space_group_symop_operation_xyz                                               
 'x, y, z'                                                                      
 'x+1/2, y+1/2, z+1/2'                                                          
 '-x, -y, -z'                                                                   
 '-x+1/2, -y+1/2, -z+1/2'                                                       
                                                                                
_cell_length_a    10.2296                                                       
_cell_length_b     8.7819                                                       
_cell_length_c    14.6776                                                       
_cell_angle_alpha 106.811                                                       
_cell_angle_beta   80.111                                                       
_cell_angle_gamma  97.168                                                       
                                                                                
_shelx_F_squared_multiplier     1.000                                           
                                                                                
loop_                                                                           
 _refln_index_h                                                                 
 _refln_index_k                                                                 
 _refln_index_l                                                                 
 _refln_F_squared_calc                                                          
 _refln_F_squared_meas                                                          
 _refln_F_squared_sigma                                                         
 _refln_observed_status                                                         
   6   0   0        795.10        931.85        44.24 o                         
   8   0   0       3829.44       3675.39        76.81 o                         
  10   0   0          7.10          8.94         2.07 o                         
  12   0   0         83.97         84.15         4.34 o                         
 -11   1   0          1.57          4.24         1.16 o                         
  -9   1   0          7.47         12.15         1.82 o                         
  -7   1   0        177.18        241.48         5.36 o                         
  -5   1   0       1197.76       1245.72        15.18 o                         
  -3   1   0       1432.07       1537.11        62.12 o                         
   3   1   0       1615.94       1670.01        15.72 o                         
   5   1   0       2112.94       2480.02        33.04 o                         
   7   1   0        382.59        310.02         8.08 o                         
   9   1   0        278.22        317.04         8.70 o                         
  11   1   0         21.27         17.25         2.27 o                         
 -12   2   0          0.36          0.77         0.65 o                         
 -10   2   0          9.20          6.17         1.80 o                         
  -8   2   0         81.87         70.91         3.87 o                         
  -6   2   0        616.94        814.09        24.97 o                         
  -4   2   0       1488.19       1241.94        25.47 o                         
  -2   2   0       4148.43       4254.91        40.62 o                         
   0   2   0       2418.00       1976.79        67.28 o                         
   2   2   0       2989.99       2684.73        25.91 o                         
   4   2   0        922.69        805.39        15.84 o                         
   6   2   0       1261.60       1213.09        25.69 o                         
   8   2   0          4.15          0.70         0.40 o                         
  10   2   0         20.13         11.53         1.68 o                         
 -11   3   0        223.47        227.99         8.48 o                         
  -9   3   0        687.86        746.15        14.69 o                         
  -7   3   0        868.79        835.76        11.80 o                         
  -5   3   0        832.38        822.78        17.09 o                         
  -3   3   0       3855.94       4593.40        24.33 o                         
  -1   3   0        574.72        646.35         8.33 o                         
   1   3   0         18.58         55.28         2.01 o                         
   3   3   0        972.12       1060.04        12.17 o                         
   5   3   0        490.12        648.54        48.01 o                         
   7   3   0        795.84        838.15        23.51 o                         
   9   3   0         66.24         74.13         4.20 o                         
  11   3   0         27.41         26.78         2.69 o                         
 -10   4   0        152.72        137.61         5.92 o                         
  -8   4   0        911.69        992.35        14.89 o                         
  -6   4   0          0.35          0.40         0.31 o                         
  -4   4   0       1882.18       2227.70        20.56 o                         
  -2   4   0       3972.45       4444.62        45.29 o                         
   0   4   0         10.05          2.32         0.51 o                         
   2   4   0       5281.38       5241.02        52.51 o                         
   4   4   0       1747.40       2009.98        29.09 o                         
   6   4   0        337.52        327.97        12.91 o                         
   8   4   0       1174.21       1265.13        21.48 o                         
  10   4   0        131.17        129.59         6.30 o                         
 -11   5   0          6.13          2.86         0.84 o                         
  -9   5   0         75.40         59.82         4.08 o                         
  -7   5   0          7.31         11.62         1.84 o                         
  -5   5   0       2691.23       2928.24        21.73 o                         
  -3   5   0        143.96         88.03         4.32 o                         
  -1   5   0       1183.77       1137.90        40.15 o                         
   1   5   0       1384.47       1439.94        33.48 o                         
   3   5   0        752.85        811.44        36.49 o                         
   5   5   0        321.03        272.30         9.00 o                         
   7   5   0         54.23         83.30         6.49 o                         
   9   5   0        135.63        145.06         6.85 o                         
 -10   6   0         57.54         51.71         7.06 o                         
  -8   6   0         10.84          8.84         1.84 o                         
  -6   6   0        120.64        161.35         6.56 o                         
  -4   6   0       1647.03       1689.25        41.24 o                         
  -2   6   0         91.46         91.60         3.66 o                         
   0   6   0         35.76         24.07         2.12 o                         
   2   6   0        993.25        983.67        16.68 o                         
   4   6   0       1913.73       1923.71        68.61 o                         
   6   6   0          0.58          1.04         1.01 o                         
   8   6   0         81.10        105.05         5.91 o                         
  -9   7   0          0.49          2.42         1.71 o                         
  -7   7   0         24.88         25.66         2.73 o                         
  -5   7   0        119.30         93.38         4.64 o                         
  -3   7   0        101.22        108.34         6.06 o                         
  -1   7   0        893.32        914.25        20.72 o                         
   1   7   0        135.89        137.18         7.00 o                         
   3   7   0          7.71          1.67         0.99 o                         
   5   7   0         78.95         98.63         5.86 o                         
   7   7   0          0.04          0.03         0.39 o                         
  -8   8   0         13.71         11.48         2.29 o                         
  -6   8   0          5.51          1.54         0.68 o                         
  -4   8   0         13.93          9.11         2.30 o                         
  -2   8   0          7.93         21.01         3.30 o                         
   0   8   0         98.90        106.59         7.20 o                         
   2   8   0         24.51         19.53         2.79 o                         
   4   8   0         56.00         68.16         5.32 o                         
   6   8   0         13.75          9.56         1.98 o                         
  -5   9   0         26.24         23.48         4.56 o                         
  -3   9   0          3.36          7.07         2.44 o                         
  -1   9   0         45.93         35.39         4.14 o                         
   1   9   0         17.41         23.44         3.23 o                         
   3   9   0         51.67         69.16         4.59 o                         
   5   9   0          2.22          1.54         0.67 o                         
  -4  10   0         62.09        105.88        13.33 o                         
  -2  10   0         37.24         34.04         3.62 o                         
   0  10   0         38.50         42.49         4.32 o                         
   2  10   0         34.60         52.60         5.35 o                         
  -1 -10   1          3.99          7.25         1.35 o                         
   1 -10   1         11.02          8.47         1.61 o                         
   3 -10   1          0.37          0.25         0.50 o                         
   5 -10   1          0.12          0.82         1.21 o                         
  -4  -9   1          5.14          7.76         1.39 o                         
  -2  -9   1          0.14          0.74         0.56 o                         
   0  -9   1          0.81         -0.11         0.70 o                         
   2  -9   1          9.32          9.64         2.32 o                         
   4  -9   1         17.61         18.06         3.87 o                         
   6  -9   1          0.95          0.84         0.87 o                         
  -7  -8   1          0.01         -0.13         0.41 o                         
  -5  -8   1         21.58         21.07         2.24 o                         
  -3  -8   1         31.31         27.71         2.83 o                         
  -1  -8   1        134.24        141.43        11.20 o                         
   1  -8   1        181.92        175.42         9.48 o                         
   3  -8   1         23.02         23.40         3.58 o                         
   5  -8   1         86.81         74.84         5.78 o                         
   7  -8   1         36.19         35.18         2.87 o                         
  -8  -7   1         12.13         11.14         1.51 o                         
  -6  -7   1         16.74         14.69         2.50 o                         
  -4  -7   1          8.33          4.00         1.73 o                         
  -2  -7   1         22.03         23.43         2.62 o                         
   0  -7   1        406.86        354.08        15.10 o                         
   2  -7   1          6.77          6.41         1.25 o                         
   4  -7   1        200.06        215.39        11.29 o                         
   6  -7   1        141.09        112.76         6.49 o                         
   8  -7   1         22.38         26.24         3.01 o                         
  10  -7   1         43.18         61.94         8.83 o                         
  -9  -6   1          0.83          0.73         0.40 o                         
  -7  -6   1         61.35         65.09         5.01 o                         
  -5  -6   1          0.12          0.12         0.72 o                         
  -3  -6   1         26.15         17.32         2.18 o                         
  -1  -6   1         11.34         12.46         1.79 o                         
   1  -6   1        180.50        177.23         5.25 o                         
   3  -6   1         42.49         39.72         2.51 o                         
   5  -6   1          2.15          5.10         0.96 o                         
   7  -6   1          2.72          1.76         0.86 o                         
   9  -6   1         32.57         35.00         3.73 o                         
 -10  -5   1         10.78         11.39         1.81 o                         
  -8  -5   1         12.56          9.49         1.67 o                         
  -6  -5   1         48.80         35.98         4.80 o                         
  -4  -5   1          1.81          2.83         0.91 o                         
  -2  -5   1         86.60         76.26         5.86 o                         
   0  -5   1         19.05         14.09         2.65 o                         
   2  -5   1        169.79        161.94         5.68 o                         
   4  -5   1        157.77        133.97         4.82 o                         
   6  -5   1        144.31        153.44         4.87 o                         
   8  -5   1        137.79        129.75         7.01 o                         
  10  -5   1          0.87          0.06         0.31 o                         
 -11  -4   1          0.71          1.54         0.90 o                         
  -9  -4   1         63.93         68.58         6.00 o                         
  -7  -4   1          7.61          6.45         1.68 o                         
  -5  -4   1         14.75         12.74         1.51 o                         
  -3  -4   1        303.94        293.94        13.32 o                         
  -1  -4   1        467.90        346.75         8.78 o                         
   1  -4   1         73.15         75.00         3.23 o                         
   3  -4   1        233.88        236.89         7.17 o                         
   5  -4   1        329.88        325.95        11.20 o                         
   7  -4   1        620.93        641.96        10.11 o                         
   9  -4   1          4.37          7.96         1.49 o                         
  11  -4   1          9.21          7.49         1.52 o                         
 -10  -3   1          0.48          0.32         0.64 o                         
  -8  -3   1          5.82          3.91         0.69 o                         
  -6  -3   1         60.88         45.91         2.82 o                         
  -4  -3   1          0.08          0.55         0.46 o                         
  -2  -3   1        158.36        125.00         8.54 o                         
   0  -3   1         17.06          3.68         0.53 o                         
   2  -3   1         84.00         53.73         2.90 o                         
   4  -3   1         35.81         21.03         1.44 o                         
   6  -3   1          8.05         14.04         1.71 o                         
   8  -3   1         58.93         54.71         3.56 o                         
  10  -3   1          5.21          3.14         0.81 o                         
  12  -3   1          3.40          3.67         0.85 o                         
 -11  -2   1          0.15          0.36         0.54 o                         
  -9  -2   1        113.42        101.82         4.51 o                         
  -7  -2   1         15.11        115.26        23.99 o                         
  -5  -2   1        159.70        137.08         6.31 o                         
  -3  -2   1        272.18        264.82        19.10 o                         
  -1  -2   1        142.50        188.38         4.63 o                         
   1  -2   1        521.93        450.70        23.23 o                         
   3  -2   1       1201.05       1035.01        12.10 o                         
   5  -2   1         36.67         37.88         2.51 o                         
   7  -2   1          5.57          5.20         0.76 o                         
   9  -2   1        156.69        159.47         5.97 o                         
  11  -2   1         37.42         32.41         2.82 o                         
 -12  -1   1         22.12         16.96         2.75 o                         
 -10  -1   1         56.51         51.72         3.93 o                         
  -8  -1   1         47.63         47.21         3.13 o                         
  -6  -1   1         33.34         41.17         2.80 o                         
  -4  -1   1        173.85        181.22         5.21 o                         
  -2  -1   1         94.77         81.97         3.85 o                         
   0  -1   1         16.70         17.52         0.77 o                         
   2  -1   1         63.76         56.94         2.81 o                         
   4  -1   1        443.67        515.46        11.09 o                         
   6  -1   1        105.19         96.78         4.45 o                         
   8  -1   1        109.69        116.34         3.66 o                         
  10  -1   1         64.13         51.55         3.95 o                         
  12  -1   1         16.36         14.44         1.52 o                         
 -11   0   1          3.64          4.52         1.31 o                         
  -9   0   1          0.06          0.04         0.25 o                         
  -7   0   1        388.39        372.72        13.64 o                         
  -5   0   1        224.26        227.88         7.86 o                         
  -3   0   1        301.53        267.30        12.28 o                         
  -1   0   1        125.30        126.23        17.53 o                         
   1   0   1        365.49        390.81         4.89 o                         
   3   0   1        455.17        505.67         9.79 o                         
   5   0   1        206.57        203.41         5.81 o                         
   7   0   1        166.49        178.01         6.83 o                         
   9   0   1         25.34         23.38         1.93 o                         
  11   0   1          1.35          1.73         0.84 o                         
 -12   1   1          1.60          1.82         0.78 o                         
 -10   1   1          1.45          0.84         0.98 o                         
  -8   1   1         26.54         22.38         2.15 o                         
  -6   1   1          2.94         13.77         1.96 o                         
  -4   1   1        163.52        141.36         4.89 o                         
  -2   1   1         30.97         27.71         1.18 o                         
   0   1   1         78.68         77.42         1.74 o                         
   2   1   1        191.02        171.71         6.85 o                         
   4   1   1          0.55          0.19         0.14 o                         
   6   1   1        225.09        223.42         6.07 o                         
   8   1   1          9.06          9.29         1.31 o                         
  10   1   1         93.27         96.24         4.12 o                         
  12   1   1          2.30          1.81         0.77 o                         
 -11   2   1         15.33         10.10         1.72 o                         
  -9   2   1          3.64          6.04         1.36 o                         
  -7   2   1         81.78         70.15         3.41 o                         
  -5   2   1        145.14        169.52         7.60 o                         
  -3   2   1         32.16         33.72         1.99 o                         
  -1   2   1        787.00        837.12        23.20 o                         
   1   2   1        147.00        171.73         4.64 o                         
   3   2   1         18.74         17.89         1.95 o                         
   5   2   1        202.68        221.21         9.31 o                         
   7   2   1         61.67         61.38         3.05 o                         
   9   2   1          0.03         -0.46         0.61 o                         
  11   2   1          2.85          4.59         1.02 o                         
 -12   3   1         17.18         23.97         4.52 o                         
 -10   3   1         12.92         13.90         2.42 o                         
  -8   3   1        688.46        654.48        15.11 o                         
  -6   3   1          4.09          2.20         0.69 o                         
  -4   3   1        186.03        204.03         5.78 o                         
  -2   3   1         59.26         38.02         1.90 o                         
   0   3   1        443.69        329.52         8.24 o                         
   2   3   1        631.74        556.21        12.82 o                         
   4   3   1         22.78         15.13         1.60 o                         
   6   3   1         33.03         24.34         2.29 o                         
   8   3   1          4.58          2.82         1.59 o                         
  10   3   1         20.76         19.23         2.37 o                         
 -11   4   1          2.61          1.01         0.36 o                         
  -9   4   1          0.37          1.14         0.89 o                         
  -7   4   1        123.90        140.59         4.52 o                         
  -5   4   1        210.51        221.29         5.97 o                         
  -3   4   1         11.67         18.68         1.66 o                         
  -1   4   1          0.89          0.17         0.42 o                         
   1   4   1          2.07          2.26         0.62 o                         
   3   4   1        259.73        270.56        14.08 o                         
   5   4   1         38.51         43.92         2.79 o                         
   7   4   1         23.65         25.16         2.20 o                         
   9   4   1          1.44          1.71         0.58 o                         
  11   4   1          1.43          3.33         1.28 o                         
 -10   5   1         32.05         23.27         3.56 o                         
  -8   5   1         75.34         81.42         4.62 o                         
  -6   5   1        129.33        106.96         4.66 o                         
  -4   5   1        318.10        276.29         6.68 o                         
  -2   5   1        106.35         96.19         4.56 o                         
   0   5   1         41.19         43.99         3.78 o                         
   2   5   1         37.72         29.14         2.66 o                         
   4   5   1        451.36        403.93        19.03 o                         
   6   5   1         26.79         31.26         2.74 o                         
   8   5   1         54.63         46.47         4.42 o                         
  10   5   1          0.50          0.57         0.26 o                         
  -9   6   1          0.28         -0.09         0.46 o                         
  -7   6   1         16.42          9.81         2.00 o                         
  -5   6   1          4.50          3.17         0.71 o                         
  -3   6   1        187.51        190.37         7.48 o                         
  -1   6   1         57.50         54.18         3.69 o                         
   1   6   1          0.08          0.09         0.49 o                         
   3   6   1          7.29         11.18         1.58 o                         
   5   6   1          0.03          0.09         0.73 o                         
   7   6   1          4.68          4.83         1.39 o                         
   9   6   1          5.52          7.71         1.22 o                         
  -8   7   1         26.66         32.70         4.69 o                         
  -6   7   1        103.85         97.44         5.01 o                         
  -4   7   1         23.76         30.69         2.70 o                         
  -2   7   1        105.65        123.14        10.25 o                         
   0   7   1        519.85        473.02        25.00 o                         
   2   7   1        134.70        129.93         7.06 o                         
   4   7   1         77.20         72.09         6.16 o                         
   6   7   1          5.41          3.99         1.17 o                         
   8   7   1          1.36          0.83         0.47 o                         
  -7   8   1          6.07          6.01         1.48 o                         
  -5   8   1          0.24          0.65         1.15 o                         
  -3   8   1          1.14          2.08         1.53 o                         
  -1   8   1         27.50         24.39         3.30 o                         
   1   8   1          0.57          0.42         0.72 o                         
   3   8   1          7.76          6.19         1.72 o                         
   5   8   1          0.44          0.59         0.64 o                         
   7   8   1          6.67         10.97         2.45 o                         
  -6   9   1          1.56          1.87         1.37 o                         
  -4   9   1         39.20         35.62         4.73 o                         
  -2   9   1         20.87         17.60         3.65 o                         
   0   9   1         17.42         15.82         2.57 o                         
   2   9   1          0.48          0.07         0.17 o                         
   4   9   1          4.43          3.70         1.04 o                         
  -3  10   1         26.43         43.11         6.41 o                         
  -1  10   1          0.13          0.29         0.56 o                         
   1  10   1          1.00          7.47         2.03 o                         
  -2 -10   2         12.50         18.52         2.42 o                         
   0 -10   2          5.14          8.47         1.68 o                         
   2 -10   2          1.46          1.42         0.63 o                         
   4 -10   2         41.99         41.06         4.62 o                         
  -5  -9   2          4.86          5.15         1.05 o                         
  -3  -9   2          5.04          4.16         0.97 o                         
  -1  -9   2          4.31         -0.31         0.65 o                         
   1  -9   2         61.67         55.59         5.61 o                         
   3  -9   2          2.09          3.04         2.75 o                         
   5  -9   2          4.74         11.25         3.03 o                         
   7  -9   2          0.22         -0.75         1.34 o                         
  -6  -8   2          3.71         -0.21         0.21 o                         
  -4  -8   2        441.72        521.05        12.92 o                         
  -2  -8   2          2.70          1.20         0.92 o                         
   0  -8   2       2401.78       2052.85        58.98 o                         
   2  -8   2        406.73        390.08        20.20 o                         
   4  -8   2        293.46        287.83        10.28 o                         
   6  -8   2        115.54         96.35         6.44 o                         
   8  -8   2        125.20        125.94         5.58 o                         
  -7  -7   2         23.05         18.83         2.49 o                         
  -5  -7   2        804.96        869.85        21.53 o                         
  -3  -7   2        247.54        204.08         8.50 o                         
  -1  -7   2        118.71        109.13         5.91 o                         
   1  -7   2        797.36        883.50        19.00 o                         
   3  -7   2        159.35        195.08        10.28 o                         
   5  -7   2        786.09        687.95        15.85 o                         
   7  -7   2         94.05         89.39         4.84 o                         
   9  -7   2        103.33        104.59         6.85 o                         
  -8  -6   2         22.27         18.68         2.45 o                         
  -6  -6   2        110.47        118.30        10.13 o                         
  -4  -6   2          0.35         -0.57         0.92 o                         
  -2  -6   2        460.51        460.22        15.29 o                         
   0  -6   2        444.93        411.72        12.18 o                         
   2  -6   2        550.46        640.55        28.46 o                         
   4  -6   2          2.40          7.12         0.94 o                         
   6  -6   2        768.95        781.16        11.95 o                         
   8  -6   2         73.25         73.82         5.65 o                         
  10  -6   2          9.48         10.23         2.39 o                         
  -9  -5   2        370.50        352.12        10.34 o                         
  -7  -5   2       1495.92       1650.75        53.17 o                         
  -5  -5   2         12.21         20.24         2.90 o                         
  -3  -5   2        583.35        574.32        16.17 o                         
  -1  -5   2        332.89        217.38         9.44 o                         
   1  -5   2       1373.98       1731.75        64.92 o                         
   3  -5   2        469.08        697.02        17.65 o                         
   5  -5   2          3.67          0.84         0.43 o                         
   7  -5   2        241.72        217.64         6.25 o                         
   9  -5   2        164.60        175.08         8.57 o                         
  11  -5   2         11.30         11.50         1.58 o                         
 -10  -4   2         22.95         15.96         2.57 o                         
  -8  -4   2       1890.94       1957.53        25.34 o                         
  -6  -4   2         59.82         55.37         5.40 o                         
  -4  -4   2       1332.17       1321.35        24.77 o                         
  -2  -4   2       1456.98       1426.38       125.07 o                         
   0  -4   2       9758.67       9068.44       115.45 o                         
   2  -4   2       1012.60       1053.20        16.73 o                         
   4  -4   2       2216.81       2295.77        35.67 o                         
   6  -4   2        133.54        109.63         3.47 o                         
   8  -4   2       4332.81       4174.43        55.06 o                         
  10  -4   2         44.08         34.51         3.02 o                         
  12  -4   2         44.08         40.36         3.73 o                         
 -11  -3   2         52.35         53.29         5.82 o                         
  -9  -3   2          4.98          4.44         1.39 o                         
  -7  -3   2          0.39          1.50         0.51 o                         
  -5  -3   2       1192.84       1103.01        20.34 o                         
  -3  -3   2        888.98        909.80        43.04 o                         
  -1  -3   2       2164.35       2369.08        62.24 o                         
   1  -3   2       2944.34       2759.40        38.37 o                         
   3  -3   2          6.30          4.11         1.74 o                         
   5  -3   2        483.44        548.92        14.26 o                         
   7  -3   2        300.35        220.15         5.76 o                         
   9  -3   2        205.87        172.64         6.31 o                         
  11  -3   2         11.52          8.65         1.38 o                         
 -10  -2   2        515.28        467.07        15.26 o                         
  -8  -2   2        177.74        151.14         5.08 o                         
  -6  -2   2         61.67         56.39         3.71 o                         
  -4  -2   2       7916.32       7477.78        56.95 o                         
  -2  -2   2          8.80          5.06         0.84 o                         
   0  -2   2          2.10          1.51         1.00 o                         
   2  -2   2        282.67        233.73         8.23 o                         
   4  -2   2      15882.31      12137.51       125.54 o                         
   6  -2   2         42.85         43.81         3.27 o                         
   8  -2   2        236.33        228.28         6.47 o                         
  10  -2   2        138.33        129.66         5.83 o                         
  12  -2   2        236.01        247.96         6.52 o                         
 -11  -1   2        571.72        543.86        12.50 o                         
  -9  -1   2        383.35        390.36        11.07 o                         
  -7  -1   2        141.29        156.44         5.18 o                         
  -5  -1   2       3444.25       3084.09        35.44 o                         
  -3  -1   2       5020.80       3964.80        98.03 o                         
  -1  -1   2       2973.20       2655.28        48.23 o                         
   1  -1   2        408.84        360.49         5.00 o                         
   3  -1   2       2360.85       2031.70        15.64 o                         
   5  -1   2       2113.05       1998.83        21.40 o                         
   7  -1   2          1.48          1.23         0.92 o                         
   9  -1   2        738.39        684.94        10.64 o                         
  11  -1   2         86.51         76.38         5.00 o                         
 -12   0   2         16.00         20.07         3.08 o                         
 -10   0   2        742.19        735.50        17.55 o                         
  -8   0   2         15.42         21.16         1.90 o                         
  -6   0   2        898.38       1025.83        22.32 o                         
  -4   0   2         29.49         69.85         3.78 o                         
  -2   0   2        811.54        783.56        44.44 o                         
   0   0   2       4585.50       3444.82        27.16 o                         
   2   0   2       5103.43       4780.15        89.56 o                         
   4   0   2       2933.32       2788.98        19.42 o                         
   6   0   2       1332.36       1387.93        42.76 o                         
   8   0   2          8.85          5.48         1.31 o                         
  10   0   2       1562.78       1546.98        42.85 o                         
  12   0   2          2.88          0.95         0.71 o                         
 -11   1   2          1.01          3.38         1.10 o                         
  -9   1   2        148.81        141.56         6.47 o                         
  -7   1   2        227.90        217.93         7.84 o                         
  -5   1   2       6479.01       6802.03        41.55 o                         
  -3   1   2       3738.26       3535.37        63.97 o                         
  -1   1   2        661.15        539.48        24.43 o                         
   1   1   2        713.14        772.60        33.79 o                         
   5   1   2        855.81        764.86        12.29 o                         
   7   1   2        384.56        326.68         8.09 o                         
   9   1   2        990.14        906.88        17.02 o                         
  11   1   2         14.56         22.55         2.75 o                         
 -12   2   2          3.93          4.87         1.94 o                         
 -10   2   2         51.25         38.12         3.27 o                         
  -8   2   2       1012.23        877.52        16.73 o                         
  -6   2   2         14.70         14.64         2.48 o                         
  -4   2   2        195.89        177.60         5.28 o                         
  -2   2   2       3244.64       3278.11        19.43 o                         
   0   2   2        842.54        902.20        13.33 o                         
   2   2   2        790.65        709.63         8.98 o                         
   4   2   2       2867.90       2719.80        53.66 o                         
   6   2   2          1.92          5.28         0.98 o                         
   8   2   2         36.74         33.92         2.72 o                         
  10   2   2          4.94          4.99         1.01 o                         
  12   2   2        110.04        116.33         8.17 o                         
 -11   3   2          2.29          3.80         0.96 o                         
  -9   3   2       2026.85       1922.96        28.15 o                         
  -7   3   2       1141.87        985.33        13.46 o                         
  -5   3   2        735.50        705.94        18.67 o                         
  -3   3   2       3624.78       4093.70        49.21 o                         
  -1   3   2       9751.72      10463.59        67.69 o                         
   1   3   2         41.55         19.73         1.79 o                         
   3   3   2       3869.77       3324.55        37.49 o                         
   5   3   2        177.49        208.26        10.90 o                         
   7   3   2       3805.01       3618.22       122.35 o                         
   9   3   2        290.81        240.53         8.46 o                         
  11   3   2         14.07         16.41         1.78 o                         
 -10   4   2          6.39          4.81         1.17 o                         
  -8   4   2        231.19        230.03         6.84 o                         
  -6   4   2          0.56          1.11         0.22 o                         
  -4   4   2         18.05         29.03         2.55 o                         
  -2   4   2         19.21         26.06         2.44 o                         
   0   4   2       1537.23       1481.59        30.23 o                         
   2   4   2        522.96        560.22        14.33 o                         
   4   4   2         23.90         37.48         2.73 o                         
   6   4   2        806.59        806.77        20.23 o                         
   8   4   2       1087.91       1034.78        18.27 o                         
  10   4   2          2.78          3.56         0.89 o                         
  -9   5   2          3.97          1.63         1.01 o                         
  -7   5   2        751.40        778.34        15.03 o                         
  -5   5   2         39.11         34.52         4.30 o                         
  -3   5   2        327.99        431.76         7.30 o                         
  -1   5   2        426.69        419.99        10.64 o                         
   1   5   2        974.45       1059.07        35.47 o                         
   3   5   2         29.05         51.56         3.24 o                         
   5   5   2        292.01        296.57         9.14 o                         
   7   5   2          5.18          2.14         0.67 o                         
   9   5   2          0.63          5.58         1.25 o                         
 -10   6   2         21.36         19.89         3.33 o                         
  -8   6   2         13.62         13.57         2.90 o                         
  -6   6   2        851.24        732.23        22.45 o                         
  -4   6   2        581.72        574.44        16.93 o                         
  -2   6   2        499.58        638.46        27.06 o                         
   0   6   2       1202.50       1099.56        26.69 o                         
   2   6   2        170.59        105.33         5.52 o                         
   4   6   2       1296.55       1237.65        23.24 o                         
   6   6   2        219.02        209.49         7.70 o                         
   8   6   2         10.55          3.69         1.34 o                         
  -9   7   2         87.57         90.98         7.56 o                         
  -7   7   2          5.58          2.16         0.66 o                         
  -5   7   2        240.99        197.57        11.34 o                         
  -3   7   2          6.69          0.56         0.74 o                         
  -1   7   2       2861.25       2690.40       107.11 o                         
   1   7   2        297.21        225.43         9.14 o                         
   3   7   2        481.41        467.81        14.27 o                         
   5   7   2        151.04        160.60         7.91 o                         
   7   7   2        211.46        283.50        11.36 o                         
  -6   8   2          5.64         13.58         2.74 o                         
  -4   8   2          0.68         -0.41         0.59 o                         
  -2   8   2          2.82          1.04         0.47 o                         
   0   8   2          3.93          0.44         0.80 o                         
   2   8   2          0.03         -0.02         0.63 o                         
   4   8   2          1.66          0.64         0.57 o                         
   6   8   2         11.04         35.69         3.50 o                         
  -5   9   2         52.49         63.11         8.70 o                         
  -3   9   2          0.05          0.27         0.56 o                         
  -1   9   2          3.22          1.30         1.46 o                         
   1   9   2          0.49          0.17         0.97 o                         
   3   9   2         64.20         86.28         4.49 o                         
  -3 -10   3          0.09          0.22         1.29 o                         
  -1 -10   3          4.48          3.13         0.97 o                         
   1 -10   3         15.57         14.68         2.42 o                         
   3 -10   3         12.93         12.75         2.05 o                         
   5 -10   3         12.04         19.24         2.91 o                         
  -4  -9   3          2.82          4.46         0.91 o                         
  -2  -9   3          3.94          2.35         0.82 o                         
   0  -9   3         66.17         60.80         5.93 o                         
   2  -9   3          0.16         -0.79         0.79 o                         
   4  -9   3          0.89          2.06         1.37 o                         
   6  -9   3          9.18          9.06         2.61 o                         
  -7  -8   3          1.81          2.81         0.69 o                         
  -5  -8   3         16.76         17.61         2.23 o                         
  -3  -8   3         80.77         77.90         6.46 o                         
  -1  -8   3        122.76        110.48         7.11 o                         
   1  -8   3        159.30        163.90        15.11 o                         
   3  -8   3          0.38         -0.40         1.23 o                         
   5  -8   3        116.86        122.25         6.61 o                         
   7  -8   3         12.39         13.16         1.93 o                         
   9  -8   3          0.47          2.76         1.11 o                         
  -8  -7   3          0.11          0.06         0.11 o                         
  -6  -7   3          4.87          2.18         0.79 o                         
  -4  -7   3          9.35          4.25         1.54 o                         
  -2  -7   3         19.75         13.03         2.21 o                         
   0  -7   3         16.32         13.71         1.87 o                         
   2  -7   3         44.55         48.90         3.11 o                         
   4  -7   3         99.00         87.74         4.97 o                         
   6  -7   3         39.08         30.05         3.27 o                         
   8  -7   3          0.03          0.23         0.45 o                         
  10  -7   3          4.92          1.85         0.61 o                         
  -9  -6   3         23.21         25.37         2.92 o                         
  -7  -6   3         15.48         18.52         2.15 o                         
  -5  -6   3        162.12        136.46         7.87 o                         
  -3  -6   3          1.97          2.18         1.06 o                         
  -1  -6   3          2.21          3.52         1.20 o                         
   1  -6   3        204.14        206.46         9.17 o                         
   3  -6   3        122.24        113.62         4.42 o                         
   5  -6   3         54.78         48.37         2.94 o                         
   7  -6   3         34.17         34.00         3.15 o                         
   9  -6   3         97.95         87.36         5.49 o                         
  11  -6   3         12.14         14.24         1.64 o                         
 -10  -5   3          1.30          1.04         0.99 o                         
  -8  -5   3         12.57         12.72         1.82 o                         
  -6  -5   3          0.00          3.24         1.16 o                         
  -4  -5   3         10.15          6.94         1.60 o                         
  -2  -5   3         86.72         62.05         5.60 o                         
   0  -5   3        110.36         72.42         5.06 o                         
   2  -5   3         63.67         57.78         3.68 o                         
   4  -5   3        183.99        229.19         6.27 o                         
   6  -5   3         13.81         11.21         2.97 o                         
   8  -5   3        117.68        132.08         7.10 o                         
  10  -5   3         10.01          4.52         1.30 o                         
  -9  -4   3          0.02         -0.06         0.45 o                         
  -7  -4   3         42.89         42.92         3.68 o                         
  -5  -4   3         61.49         51.62         3.99 o                         
  -3  -4   3        250.93        190.62         9.68 o                         
  -1  -4   3        138.53        129.49         5.99 o                         
   1  -4   3         32.69         33.12         2.69 o                         
   3  -4   3          1.41          1.04         0.40 o                         
   5  -4   3        244.96        265.35         5.54 o                         
   7  -4   3        682.41        684.28        12.01 o                         
   9  -4   3         46.88         49.48         3.77 o                         
  11  -4   3          0.69         -0.38         0.39 o                         
 -10  -3   3          7.55          6.55         1.29 o                         
  -8  -3   3          0.57          0.75         0.43 o                         
  -6  -3   3          7.41          6.78         1.58 o                         
  -4  -3   3         69.81         49.78         3.26 o                         
  -2  -3   3          2.33          4.98         0.91 o                         
   0  -3   3         80.38        109.07         4.47 o                         
   2  -3   3         22.03         13.61         1.52 o                         
   4  -3   3         39.27         33.96         1.96 o                         
   6  -3   3          4.47          1.33         0.44 o                         
   8  -3   3          6.58          5.76         0.74 o                         
  10  -3   3         18.78         13.23         1.67 o                         
  12  -3   3          8.26          9.96         1.47 o                         
 -11  -2   3         54.72         54.79         3.36 o                         
  -9  -2   3          0.78          0.66         0.51 o                         
  -7  -2   3        165.93        158.34         5.88 o                         
  -5  -2   3         14.61         21.89         2.47 o                         
  -3  -2   3        376.40        367.27        20.46 o                         
  -1  -2   3        323.56        369.63        13.58 o                         
   1  -2   3        101.83        104.06         2.23 o                         
   3  -2   3        491.36        409.50         7.44 o                         
   5  -2   3         19.56         28.19         2.08 o                         
   7  -2   3        238.89        211.57         5.63 o                         
   9  -2   3          2.97          1.53         0.39 o                         
  11  -2   3         25.41         25.79         2.61 o                         
 -10  -1   3          4.87          2.96         0.85 o                         
  -8  -1   3         20.27         22.11         1.99 o                         
  -6  -1   3         49.72         31.28         2.81 o                         
  -4  -1   3          1.97          0.67         0.23 o                         
  -2  -1   3          4.70          4.82         0.58 o                         
   0  -1   3        109.14        107.21         3.66 o                         
   2  -1   3        390.32        404.18         5.20 o                         
   4  -1   3        130.79        102.63         3.02 o                         
   6  -1   3        160.79        202.30         6.34 o                         
   8  -1   3         13.66         11.78         1.27 o                         
  10  -1   3         15.26         14.13         1.46 o                         
  12  -1   3          8.32          8.35         1.34 o                         
 -11   0   3          2.93          2.01         0.82 o                         
  -9   0   3        182.92        180.38         9.60 o                         
  -7   0   3         15.48         13.11         1.40 o                         
  -5   0   3        443.38        534.73        17.34 o                         
  -3   0   3        145.68        124.22         7.08 o                         
  -1   0   3          9.66         15.28         2.05 o                         
   1   0   3        530.96        534.05        23.81 o                         
   3   0   3         10.32         18.08         1.71 o                         
   5   0   3        422.82        440.76        10.05 o                         
   7   0   3         15.08         12.34         1.21 o                         
   9   0   3        150.32        149.72         6.34 o                         
  11   0   3          4.00          2.95         1.04 o                         
 -10   1   3         23.07         21.69         2.39 o                         
  -8   1   3          2.36          5.89         1.34 o                         
  -6   1   3         29.02         20.54         2.99 o                         
  -4   1   3        743.31        580.12        11.75 o                         
  -2   1   3        130.79        105.59         3.36 o                         
   0   1   3          4.09          3.97         0.48 o                         
   2   1   3        453.89        394.78         8.79 o                         
   4   1   3        216.32        185.67        17.19 o                         
   6   1   3         62.50         52.61         3.40 o                         
   8   1   3        126.22        116.42         4.11 o                         
  10   1   3          0.18         -0.16         0.52 o                         
  12   1   3          9.35         12.64         1.96 o                         
 -11   2   3          0.72          0.50         0.50 o                         
  -9   2   3         10.64          7.33         1.38 o                         
  -7   2   3        166.25        196.81         9.50 o                         
  -5   2   3         80.76         71.18         5.53 o                         
  -3   2   3          1.01          1.34         0.92 o                         
  -1   2   3         42.99         65.54         2.24 o                         
   1   2   3         13.10         15.31         1.19 o                         
   3   2   3        222.00        232.80         6.80 o                         
   5   2   3          0.00          0.43         0.54 o                         
   7   2   3          5.11          8.10         1.10 o                         
   9   2   3         10.61         10.39         1.88 o                         
  11   2   3          0.28          0.10         0.15 o                         
 -10   3   3          8.45          2.38         1.66 o                         
  -8   3   3        481.01        451.16        11.67 o                         
  -6   3   3         12.62         15.82         1.50 o                         
  -4   3   3        173.24        218.39         9.13 o                         
  -2   3   3        373.86        360.28         9.23 o                         
   0   3   3       1003.07        847.05        25.83 o                         
   2   3   3        422.77        385.96        11.03 o                         
   4   3   3          0.53          1.98         0.72 o                         
   6   3   3          1.53          4.12         0.84 o                         
   8   3   3        203.65        207.84         7.01 o                         
  10   3   3          2.20          2.46         0.85 o                         
  -9   4   3          6.55          4.53         0.73 o                         
  -7   4   3        166.65        171.52         6.01 o                         
  -5   4   3        129.92        123.76         4.44 o                         
  -3   4   3          6.62          6.61         1.11 o                         
  -1   4   3        156.73        177.14         4.89 o                         
   1   4   3          7.23          5.69         0.98 o                         
   3   4   3          9.15         22.06         2.60 o                         
   5   4   3         24.25         18.88         2.04 o                         
   7   4   3          0.30          0.27         0.52 o                         
   9   4   3          2.22          1.07         0.60 o                         
 -10   5   3         28.01         28.55         3.60 o                         
  -8   5   3          5.97          5.67         1.19 o                         
  -6   5   3         11.40          4.64         0.67 o                         
  -4   5   3         66.89         67.40         6.05 o                         
  -2   5   3        193.89        189.21         6.34 o                         
   0   5   3         18.25         19.08         1.67 o                         
   2   5   3         27.09         33.37         2.81 o                         
   4   5   3         50.64         50.30         3.50 o                         
   6   5   3        214.65        191.50         9.10 o                         
   8   5   3          2.67          5.28         1.21 o                         
  10   5   3          2.83          2.09         0.95 o                         
  -9   6   3          4.16          4.85         1.80 o                         
  -7   6   3          3.47          1.59         0.77 o                         
  -5   6   3        364.03        355.61        11.77 o                         
  -3   6   3         63.39         59.17         3.55 o                         
  -1   6   3        496.74        466.70        20.68 o                         
   1   6   3        206.46        190.40         9.34 o                         
   3   6   3          0.23          0.39         0.65 o                         
   5   6   3         28.29         22.63         2.61 o                         
   7   6   3          6.44          6.04         1.24 o                         
   9   6   3          7.49         10.24         2.27 o                         
  -8   7   3         41.35         40.85         3.73 o                         
  -6   7   3         21.02         17.48         3.11 o                         
  -4   7   3         34.47         28.65         2.96 o                         
  -2   7   3         31.49         26.42         3.17 o                         
   0   7   3        319.66        290.80        17.27 o                         
   2   7   3         19.94         17.75         2.71 o                         
   4   7   3         23.52         27.97         3.79 o                         
   6   7   3          5.30          7.18         1.50 o                         
  -7   8   3          1.72          1.39         1.34 o                         
  -5   8   3         22.72         29.52         4.10 o                         
  -3   8   3          1.28          1.10         0.69 o                         
  -1   8   3         13.20         12.57         3.27 o                         
   1   8   3          0.70          0.53         0.76 o                         
   3   8   3         20.78         26.46         3.15 o                         
   5   8   3          2.50          0.66         0.59 o                         
  -4   9   3          1.15          0.57         1.12 o                         
  -2   9   3          8.59          5.53         1.69 o                         
   0   9   3          3.26          6.29         1.80 o                         
   2   9   3          0.05          1.68         0.90 o                         
  -2 -10   4          0.06         -0.22         1.18 o                         
   0 -10   4         14.56         14.47         2.01 o                         
   2 -10   4         10.79         10.57         1.86 o                         
   4 -10   4         18.00         16.99         2.55 o                         
   6 -10   4         10.03         10.98         2.28 o                         
  -5  -9   4         54.28         76.75         5.52 o                         
  -3  -9   4         28.04         28.72         3.42 o                         
  -1  -9   4         30.72         24.54         2.97 o                         
   1  -9   4         99.25        135.98         8.39 o                         
   3  -9   4         38.43         45.40         6.60 o                         
   5  -9   4          9.53          4.60         2.04 o                         
   7  -9   4          8.52          6.89         2.26 o                         
  -6  -8   4         28.91         37.34         2.77 o                         
  -4  -8   4          0.85          0.16         0.23 o                         
  -2  -8   4         31.65         33.66         3.33 o                         
   0  -8   4        545.18        542.48        15.98 o                         
   2  -8   4          0.01         -0.41         1.21 o                         
   4  -8   4         65.76         53.96         4.40 o                         
   6  -8   4         60.77         52.72         3.87 o                         
   8  -8   4          2.36          1.65         0.71 o                         
  -7  -7   4          1.38          0.23         0.46 o                         
  -5  -7   4        600.81        597.55        20.43 o                         
  -3  -7   4       1353.79       1443.22        57.11 o                         
  -1  -7   4          5.94          4.46         1.75 o                         
   1  -7   4          0.12          2.09         0.97 o                         
   3  -7   4        882.76        878.35        33.48 o                         
   5  -7   4        759.40        923.72        30.75 o                         
   7  -7   4         16.87         17.88         2.68 o                         
   9  -7   4         65.39         73.54         4.66 o                         
  -8  -6   4         38.67         41.00         4.62 o                         
  -6  -6   4         97.28         77.66         5.52 o                         
  -4  -6   4        338.45        351.94        13.07 o                         
  -2  -6   4        437.58        448.84        21.11 o                         
   0  -6   4        586.83        612.49        13.05 o                         
   2  -6   4        270.67        359.88        10.83 o                         
   4  -6   4       1936.80       2187.86        50.96 o                         
   6  -6   4        206.11        244.87         8.23 o                         
   8  -6   4          2.85          1.15         0.64 o                         
  10  -6   4         98.92         82.11         4.87 o                         
  -9  -5   4        158.21        166.75         8.88 o                         
  -7  -5   4        644.81        699.11        16.31 o                         
  -5  -5   4        409.73        457.25        26.29 o                         
  -3  -5   4       2535.57       2238.31        40.42 o                         
  -1  -5   4         33.41         60.08         4.31 o                         
   1  -5   4        381.79        503.75        92.64 o                         
   3  -5   4       3479.71       4095.02        31.05 o                         
   5  -5   4        203.23        214.37        10.48 o                         
   7  -5   4       1220.49       1354.75        30.39 o                         
   9  -5   4          5.24         13.13         3.13 o                         
  11  -5   4        158.97        147.28         5.97 o                         
 -10  -4   4          2.62          2.35         1.04 o                         
  -8  -4   4        357.19        434.48        11.05 o                         
  -6  -4   4         89.75        105.76         7.87 o                         
  -4  -4   4         39.29         54.62         3.66 o                         
  -2  -4   4        783.68        935.52        22.22 o                         
   0  -4   4        273.52        343.93         7.91 o                         
   2  -4   4       2232.78       2702.01        19.83 o                         
   4  -4   4        373.29        481.40         6.90 o                         
   6  -4   4         17.94          4.24         0.78 o                         
   8  -4   4       1664.01       1774.99        20.00 o                         
  10  -4   4        121.90        139.90         7.10 o                         
  12  -4   4        132.88        125.44         6.74 o                         
  -9  -3   4          0.08          0.60         0.38 o                         
  -7  -3   4        320.92        296.10         9.89 o                         
  -5  -3   4          0.21          0.82         0.66 o                         
  -3  -3   4        119.43        123.95         4.94 o                         
  -1  -3   4       1617.41       1692.54        13.25 o                         
   1  -3   4       2686.77       2765.67        23.83 o                         
   3  -3   4        639.43        552.37        18.20 o                         
   5  -3   4        117.58        140.40         4.93 o                         
   7  -3   4         78.77        103.06         3.62 o                         
   9  -3   4          9.94          2.68         0.42 o                         
  11  -3   4         17.37         15.91         1.65 o                         
 -10  -2   4         10.21         11.49         1.61 o                         
  -8  -2   4        984.50        978.86        27.52 o                         
  -6  -2   4        915.31       1030.01        15.46 o                         
  -4  -2   4       1221.92       1358.50        31.02 o                         
  -2  -2   4        818.59        796.31        20.04 o                         
   2  -2   4        562.99        554.21         6.34 o                         
   4  -2   4       1360.73       1428.57        14.78 o                         
   6  -2   4       1064.73       1296.52        15.08 o                         
   8  -2   4        197.98        211.36         7.04 o                         
  10  -2   4         47.30         45.69         2.90 o                         
  12  -2   4          1.44          0.78         0.52 o                         
 -11  -1   4         34.12         40.48         3.81 o                         
  -9  -1   4       1098.63       1121.46        25.15 o                         
  -7  -1   4         77.96         67.65         3.21 o                         
  -5  -1   4       3135.38       2945.62        50.22 o                         
  -3  -1   4        384.97        316.10        11.02 o                         
   3  -1   4       5921.01       5518.50       165.23 o                         
   5  -1   4       4748.13       4769.48        29.86 o                         
   7  -1   4       4111.86       3889.63       119.75 o                         
   9  -1   4        231.01        247.63         7.23 o                         
  11  -1   4        144.59        159.26         7.17 o                         
 -10   0   4          3.15          4.82         1.01 o                         
  -8   0   4          5.31          1.72         0.55 o                         
  -6   0   4        806.62        900.67        14.26 o                         
  -4   0   4          0.66          1.11         0.86 o                         
  -2   0   4        115.04        133.02         4.93 o                         
   2   0   4        536.55        478.68        19.46 o                         
   4   0   4        702.74        655.29        12.19 o                         
   6   0   4        258.86        284.03         8.12 o                         
   8   0   4        717.26        727.07        23.84 o                         
  10   0   4          6.87          2.71         0.73 o                         
  12   0   4         21.17         14.87         1.66 o                         
 -11   1   4         12.79         14.95         2.45 o                         
  -9   1   4        187.31        194.69         9.75 o                         
  -7   1   4        125.59        189.09         7.44 o                         
  -5   1   4        180.88        115.39         5.34 o                         
  -3   1   4       1146.09       1498.45        15.41 o                         
  -1   1   4       1594.15       1402.32        55.37 o                         
   1   1   4       4634.96       4168.44        25.99 o                         
   3   1   4        944.20        750.03        10.41 o                         
   5   1   4        688.52        870.92        22.87 o                         
   7   1   4         38.01         31.82         2.07 o                         
   9   1   4         32.82         21.08         2.06 o                         
  11   1   4         37.06         34.14         2.58 o                         
 -10   2   4         23.74         21.75         2.35 o                         
  -8   2   4       1394.34       1469.52        21.49 o                         
  -6   2   4        251.14        218.63         6.62 o                         
  -4   2   4       2752.97       3034.64        32.22 o                         
  -2   2   4        132.56        137.65         4.25 o                         
   0   2   4       1373.23       1137.23        10.23 o                         
   2   2   4       2812.49       2828.89        27.40 o                         
   4   2   4       1415.07       1553.85        20.63 o                         
   6   2   4        432.12        432.16         9.34 o                         
   8   2   4        886.25        957.93        14.28 o                         
  10   2   4         57.84         61.02         4.06 o                         
 -11   3   4        150.43        153.65        11.70 o                         
  -9   3   4        135.35        147.64         5.67 o                         
  -7   3   4         77.79         76.13         3.82 o                         
  -5   3   4        124.24        138.96         4.26 o                         
  -3   3   4       3407.65       3846.95        41.24 o                         
  -1   3   4         10.92         26.49         1.91 o                         
   1   3   4       3469.64       4492.90       100.90 o                         
   3   3   4       2475.58       2627.55        34.08 o                         
   5   3   4          8.31         17.45         2.07 o                         
   7   3   4       2397.57       2619.29        55.36 o                         
   9   3   4         36.62         35.10         3.74 o                         
  11   3   4        177.58        182.45         5.80 o                         
 -10   4   4         74.55         60.09         7.58 o                         
  -8   4   4          8.48          6.01         1.11 o                         
  -6   4   4        866.34        988.69        15.06 o                         
  -4   4   4       1372.80       1283.12        17.36 o                         
  -2   4   4        739.94        732.39        18.17 o                         
   0   4   4       1830.64       2181.47        51.64 o                         
   2   4   4        283.46        292.38         7.81 o                         
   4   4   4       1345.53       1166.28        26.16 o                         
   6   4   4         37.49         71.50         5.57 o                         
   8   4   4        143.32        167.35         6.73 o                         
  10   4   4         39.11         25.48         1.93 o                         
  -9   5   4          1.27          1.89         1.08 o                         
  -7   5   4          0.39          1.13         2.79 o                         
  -5   5   4        911.40       1057.29        37.57 o                         
  -3   5   4        296.44        301.12         9.62 o                         
  -1   5   4        306.64        344.30         8.51 o                         
   1   5   4        326.70        319.01         9.19 o                         
   3   5   4       2306.52       2466.62        70.45 o                         
   5   5   4         48.49         56.74         4.75 o                         
   7   5   4         58.77         53.40         3.59 o                         
   9   5   4         47.19         55.42         5.07 o                         
  -8   6   4          3.24          4.21         1.28 o                         
  -6   6   4         78.06         68.45         6.12 o                         
  -4   6   4        158.94        170.27         6.53 o                         
  -2   6   4        390.74        506.75        12.42 o                         
   0   6   4        531.46        513.00        20.84 o                         
   2   6   4         21.32          4.85         1.20 o                         
   4   6   4        139.45        174.39         8.21 o                         
   6   6   4          0.99          3.56         1.16 o                         
   8   6   4         11.75         26.35         3.26 o                         
  -7   7   4         14.84         11.39         2.43 o                         
  -5   7   4          1.20          1.75         0.99 o                         
  -3   7   4         10.89          4.16         1.85 o                         
  -1   7   4         61.67         90.90         5.02 o                         
   1   7   4         12.49          7.58         1.50 o                         
   3   7   4         15.56         15.18         2.15 o                         
   5   7   4         25.84         23.76         2.47 o                         
   7   7   4         21.35         33.56         3.36 o                         
  -6   8   4          1.54          3.01         1.26 o                         
  -4   8   4          1.24          0.49         0.37 o                         
  -2   8   4         44.84         33.22         4.01 o                         
   0   8   4         67.16         82.63         6.12 o                         
   2   8   4         40.24         48.76         5.48 o                         
   4   8   4          5.35          4.03         1.08 o                         
  -3   9   4         56.41         73.66         8.92 o                         
  -1   9   4         18.60         14.64         2.45 o                         
   1   9   4         55.01         63.20         6.85 o                         
  -3 -10   5          0.38          0.08         0.33 o                         
  -1 -10   5          7.54          7.54         1.66 o                         
   1 -10   5          0.14         -0.03         0.45 o                         
   3 -10   5          1.80          2.49         0.85 o                         
   5 -10   5          0.99          0.20         0.68 o                         
  -4  -9   5         10.68         10.43         1.51 o                         
  -2  -9   5         12.87         16.04         2.98 o                         
   0  -9   5        194.45        187.74         8.68 o                         
   2  -9   5          0.92          1.09         0.81 o                         
   4  -9   5         80.78         90.61         7.32 o                         
   6  -9   5          0.01          0.64         0.79 o                         
   8  -9   5         22.92         16.92         3.59 o                         
  -7  -8   5          3.05          3.85         1.39 o                         
  -5  -8   5          4.22          4.04         1.13 o                         
  -3  -8   5          3.35          4.62         1.55 o                         
  -1  -8   5        122.85        110.05        10.62 o                         
   1  -8   5          0.07         -0.27         0.70 o                         
   3  -8   5         31.68         40.53         4.80 o                         
   5  -8   5        194.46        203.92         8.43 o                         
   7  -8   5          2.01          3.87         0.98 o                         
   9  -8   5         17.61         22.55         3.03 o                         
  -8  -7   5          2.78          4.16         1.07 o                         
  -6  -7   5         12.09         10.64         1.75 o                         
  -4  -7   5         11.94          5.19         1.57 o                         
  -2  -7   5          0.25          0.63         0.59 o                         
   0  -7   5         19.24         19.23         2.25 o                         
   2  -7   5          2.59          1.54         0.53 o                         
   4  -7   5         43.63         46.37         4.31 o                         
   6  -7   5          0.77          0.94         0.86 o                         
   8  -7   5          9.78         11.85         1.99 o                         
  10  -7   5          0.93          2.84         0.87 o                         
  -9  -6   5          6.89          7.95         1.45 o                         
  -7  -6   5         17.13         15.91         2.59 o                         
  -5  -6   5          1.95          0.69         0.74 o                         
  -3  -6   5         89.27         63.31         5.21 o                         
  -1  -6   5         68.24         54.43         5.01 o                         
   1  -6   5         98.37         93.90         6.05 o                         
   3  -6   5         34.80         22.85         2.06 o                         
   5  -6   5         31.51         32.12         2.49 o                         
   7  -6   5        370.83        383.12        10.97 o                         
   9  -6   5          0.24         -0.12         0.69 o                         
  11  -6   5         10.07          9.22         1.45 o                         
  -8  -5   5         12.14         11.43         1.82 o                         
  -6  -5   5          0.32         -0.24         1.00 o                         
  -4  -5   5         16.25         17.46         2.15 o                         
  -2  -5   5          7.33          6.52         1.68 o                         
   0  -5   5         12.64          4.85         1.07 o                         
   2  -5   5        115.66        112.64         6.31 o                         
   4  -5   5        240.20        259.05         7.91 o                         
   6  -5   5        137.71        199.82         4.82 o                         
   8  -5   5         79.25         99.63         5.60 o                         
  10  -5   5          6.89          4.22         1.41 o                         
  -9  -4   5         14.39         13.66         1.78 o                         
  -7  -4   5         40.78         40.48         4.05 o                         
  -5  -4   5         13.57         11.24         1.57 o                         
  -3  -4   5        142.30        120.59         6.18 o                         
  -1  -4   5         56.37         45.07         2.94 o                         
   1  -4   5        203.08        185.81         6.63 o                         
   3  -4   5        273.04        269.65         4.69 o                         
   5  -4   5         10.12          9.46         1.04 o                         
   7  -4   5         96.56         91.65         3.63 o                         
   9  -4   5         32.36         27.38         2.57 o                         
  11  -4   5          4.43          2.35         0.69 o                         
 -10  -3   5         36.85         28.92         2.61 o                         
  -8  -3   5          2.89          1.19         0.88 o                         
  -6  -3   5          6.58          7.58         1.34 o                         
  -4  -3   5         22.71         22.86         2.72 o                         
  -2  -3   5         35.17         52.78         3.33 o                         
   0  -3   5        109.64        120.80         3.68 o                         
   2  -3   5        158.92        147.66         3.66 o                         
   4  -3   5          0.64          1.47         0.46 o                         
   6  -3   5         10.09         14.37         1.95 o                         
   8  -3   5        161.07        155.36         5.06 o                         
  10  -3   5          1.66          2.63         0.65 o                         
  12  -3   5          0.49          0.47         0.37 o                         
 -11  -2   5         28.61         26.57         4.16 o                         
  -9  -2   5         66.15         65.88         3.91 o                         
  -7  -2   5          9.10          8.95         1.40 o                         
  -5  -2   5        245.02        237.62        10.88 o                         
  -3  -2   5          0.29          0.08         0.23 o                         
  -1  -2   5        124.42        133.79         4.35 o                         
   1  -2   5        555.47        552.61        17.40 o                         
   3  -2   5         53.16         52.60         1.63 o                         
   5  -2   5        428.35        389.72         7.75 o                         
   7  -2   5          0.73          0.22         0.31 o                         
   9  -2   5        194.22        183.07        12.08 o                         
  11  -2   5         23.61         19.52         1.91 o                         
 -10  -1   5          2.53          0.84         0.57 o                         
  -8  -1   5        150.39        151.49         6.53 o                         
  -6  -1   5         11.21          9.71         1.50 o                         
  -4  -1   5         13.93          6.94         2.00 o                         
  -2  -1   5         77.89         72.85         3.34 o                         
   0  -1   5        559.86        553.71        19.44 o                         
   2  -1   5        295.31        286.23         6.94 o                         
   4  -1   5         31.25         52.93         2.45 o                         
   6  -1   5        243.33        196.23         6.87 o                         
   8  -1   5         12.56         16.31         1.82 o                         
  10  -1   5          9.26         10.66         1.62 o                         
  12  -1   5         18.70         18.96         1.99 o                         
 -11   0   5          7.54          9.25         1.88 o                         
  -9   0   5          0.10         -0.27         0.70 o                         
  -7   0   5         46.47         60.22         3.97 o                         
  -5   0   5          6.53          6.34         1.75 o                         
  -3   0   5         44.46         49.02         3.78 o                         
  -1   0   5        198.88        199.32         6.48 o                         
   1   0   5          7.26         15.56         1.20 o                         
   3   0   5         23.16         54.43         3.20 o                         
   5   0   5         25.16         38.07         3.48 o                         
   7   0   5        101.99        131.52         4.39 o                         
   9   0   5         46.39         45.88         3.33 o                         
  11   0   5         25.59         24.81         2.72 o                         
 -10   1   5          0.21          0.41         0.64 o                         
  -8   1   5        126.08        124.69         7.61 o                         
  -6   1   5         42.56         47.15         3.22 o                         
  -4   1   5         17.67         11.19         1.61 o                         
  -2   1   5        540.49        529.48        12.09 o                         
   0   1   5         88.45         73.13         2.29 o                         
   2   1   5          4.15          0.83         0.31 o                         
   4   1   5        480.93        516.47        11.93 o                         
   6   1   5        164.26        137.85         6.47 o                         
   8   1   5          1.66          1.45         0.82 o                         
  10   1   5         17.86         19.49         1.99 o                         
  12   1   5         36.48         41.22         3.32 o                         
 -11   2   5          0.76         -0.46         0.48 o                         
  -9   2   5        235.56        228.00         8.08 o                         
  -7   2   5        180.95        227.10        11.38 o                         
  -5   2   5        287.48        319.09        14.55 o                         
  -3   2   5         94.55         89.71         4.51 o                         
  -1   2   5        205.97        165.41         5.16 o                         
   1   2   5        112.30        114.81         3.83 o                         
   3   2   5        148.17        179.17         5.76 o                         
   5   2   5          0.19          0.70         0.78 o                         
   7   2   5          9.39          8.21         1.21 o                         
   9   2   5         13.02          9.34         1.59 o                         
  11   2   5          5.75          5.96         1.23 o                         
 -10   3   5          8.99          4.27         1.22 o                         
  -8   3   5         57.46         55.49         3.40 o                         
  -6   3   5         70.20         58.51         3.23 o                         
  -4   3   5          4.61          1.49         0.56 o                         
  -2   3   5         42.65         44.52         3.18 o                         
   0   3   5         22.38         15.65         1.79 o                         
   2   3   5        544.47        566.99        19.30 o                         
   4   3   5        114.10         84.22         4.38 o                         
   6   3   5         36.67         36.18         3.13 o                         
   8   3   5         51.09         50.29         3.84 o                         
  10   3   5         31.37         30.71         2.88 o                         
  -9   4   5         65.46         67.85         5.41 o                         
  -7   4   5        130.38        123.84         7.02 o                         
  -5   4   5         74.36         65.42         3.71 o                         
  -3   4   5         30.76         33.40         2.53 o                         
  -1   4   5         85.46         98.36         3.86 o                         
   1   4   5         58.08         46.69         3.34 o                         
   3   4   5        361.03        343.57        17.03 o                         
   5   4   5        103.52        121.25         6.22 o                         
   7   4   5         40.47         36.48         3.14 o                         
   9   4   5          0.04          0.10         0.47 o                         
  -8   5   5          0.24          0.79         0.89 o                         
  -6   5   5        101.18         96.43         6.30 o                         
  -4   5   5         88.40         82.01         5.42 o                         
  -2   5   5        100.53        120.88         6.09 o                         
   0   5   5        111.57        100.83         5.03 o                         
   2   5   5         98.81         97.64         6.28 o                         
   4   5   5          0.22          0.13         0.71 o                         
   6   5   5         12.88         12.77         2.14 o                         
   8   5   5          0.15          1.97         0.72 o                         
  -7   6   5         23.29         19.71         3.07 o                         
  -5   6   5         63.05         66.93         4.69 o                         
  -3   6   5         26.99         29.20         2.71 o                         
  -1   6   5        615.43        628.45        27.16 o                         
   1   6   5         17.81          6.20         2.68 o                         
   3   6   5        228.63        238.29        13.88 o                         
   5   6   5         15.61         13.08         1.90 o                         
   7   6   5         14.54         13.88         1.73 o                         
  -6   7   5          1.98          1.44         1.02 o                         
  -4   7   5         16.05         13.86         2.35 o                         
  -2   7   5          0.75          0.69         0.39 o                         
   0   7   5          5.74          3.43         1.02 o                         
   2   7   5         11.53          6.62         2.10 o                         
   4   7   5          3.97          3.88         0.99 o                         
   6   7   5          2.69          4.49         0.86 o                         
  -5   8   5         20.24         25.22         5.55 o                         
  -3   8   5          4.81          4.90         1.87 o                         
  -1   8   5         28.54         31.17         3.39 o                         
   1   8   5          7.15          9.41         3.85 o                         
   3   8   5         10.28          9.64         2.19 o                         
   5   8   5         10.82         12.13         1.76 o                         
  -2 -10   6          0.20          0.80         0.69 o                         
   0 -10   6        119.40        108.46         8.23 o                         
   2 -10   6          2.33          1.57         0.78 o                         
   4 -10   6          0.21          0.20         0.71 o                         
   6 -10   6          0.85         -0.25         0.94 o                         
  -5  -9   6        191.29        274.67        12.84 o                         
  -3  -9   6         39.13         43.96         3.62 o                         
  -1  -9   6        805.36        774.46        24.01 o                         
   1  -9   6        863.00        978.84        77.32 o                         
   3  -9   6         84.30        100.95         7.40 o                         
   5  -9   6        228.27        234.00        14.65 o                         
   7  -9   6         27.92         34.63         3.61 o                         
  -6  -8   6        274.00        369.86        26.42 o                         
  -4  -8   6        197.82        199.33         8.49 o                         
  -2  -8   6          5.35          9.78         2.18 o                         
   0  -8   6        342.04        368.08        19.91 o                         
   2  -8   6          7.26         13.61         2.55 o                         
   4  -8   6        290.13        283.21        10.44 o                         
   6  -8   6        355.20        359.06        18.02 o                         
   8  -8   6         58.56         69.30         4.99 o                         
  -7  -7   6          0.43          0.48         1.06 o                         
  -5  -7   6         60.60         68.25         4.55 o                         
  -3  -7   6        166.60        149.31        10.19 o                         
  -1  -7   6        205.23        181.06         9.44 o                         
   1  -7   6        196.49        174.07         6.26 o                         
   3  -7   6         16.86         28.28         3.07 o                         
   5  -7   6        246.95        227.92         9.13 o                         
   7  -7   6        174.41        201.98         8.90 o                         
   9  -7   6          5.95          6.19         1.92 o                         
  -8  -6   6       1030.24       1210.70        18.34 o                         
  -6  -6   6         33.38         26.47         3.66 o                         
  -4  -6   6        300.33        293.13        12.90 o                         
  -2  -6   6         44.28         65.43         5.82 o                         
   0  -6   6       1736.17       2065.75        25.28 o                         
   2  -6   6        299.81        363.92        12.15 o                         
   4  -6   6        135.92        155.91         9.15 o                         
   6  -6   6         57.66         44.23         2.81 o                         
   8  -6   6        618.13        707.43        14.04 o                         
  10  -6   6          9.50         12.33         1.89 o                         
  -9  -5   6        468.21        475.85         9.92 o                         
  -7  -5   6        295.04        340.42        13.08 o                         
  -5  -5   6        128.28        125.62         7.18 o                         
  -3  -5   6        823.55        694.17        18.85 o                         
  -1  -5   6       1485.03       1325.61        60.85 o                         
   1  -5   6         66.24         62.99        10.09 o                         
   3  -5   6       1594.03       1880.28        67.69 o                         
   5  -5   6         72.75         67.84         2.79 o                         
   7  -5   6       3197.38       3304.76        77.85 o                         
   9  -5   6        506.96        495.46        12.34 o                         
  11  -5   6         34.87         42.03         3.38 o                         
 -10  -4   6          8.37          8.28         2.20 o                         
  -8  -4   6          2.69          4.77         1.24 o                         
  -6  -4   6         60.49         64.27         5.30 o                         
  -4  -4   6       1591.88       1757.30        30.31 o                         
  -2  -4   6        507.63        466.30        29.12 o                         
   0  -4   6        721.90        636.41        12.13 o                         
   2  -4   6        172.74        230.48         5.91 o                         
   4  -4   6       1823.36       1930.56        20.01 o                         
   6  -4   6         12.01          9.20         1.08 o                         
   8  -4   6        239.89        200.26         6.07 o                         
  10  -4   6          4.79          2.34         1.10 o                         
  12  -4   6          4.80         10.57         2.36 o                         
  -9  -3   6        135.75        135.23         5.92 o                         
  -7  -3   6         89.41         90.04         6.16 o                         
  -5  -3   6        975.40       1023.08        20.25 o                         
  -3  -3   6        188.00        171.60         7.52 o                         
  -1  -3   6         25.37         31.58         2.82 o                         
   1  -3   6        165.30        128.65         3.47 o                         
   3  -3   6       6021.01       5845.16        36.71 o                         
   5  -3   6        268.02        253.27         5.81 o                         
   7  -3   6        129.07        149.44        10.38 o                         
   9  -3   6        454.59        432.46        10.73 o                         
  11  -3   6        156.76        173.83         5.58 o                         
 -10  -2   6        588.26        530.76        35.24 o                         
  -8  -2   6         36.65         55.80         3.92 o                         
  -6  -2   6       1291.33       1374.83        29.51 o                         
  -4  -2   6       1552.24       1526.16        34.01 o                         
  -2  -2   6         80.29         59.03         3.79 o                         
   0  -2   6       4715.41       3888.45        67.73 o                         
   2  -2   6       2143.74       1965.22        39.94 o                         
   4  -2   6       2023.41       1793.02        18.22 o                         
   6  -2   6        119.49        125.56         4.61 o                         
   8  -2   6         66.00         49.59         3.50 o                         
  10  -2   6        684.43        667.43        20.96 o                         
  12  -2   6         31.05         54.70         3.28 o                         
 -11  -1   6        193.08        178.21        10.95 o                         
  -9  -1   6        152.10        167.96        10.13 o                         
  -7  -1   6        366.32        426.34        10.91 o                         
  -5  -1   6         41.33         33.52         3.80 o                         
  -3  -1   6        352.18        366.20        11.67 o                         
  -1  -1   6        762.63        961.63        14.02 o                         
   1  -1   6       1509.43       1440.38        22.24 o                         
   3  -1   6        571.42        620.54        12.04 o                         
   5  -1   6       1771.55       1938.44        45.07 o                         
   7  -1   6          7.43         15.23         3.83 o                         
   9  -1   6       1649.06       1652.66        25.30 o                         
  11  -1   6         91.20         82.74         3.61 o                         
 -10   0   6         37.89         40.02         3.06 o                         
  -8   0   6         18.72         25.86         3.66 o                         
  -6   0   6        633.22        740.51        24.95 o                         
  -4   0   6       3851.67       3867.36        45.50 o                         
  -2   0   6        635.92        690.31        18.51 o                         
   0   0   6       1962.12       2039.02        36.10 o                         
   2   0   6       2647.02       2730.00        24.92 o                         
   4   0   6       4934.66       4778.46        34.98 o                         
   6   0   6        364.50        302.97         7.49 o                         
   8   0   6        951.41        944.65        27.91 o                         
  10   0   6         33.57         29.25         2.98 o                         
  12   0   6        119.82        127.67         4.62 o                         
  -9   1   6        742.45        740.55        13.83 o                         
  -7   1   6         69.82         64.42         4.81 o                         
  -5   1   6         45.85         69.85         3.23 o                         
  -3   1   6       1054.53       1213.09        15.78 o                         
  -1   1   6         69.90         82.86         3.37 o                         
   1   1   6       1136.55       1238.52        17.82 o                         
   3   1   6        959.80       1135.76        16.09 o                         
   5   1   6         26.97         38.04         3.68 o                         
   7   1   6        370.49        393.59        12.53 o                         
   9   1   6          2.09          0.89         0.38 o                         
  11   1   6        138.50        142.73         5.23 o                         
 -10   2   6        409.83        396.75        10.96 o                         
  -8   2   6       1271.67       1289.96        18.29 o                         
  -6   2   6         28.60         31.64         2.70 o                         
  -4   2   6       1712.99       2166.54        23.92 o                         
  -2   2   6        893.92       1117.22        21.72 o                         
   0   2   6       2030.06       2127.80        36.86 o                         
   2   2   6       3053.59       3016.80        54.67 o                         
   4   2   6        859.82       1013.84        18.12 o                         
   6   2   6       2782.84       2760.75        73.35 o                         
   8   2   6       1412.10       1325.19        27.54 o                         
  10   2   6         15.65         20.26         2.32 o                         
  -9   3   6        121.59        133.71         5.45 o                         
  -7   3   6          2.87          0.98         0.58 o                         
  -5   3   6         41.00         59.90         3.71 o                         
  -3   3   6         70.17        108.50         4.32 o                         
  -1   3   6        790.98        890.00        15.27 o                         
   1   3   6        157.04        224.95         7.63 o                         
   3   3   6          3.71          6.01         1.00 o                         
   5   3   6        102.19        112.21         5.71 o                         
   7   3   6       1235.39       1250.12        30.92 o                         
   9   3   6          8.25          5.29         1.39 o                         
  11   3   6         27.07         28.00         3.72 o                         
  -8   4   6        217.48        232.58         8.78 o                         
  -6   4   6        339.69        341.50        10.26 o                         
  -4   4   6        144.40        200.36         6.86 o                         
  -2   4   6        130.60         95.10         4.37 o                         
   0   4   6        408.68        515.09        11.08 o                         
   2   4   6          1.08          0.87         0.52 o                         
   4   4   6        158.74        183.75         7.44 o                         
   6   4   6        138.08        113.77         9.78 o                         
   8   4   6          2.70         12.93         1.70 o                         
  10   4   6          5.72          9.52         2.40 o                         
  -7   5   6        318.39        309.48        12.17 o                         
  -5   5   6        711.02        743.88        17.27 o                         
  -3   5   6          5.53          3.02         0.83 o                         
  -1   5   6       1896.06       2004.18        36.73 o                         
   1   5   6          2.99          3.15         1.46 o                         
   3   5   6       1214.62       1154.34        57.79 o                         
   5   5   6        697.74        731.34        21.94 o                         
   7   5   6         35.97         33.72         3.07 o                         
   9   5   6          8.00         19.61         3.35 o                         
  -8   6   6          8.49          8.04         2.29 o                         
  -6   6   6         73.63         46.84         3.92 o                         
  -4   6   6         35.74         40.41         4.16 o                         
  -2   6   6       1319.40       1425.52        43.86 o                         
   0   6   6        874.87        692.99        26.78 o                         
   2   6   6        159.14        150.27         8.32 o                         
   4   6   6        395.95        403.49        14.34 o                         
   6   6   6        132.11        209.13         8.07 o                         
  -5   7   6         10.28          5.08         2.66 o                         
  -3   7   6          1.69          3.13         1.11 o                         
  -1   7   6          1.03          0.07         1.65 o                         
   1   7   6          0.15          0.99         0.43 o                         
   3   7   6          4.28          7.53         1.68 o                         
   5   7   6          1.79         11.42         1.67 o                         
  -4   8   6          2.07         -0.73         1.41 o                         
  -2   8   6          0.00         -1.39         1.67 o                         
   0   8   6          1.03          0.57         0.97 o                         
   2   8   6         40.13         59.76         5.11 o                         
   4   8   6         12.14         19.56         2.36 o                         
  -1 -10   7         35.67         36.75         4.31 o                         
   1 -10   7          5.11          5.31         1.63 o                         
   3 -10   7          1.01          0.26         0.39 o                         
   5 -10   7         14.27         11.00         2.19 o                         
  -4  -9   7         11.61         12.52         1.77 o                         
  -2  -9   7          5.42          2.72         1.00 o                         
   0  -9   7         91.36         86.94         7.02 o                         
   2  -9   7          9.51          8.24         2.05 o                         
   4  -9   7         22.48         26.42         3.69 o                         
   6  -9   7          0.76          0.87         1.20 o                         
   8  -9   7          2.74          3.83         1.74 o                         
  -5  -8   7          7.37          9.60         1.85 o                         
  -3  -8   7          8.24          6.25         1.53 o                         
  -1  -8   7          3.97          2.59         1.05 o                         
   1  -8   7          0.02          2.40         1.14 o                         
   3  -8   7        122.45        128.19         8.49 o                         
   5  -8   7          9.20          8.00         3.50 o                         
   7  -8   7          0.00          8.15         7.12 o                         
   9  -8   7          0.51          2.23         0.95 o                         
  -6  -7   7         21.68         27.14         2.69 o                         
  -4  -7   7          2.20          1.35         0.90 o                         
  -2  -7   7          1.59          0.10         0.57 o                         
   0  -7   7         30.48         34.18         3.42 o                         
   2  -7   7          0.11          0.87         1.45 o                         
   4  -7   7         10.00          6.68         2.32 o                         
   6  -7   7         11.44          7.18         2.54 o                         
   8  -7   7         42.78         43.66         6.68 o                         
  10  -7   7          0.17          0.04         1.07 o                         
  -7  -6   7          4.98          4.22         1.29 o                         
  -5  -6   7          3.92          4.29         1.42 o                         
  -3  -6   7         56.54         44.57         4.02 o                         
  -1  -6   7         78.49         53.07         5.06 o                         
   1  -6   7         42.84         29.60         3.37 o                         
   3  -6   7         45.57         45.69         3.06 o                         
   5  -6   7         52.38         47.08         2.94 o                         
   7  -6   7        237.32        246.82        14.97 o                         
   9  -6   7          2.15          0.27         0.56 o                         
  11  -6   7         25.47         26.90         7.79 o                         
  -8  -5   7         15.75         15.25         1.90 o                         
  -6  -5   7          3.84          2.95         1.44 o                         
  -4  -5   7         12.91          8.77         1.92 o                         
  -2  -5   7          2.46          3.55         0.90 o                         
   0  -5   7          4.90         10.16         1.49 o                         
   2  -5   7         12.84         13.33         1.52 o                         
   4  -5   7        112.18        127.36         5.31 o                         
   6  -5   7        149.17        158.91         6.37 o                         
   8  -5   7         69.01         76.11         4.77 o                         
  10  -5   7         21.64         16.27         2.02 o                         
  -9  -4   7          0.88          1.10         0.42 o                         
  -7  -4   7          1.16          1.40         1.01 o                         
  -5  -4   7         53.62         41.84         3.38 o                         
  -3  -4   7         24.46         25.84         2.88 o                         
  -1  -4   7         24.78         15.55         2.23 o                         
   1  -4   7         56.88         61.72         5.10 o                         
   3  -4   7         21.92         22.85         1.70 o                         
   5  -4   7         97.26         80.95         3.13 o                         
   7  -4   7          0.12          0.73         0.51 o                         
   9  -4   7          0.08         -0.35         0.35 o                         
  11  -4   7          7.91          4.12         1.09 o                         
 -10  -3   7          2.96          2.86         0.90 o                         
  -8  -3   7         39.77         43.82         3.71 o                         
  -6  -3   7          3.36          4.90         1.29 o                         
  -4  -3   7         65.69         64.50         4.49 o                         
  -2  -3   7         45.26         40.91         3.67 o                         
   0  -3   7         30.07         23.51         1.97 o                         
   2  -3   7        196.30        224.68         5.79 o                         
   4  -3   7         39.85         48.51         3.00 o                         
   6  -3   7        238.58        217.15         6.49 o                         
   8  -3   7          0.24         -0.34         0.69 o                         
  10  -3   7         40.94         43.81         2.78 o                         
  12  -3   7          9.26          7.10         1.05 o                         
  -9  -2   7          0.88          0.82         0.79 o                         
  -7  -2   7          0.12          1.87         1.13 o                         
  -5  -2   7         92.98        112.12         7.58 o                         
  -3  -2   7         57.24         63.83         3.88 o                         
  -1  -2   7         45.97         44.11         2.64 o                         
   1  -2   7          7.90          3.81         0.75 o                         
   3  -2   7         66.79         82.80         3.02 o                         
   5  -2   7          0.83          1.53         0.80 o                         
   7  -2   7         42.45         57.16         3.25 o                         
   9  -2   7          5.83          5.13         1.26 o                         
  11  -2   7          0.03          0.10         0.41 o                         
 -10  -1   7         69.83         69.15         4.46 o                         
  -8  -1   7         28.62         27.09         3.58 o                         
  -6  -1   7        211.20        219.79        10.65 o                         
  -4  -1   7         93.29         98.46         5.81 o                         
  -2  -1   7          1.33          0.43         0.51 o                         
   0  -1   7        298.71        302.65         7.12 o                         
   2  -1   7        147.25        145.13         3.99 o                         
   4  -1   7        391.90        380.40         9.98 o                         
   6  -1   7          8.25          9.48         1.11 o                         
   8  -1   7        229.76        248.39         7.23 o                         
  10  -1   7          1.73          1.97         1.04 o                         
  12  -1   7         15.24         13.82         1.53 o                         
  -9   0   7          5.46         10.63         2.07 o                         
  -7   0   7          0.38         -0.58         0.66 o                         
  -5   0   7         70.34         53.71         3.85 o                         
  -3   0   7         26.14         31.92         3.35 o                         
  -1   0   7         59.13         70.84         4.50 o                         
   1   0   7         71.67         53.08         1.98 o                         
   3   0   7         27.40         19.27         1.64 o                         
   5   0   7          1.43          1.14         0.81 o                         
   7   0   7         15.28         15.77         1.60 o                         
   9   0   7          8.72          9.56         1.41 o                         
  11   0   7          5.13          5.57         1.80 o                         
 -10   1   7          0.01          0.56         0.50 o                         
  -8   1   7        215.04        220.60        11.92 o                         
  -6   1   7         37.48         32.62         3.12 o                         
  -4   1   7          4.24          2.62         0.67 o                         
  -2   1   7        105.34        109.16         4.69 o                         
   0   1   7        200.96        192.20         5.54 o                         
   2   1   7        462.46        463.79         7.54 o                         
   4   1   7          6.66          0.95         0.46 o                         
   6   1   7         19.65         29.44         2.82 o                         
   8   1   7         66.66         58.74         3.39 o                         
  10   1   7          3.23          4.22         1.17 o                         
  -9   2   7        103.98        106.96         6.03 o                         
  -7   2   7         58.24         75.23         5.26 o                         
  -5   2   7         65.94         86.86         4.82 o                         
  -3   2   7        225.93        244.58         6.50 o                         
  -1   2   7        234.09        190.52         6.78 o                         
   1   2   7         19.02         15.29         1.94 o                         
   3   2   7         91.09        107.97         4.84 o                         
   5   2   7          0.40          5.22         1.20 o                         
   7   2   7        228.34        248.71         8.55 o                         
   9   2   7          0.86          0.93         0.63 o                         
  11   2   7          0.92          4.77         1.15 o                         
  -8   3   7         93.17         92.14         5.60 o                         
  -6   3   7         46.34         53.85         3.70 o                         
  -4   3   7         48.01         49.39         3.63 o                         
  -2   3   7        335.20        338.19         8.76 o                         
   0   3   7          0.75          4.64         1.31 o                         
   2   3   7         12.33         14.55         1.69 o                         
   4   3   7          3.34          1.98         0.82 o                         
   6   3   7         55.16         55.77         4.15 o                         
   8   3   7          0.57          0.01         0.59 o                         
  10   3   7         16.93         20.43         2.60 o                         
  -7   4   7          2.32          0.86         0.59 o                         
  -5   4   7          0.88          1.12         0.40 o                         
  -3   4   7         59.51         58.05         3.67 o                         
  -1   4   7          8.00          7.03         1.55 o                         
   1   4   7         36.63         45.55         4.20 o                         
   3   4   7         93.28         85.08         6.51 o                         
   5   4   7        199.99        179.09         8.67 o                         
   7   4   7         29.64         43.49         3.38 o                         
   9   4   7          2.11          0.96         0.33 o                         
  -8   5   7         16.86         22.56         3.16 o                         
  -6   5   7        190.75        182.17         9.42 o                         
  -4   5   7        134.08        154.40         8.39 o                         
  -2   5   7        165.68        190.30         9.22 o                         
   0   5   7        574.71        548.24        16.74 o                         
   2   5   7          0.06          0.02         0.59 o                         
   4   5   7         25.48         19.79         3.27 o                         
   6   5   7          0.81         -0.14         0.34 o                         
   8   5   7         20.95         19.98         1.52 o                         
  -7   6   7          0.01         -0.13         0.13 o                         
  -5   6   7         12.29          9.27         1.77 o                         
  -3   6   7          1.00          0.88         1.06 o                         
  -1   6   7        204.07        226.12        14.76 o                         
   1   6   7          0.61          0.58         1.00 o                         
   3   6   7         12.15         17.54         2.86 o                         
   5   6   7         16.76         21.08         2.77 o                         
   7   6   7          3.24          2.05         0.58 o                         
  -4   7   7          5.14          3.48         1.30 o                         
  -2   7   7         30.42         29.51         4.45 o                         
   0   7   7          4.36          6.29         1.73 o                         
   2   7   7         16.89         19.67         4.68 o                         
   4   7   7          2.28          5.37         1.20 o                         
   1   8   7          4.68         12.15         2.07 o                         
   3   8   7          2.55          3.94         1.50 o                         
  -2 -10   8          2.36          0.39         0.33 o                         
   0 -10   8        110.09        148.95        30.73 o                         
   2 -10   8          6.59         10.20         2.69 o                         
   4 -10   8         18.75         15.40         3.83 o                         
   6 -10   8         11.30         17.80         6.23 o                         
  -3  -9   8         34.91         42.02         3.16 o                         
  -1  -9   8        135.45        124.11         8.93 o                         
   1  -9   8         26.32         32.65         4.32 o                         
   3  -9   8         10.00         15.58         3.08 o                         
   5  -9   8         22.94         17.45         4.25 o                         
   7  -9   8          0.29         -1.66         1.92 o                         
  -6  -8   8        109.40         99.61         7.20 o                         
  -4  -8   8        745.52        790.63        23.61 o                         
  -2  -8   8         44.48         36.01         4.58 o                         
   0  -8   8          3.22          1.19         0.87 o                         
   2  -8   8        104.81        100.38         5.99 o                         
   4  -8   8        896.61       1056.45        93.42 o                         
   6  -8   8          3.09          4.86         1.42 o                         
   8  -8   8         44.55         52.80        11.17 o                         
  -7  -7   8         74.33         69.64         4.10 o                         
  -5  -7   8         85.17         67.95         6.79 o                         
  -3  -7   8         58.30         57.37         4.77 o                         
  -1  -7   8        169.18        146.08         8.02 o                         
   1  -7   8        286.73        307.65        15.01 o                         
   3  -7   8        240.87        236.81        25.15 o                         
   5  -7   8        377.89        443.54        12.38 o                         
   7  -7   8         58.26         66.94         4.44 o                         
   9  -7   8         90.56         82.67        16.44 o                         
  -8  -6   8        313.57        384.61        27.63 o                         
  -6  -6   8         21.29         29.62         3.12 o                         
  -4  -6   8        635.41        550.91        34.94 o                         
  -2  -6   8        376.09        328.65        11.45 o                         
   0  -6   8          2.02          8.16         1.71 o                         
   2  -6   8       1734.74       1928.68        54.43 o                         
   4  -6   8        365.50        345.85        11.84 o                         
   6  -6   8        408.90        430.30        22.35 o                         
   8  -6   8        390.11        449.89        20.45 o                         
  10  -6   8        205.53        214.90        12.72 o                         
  -7  -5   8          1.45          0.15         0.49 o                         
  -5  -5   8          3.24          2.91         1.27 o                         
  -3  -5   8        250.18        229.61        11.37 o                         
  -1  -5   8          5.09          4.27         1.23 o                         
   1  -5   8        743.11        813.70        38.04 o                         
   3  -5   8        109.07        129.70         5.09 o                         
   5  -5   8         56.22         57.28         2.90 o                         
   7  -5   8        899.75       1000.82        13.02 o                         
   9  -5   8          1.65          1.77         0.52 o                         
  11  -5   8         89.94         94.36         9.73 o                         
  -8  -4   8          2.69          2.07         0.73 o                         
  -6  -4   8        201.44        219.72         9.58 o                         
  -4  -4   8          1.96          2.75         0.86 o                         
  -2  -4   8        390.65        468.97        21.58 o                         
   0  -4   8        218.91        249.02        14.21 o                         
   2  -4   8          0.40         26.10         2.43 o                         
   4  -4   8         92.93         84.79         2.63 o                         
   6  -4   8        329.62        416.28         9.29 o                         
   8  -4   8          3.95          2.01         0.52 o                         
  10  -4   8          0.66          1.64         0.95 o                         
  -9  -3   8        454.46        445.72        14.00 o                         
  -7  -3   8         50.50         50.45         6.42 o                         
  -5  -3   8        818.06        912.77        28.95 o                         
  -3  -3   8         96.08        100.88         5.24 o                         
  -1  -3   8      11027.17      11147.10        88.86 o                         
   1  -3   8        510.44        676.43        13.14 o                         
   3  -3   8        973.12       1043.96        21.58 o                         
   5  -3   8       1693.33       2125.83       115.90 o                         
   7  -3   8        324.66        321.16        18.76 o                         
   9  -3   8         29.84         23.61         2.51 o                         
  11  -3   8          1.82          2.22         1.07 o                         
 -10  -2   8        141.63        128.78         6.37 o                         
  -8  -2   8        355.57        353.74        12.55 o                         
  -6  -2   8        544.76        614.19        21.47 o                         
  -4  -2   8        431.74        495.72        30.85 o                         
  -2  -2   8      10935.86      11168.56        88.62 o                         
   0  -2   8      24260.05      22025.90       208.91 o                         
   2  -2   8        515.26        439.74        17.35 o                         
   4  -2   8       4088.50       4250.17        48.88 o                         
   6  -2   8        593.02        617.95        34.85 o                         
   8  -2   8       1172.28       1211.30        19.90 o                         
  10  -2   8        109.23        120.95         5.52 o                         
  12  -2   8        130.27        111.48         5.51 o                         
  -9  -1   8         53.66         46.37         3.90 o                         
  -7  -1   8        273.33        307.66        18.25 o                         
  -5  -1   8          1.42          3.02         1.04 o                         
  -3  -1   8         71.14         80.03         6.72 o                         
  -1  -1   8       2231.79       2444.45        52.62 o                         
   1  -1   8          1.47          6.73         1.60 o                         
   3  -1   8         36.20         28.01         1.85 o                         
   5  -1   8        763.29        774.61        16.69 o                         
   7  -1   8        391.98        435.95        31.74 o                         
   9  -1   8          1.34          2.02         0.67 o                         
  11  -1   8          0.63          1.56         1.20 o                         
 -10   0   8         56.20         56.43         4.48 o                         
  -8   0   8         41.55         33.41         3.92 o                         
  -6   0   8         37.15         39.25         3.45 o                         
  -4   0   8        236.69        364.41        18.38 o                         
  -2   0   8        674.89        645.35        21.62 o                         
   0   0   8       1243.13       1293.80        57.88 o                         
   2   0   8         26.04         17.95         1.78 o                         
   4   0   8         60.71        119.13         5.28 o                         
   6   0   8         84.25         84.38         4.10 o                         
   8   0   8          0.04          1.11         0.97 o                         
  10   0   8         25.91         26.66         2.71 o                         
  -9   1   8        593.01        610.07        13.07 o                         
  -7   1   8          5.19          4.85         1.60 o                         
  -5   1   8        707.56        795.79        24.27 o                         
  -3   1   8        919.00       1134.19        14.84 o                         
  -1   1   8       1298.33       1203.08        23.12 o                         
   1   1   8       1124.49       1424.41        22.70 o                         
   3   1   8       1609.29       1712.94        27.48 o                         
   5   1   8          1.74          3.20         1.24 o                         
   7   1   8       2013.03       2102.50        31.24 o                         
   9   1   8         13.44         24.39         6.12 o                         
  11   1   8        157.31        206.10         8.23 o                         
  -8   2   8         47.78         39.77         3.60 o                         
  -6   2   8          0.53          2.82         0.82 o                         
  -4   2   8        741.97        891.47        15.73 o                         
  -2   2   8        276.52        236.85         6.82 o                         
   0   2   8        815.73       1237.71        20.51 o                         
   2   2   8       1348.92       1489.83        26.04 o                         
   4   2   8        135.31        186.83         8.33 o                         
   6   2   8       1501.93       1734.23        31.68 o                         
   8   2   8         43.17         48.71         3.50 o                         
  10   2   8        214.22        200.03         9.07 o                         
  -9   3   8          6.27          3.24         1.28 o                         
  -7   3   8         88.22         93.05         7.34 o                         
  -5   3   8       1130.97       1247.81        25.60 o                         
  -3   3   8         47.41         61.58         3.54 o                         
  -1   3   8        851.60        960.36        23.69 o                         
   1   3   8         44.05         60.57         5.02 o                         
   3   3   8       1624.80       1581.57        45.03 o                         
   5   3   8         65.59         83.69         5.50 o                         
   7   3   8         73.66         68.42         5.05 o                         
   9   3   8        133.86        125.34         4.94 o                         
  -8   4   8          0.07          0.36         0.58 o                         
  -6   4   8        213.74        264.41         9.56 o                         
  -4   4   8        286.02        289.80         8.70 o                         
  -2   4   8        463.25        596.09        16.68 o                         
   0   4   8        249.96        227.35         8.16 o                         
   2   4   8       1086.56       1292.75        28.23 o                         
   4   4   8        169.72        151.38        15.24 o                         
   6   4   8          8.04          3.24         1.23 o                         
   8   4   8         91.23        116.40         5.76 o                         
  -7   5   8         34.31         28.87         3.24 o                         
  -5   5   8         55.79         56.30         4.75 o                         
  -3   5   8         24.48         41.59         4.37 o                         
  -1   5   8        569.29        627.50        17.56 o                         
   1   5   8          0.13          1.49         0.81 o                         
   3   5   8        100.80        108.83         9.06 o                         
   5   5   8          4.10          3.27         1.33 o                         
   7   5   8          1.10          0.29         0.35 o                         
  -6   6   8          2.96          5.44         1.52 o                         
  -4   6   8          5.61          6.18         2.11 o                         
  -2   6   8          3.90          6.97         2.08 o                         
   0   6   8          9.96          9.25         3.19 o                         
   2   6   8          0.61          0.33         0.54 o                         
   4   6   8         15.52         16.56         3.20 o                         
   6   6   8         15.35         12.73         1.69 o                         
  -3   7   8         19.75         18.23         3.04 o                         
  -1   7   8         58.69         66.32         7.75 o                         
   1   7   8          0.68          2.30         0.98 o                         
   3   7   8         22.94         20.36         2.22 o                         
   5   7   8         21.89         20.35         2.22 o                         
  -1 -10   9         77.62         69.67         5.20 o                         
   1 -10   9          3.48          5.47         1.66 o                         
   3 -10   9         23.88         25.62         5.53 o                         
   5 -10   9         22.52         23.42         3.92 o                         
  -4  -9   9          2.44          3.76         1.09 o                         
  -2  -9   9         16.61         17.97         2.52 o                         
   0  -9   9          1.60          0.92         0.77 o                         
   2  -9   9          5.36          8.32         3.45 o                         
   4  -9   9         63.19         64.19        14.67 o                         
   6  -9   9          7.68          6.38         2.06 o                         
  -5  -8   9          1.85          1.32         0.60 o                         
  -3  -8   9          1.55          0.40         1.24 o                         
  -1  -8   9          1.40         -0.24         1.35 o                         
   1  -8   9         16.35          8.14         1.49 o                         
   3  -8   9         27.61         27.53         3.32 o                         
   5  -8   9          0.08         -0.88         0.88 o                         
   7  -8   9          1.27          0.26         0.72 o                         
   9  -8   9          8.10          9.71         2.75 o                         
  -6  -7   9          4.10          0.88         1.20 o                         
  -4  -7   9         23.70         20.03         3.14 o                         
  -2  -7   9          9.10          8.76         2.89 o                         
   0  -7   9          3.20          1.39         2.62 o                         
   2  -7   9          0.22          0.49         1.80 o                         
   4  -7   9          1.43          1.93         1.52 o                         
   6  -7   9        243.99        288.03        11.37 o                         
   8  -7   9         18.07         21.39         2.95 o                         
  10  -7   9          3.66          2.86         1.12 o                         
  -7  -6   9          1.93          2.91         0.95 o                         
  -5  -6   9          1.47         -0.93         1.00 o                         
  -3  -6   9          9.00          5.29         1.63 o                         
  -1  -6   9         16.92          8.11         2.06 o                         
   1  -6   9         49.69         52.85         3.92 o                         
   3  -6   9         11.08         14.73         2.22 o                         
   5  -6   9          0.09          1.17         0.81 o                         
   7  -6   9        111.67        139.67        14.78 o                         
   9  -6   9          4.07          1.45         0.89 o                         
  -8  -5   9          4.57          4.27         1.15 o                         
  -6  -5   9          0.91          0.30         0.53 o                         
  -4  -5   9         24.31         20.96         2.67 o                         
  -2  -5   9         12.14          9.76         1.73 o                         
   0  -5   9         59.93         53.48         3.81 o                         
   2  -5   9         80.77        100.89         3.92 o                         
   4  -5   9          2.44          1.31         0.73 o                         
   6  -5   9         38.91         48.96         3.15 o                         
   8  -5   9         46.89         46.27         3.44 o                         
  10  -5   9          5.77          4.07         0.96 o                         
  -9  -4   9         15.74         16.71         2.84 o                         
  -7  -4   9          3.24          2.50         1.72 o                         
  -5  -4   9          0.46         -0.15         0.25 o                         
  -3  -4   9          0.21          1.26         0.63 o                         
  -1  -4   9          5.53          3.94         1.15 o                         
   1  -4   9         13.86         18.89         1.77 o                         
   3  -4   9          8.45          7.50         1.07 o                         
   5  -4   9          0.15          0.58         0.31 o                         
   7  -4   9         11.75         15.13         2.01 o                         
   9  -4   9         35.51         30.69         2.77 o                         
  11  -4   9          0.36          0.54         0.46 o                         
  -8  -3   9          7.46          9.77         1.82 o                         
  -6  -3   9         60.42         59.74         7.33 o                         
  -4  -3   9          7.67          6.58         1.35 o                         
  -2  -3   9         68.11         74.68         4.03 o                         
   0  -3   9        344.07        401.55        20.78 o                         
   2  -3   9          2.76          4.61         1.38 o                         
   4  -3   9        264.59        259.88         6.27 o                         
   6  -3   9         10.14         11.92         1.62 o                         
   8  -3   9        154.94        170.87         7.47 o                         
  10  -3   9         25.86         25.07         2.41 o                         
  -9  -2   9         17.12         13.87         2.36 o                         
  -7  -2   9         17.88         20.57         3.11 o                         
  -5  -2   9          4.18          2.41         1.42 o                         
  -3  -2   9          7.65          6.42         1.16 o                         
  -1  -2   9         54.27         43.17         4.11 o                         
   1  -2   9          4.96          2.58         1.46 o                         
   3  -2   9          9.06         10.76         1.26 o                         
   5  -2   9         63.00         49.29         3.03 o                         
   7  -2   9          2.97          1.07         0.61 o                         
   9  -2   9          2.66          1.06         0.43 o                         
  11  -2   9          6.75          5.32         1.15 o                         
  -8  -1   9         52.18         44.76         6.11 o                         
  -6  -1   9          0.23          0.34         0.61 o                         
  -4  -1   9         66.57         63.22         5.78 o                         
  -2  -1   9        219.96        252.57         9.29 o                         
   0  -1   9          8.45         17.75         2.45 o                         
   2  -1   9         41.64         36.38         2.39 o                         
   4  -1   9          9.00          6.48         0.98 o                         
   6  -1   9        250.51        289.09         8.98 o                         
   8  -1   9         15.79         18.69         2.46 o                         
  10  -1   9         55.85         57.74         5.28 o                         
  -9   0   9         63.03         61.21         3.68 o                         
  -7   0   9          6.28          8.58         2.16 o                         
  -5   0   9          8.43         12.14         1.69 o                         
  -3   0   9        126.45        117.20         6.62 o                         
  -1   0   9          1.23          0.01         0.36 o                         
   1   0   9          0.16          0.09         0.13 o                         
   3   0   9        190.68        173.23         4.80 o                         
   5   0   9         31.26         18.06         1.78 o                         
   7   0   9          2.99          3.23         0.78 o                         
   9   0   9         17.41         15.94         1.96 o                         
  11   0   9         28.41         25.88         3.00 o                         
  -8   1   9        229.44        273.13         9.24 o                         
  -6   1   9         56.19         59.57         5.35 o                         
  -4   1   9         60.58         40.58        11.44 o                         
  -2   1   9          0.87          0.71         0.43 o                         
   0   1   9         30.32         30.26         2.32 o                         
   2   1   9        373.38        390.56         7.45 o                         
   4   1   9          3.83          5.38         0.90 o                         
   6   1   9          6.83         10.97         1.91 o                         
   8   1   9          3.43          2.81         0.85 o                         
  10   1   9          7.28         10.12         1.83 o                         
  -9   2   9          4.08          0.99         0.22 o                         
  -7   2   9         12.59         14.39         2.59 o                         
  -5   2   9          3.04          1.01         0.94 o                         
  -3   2   9          8.51          5.92         1.39 o                         
  -1   2   9          1.62          2.01         0.93 o                         
   1   2   9        289.53        256.53         8.50 o                         
   3   2   9         31.39         17.34         1.84 o                         
   5   2   9         57.73         65.17         4.74 o                         
   7   2   9        106.12         96.65         6.29 o                         
   9   2   9         33.75         26.91         2.81 o                         
  -8   3   9         60.88         64.76         5.53 o                         
  -6   3   9          9.15         12.54         2.07 o                         
  -4   3   9        118.64        134.57         5.73 o                         
  -2   3   9         12.40          9.95         1.54 o                         
   0   3   9         13.27         17.11         2.42 o                         
   2   3   9         58.04         50.45         4.07 o                         
   4   3   9        229.39        242.23        11.48 o                         
   6   3   9         16.27         19.29         2.79 o                         
   8   3   9          3.31          2.07         0.73 o                         
  -7   4   9         63.69         60.95         4.13 o                         
  -5   4   9          0.39          0.22         1.06 o                         
  -3   4   9         82.46        113.51         7.06 o                         
  -1   4   9        247.16        283.43        14.38 o                         
   1   4   9         64.67         64.88         4.89 o                         
   3   4   9         19.22         25.24         6.19 o                         
   5   4   9         11.90          7.43         1.94 o                         
   7   4   9          3.82          1.55         0.74 o                         
  -6   5   9         51.78         51.21         3.73 o                         
  -4   5   9          4.21          4.58         1.49 o                         
  -2   5   9        274.75        302.49        11.35 o                         
   0   5   9         31.04         38.02         6.04 o                         
   2   5   9        252.74        244.33        60.09 o                         
   4   5   9         35.76         47.93         5.40 o                         
   6   5   9         15.58         18.05         2.33 o                         
  -5   6   9         17.01         16.77         2.34 o                         
  -3   6   9          0.30          0.88         0.91 o                         
  -1   6   9          1.90         -1.13         1.32 o                         
   1   6   9         10.04          7.14         1.83 o                         
   3   6   9          6.12          9.24         2.42 o                         
   5   6   9          0.48          1.19         0.24 o                         
  -2   7   9         19.63         17.86         3.99 o                         
   0   7   9         11.61         17.80         3.99 o                         
   2   7   9          1.35          0.86         0.83 o                         
   0 -10  10        586.25        976.40        30.84 o                         
   2 -10  10          0.58          1.17         3.11 o                         
   4 -10  10        147.30        144.43        27.02 o                         
  -3  -9  10         32.07         36.90         3.88 o                         
  -1  -9  10         69.20         59.49         5.19 o                         
   1  -9  10          7.07          4.66         1.60 o                         
   3  -9  10         69.49         88.84        22.47 o                         
   5  -9  10        264.35        256.00        30.16 o                         
   7  -9  10          0.01          1.51         1.23 o                         
  -4  -8  10        114.52        107.38         7.12 o                         
  -2  -8  10        115.04        117.98        10.32 o                         
   0  -8  10         12.07          3.00         1.73 o                         
   2  -8  10         85.30         74.53        15.31 o                         
   4  -8  10         78.38         71.81         5.33 o                         
   6  -8  10        139.94        167.09        29.74 o                         
   8  -8  10          0.04          1.61         0.97 o                         
  -5  -7  10         70.30         75.42         4.75 o                         
  -3  -7  10        146.41        151.88        11.98 o                         
  -1  -7  10        533.25        473.79        65.88 o                         
   1  -7  10          0.03          0.06         1.29 o                         
   3  -7  10        243.89        263.30        12.72 o                         
   5  -7  10          8.06         14.12         2.79 o                         
   7  -7  10        626.28        801.65        17.98 o                         
   9  -7  10         12.58         11.37         1.88 o                         
  -6  -6  10          0.84          1.51         0.63 o                         
  -4  -6  10         99.50         82.63         6.08 o                         
  -2  -6  10         14.51          7.10         1.93 o                         
   0  -6  10        221.44        194.41        15.08 o                         
   2  -6  10        383.52        499.82        19.27 o                         
   4  -6  10         68.87         68.01         5.91 o                         
   6  -6  10        845.68        962.58        29.90 o                         
   8  -6  10        954.48       1090.46        40.10 o                         
  10  -6  10          2.85          7.06         1.48 o                         
  -7  -5  10          0.15         -0.20         0.77 o                         
  -5  -5  10        422.82        454.74        25.05 o                         
  -3  -5  10          4.27          3.76         1.20 o                         
  -1  -5  10        112.94         96.80         5.57 o                         
   1  -5  10        255.68        271.53        12.10 o                         
   3  -5  10        942.55       1033.29        20.55 o                         
   5  -5  10         35.85         41.97         3.34 o                         
   7  -5  10        106.77        110.53         5.83 o                         
   9  -5  10          0.00          1.09         0.58 o                         
  11  -5  10         34.75         43.18         4.34 o                         
  -8  -4  10         26.07         25.05         3.08 o                         
  -6  -4  10         19.24         22.43         4.04 o                         
  -4  -4  10        161.14        172.25         8.07 o                         
  -2  -4  10         69.01         57.91         3.86 o                         
   0  -4  10         15.46         21.42         2.35 o                         
   2  -4  10        398.18        410.39        14.26 o                         
   4  -4  10        445.59        512.06        21.02 o                         
   6  -4  10         24.29         32.48         2.35 o                         
   8  -4  10        268.72        276.02        12.09 o                         
  10  -4  10          0.11         -0.01         0.40 o                         
  -7  -3  10        381.29        407.96        13.43 o                         
  -5  -3  10        325.42        326.15        17.99 o                         
  -3  -3  10        130.06        139.55         8.61 o                         
  -1  -3  10       1875.75       1834.90        24.84 o                         
   1  -3  10        245.56        354.73        12.13 o                         
   3  -3  10        738.65        824.91        21.40 o                         
   5  -3  10        398.05        455.78        10.06 o                         
   7  -3  10         33.85         32.54         2.97 o                         
   9  -3  10        826.19        879.22        25.75 o                         
  11  -3  10          3.71          1.85         1.64 o                         
  -8  -2  10        138.72        165.36         9.87 o                         
  -6  -2  10          0.02          3.25         2.92 o                         
  -4  -2  10          0.56         -0.29         0.29 o                         
  -2  -2  10          0.48          4.34         1.19 o                         
   0  -2  10        270.77        273.11         8.19 o                         
   2  -2  10        189.00        162.59         7.16 o                         
   4  -2  10        370.92        351.40         9.21 o                         
   6  -2  10         52.66         61.53         4.27 o                         
   8  -2  10        804.88        893.00        18.68 o                         
  10  -2  10        291.13        314.69        10.92 o                         
  -9  -1  10          6.04          1.77         1.02 o                         
  -7  -1  10         32.42         30.82         4.45 o                         
  -5  -1  10       1286.08       1472.55        35.30 o                         
  -3  -1  10          9.70         20.59         3.11 o                         
  -1  -1  10        454.04        530.07        24.97 o                         
   1  -1  10         10.71         10.85         1.29 o                         
   3  -1  10       3437.96       3284.94        38.73 o                         
   5  -1  10         11.19          6.41         1.09 o                         
   7  -1  10        376.33        406.48        26.37 o                         
   9  -1  10        251.06        238.80         7.62 o                         
  11  -1  10        141.81        136.26         5.22 o                         
  -8   0  10        213.61        203.03        10.42 o                         
  -6   0  10          3.83         11.80         2.95 o                         
  -4   0  10        275.39        363.90         9.08 o                         
  -2   0  10         16.36         31.45         2.59 o                         
   0   0  10         55.65         84.90         6.21 o                         
   2   0  10          1.96         11.16         1.42 o                         
   4   0  10         30.55         24.25         2.46 o                         
   6   0  10        551.21        641.64        18.50 o                         
   8   0  10         29.16         27.49         3.36 o                         
  10   0  10         43.16         50.13         6.33 o                         
  -7   1  10         31.78         34.88         4.71 o                         
  -5   1  10        207.12        260.28        11.51 o                         
  -3   1  10         26.21         30.47         2.64 o                         
  -1   1  10       1269.35       1388.14        24.51 o                         
   1   1  10        632.53        593.05        11.87 o                         
   3   1  10        679.65        703.71        27.50 o                         
   5   1  10        533.36        553.72        15.73 o                         
   7   1  10       2114.65       1976.02        36.26 o                         
   9   1  10          0.70         -0.38         0.38 o                         
  -8   2  10          0.18         -0.55         0.74 o                         
  -6   2  10          3.83          6.20         2.06 o                         
  -4   2  10         13.27         24.80         2.84 o                         
  -2   2  10        133.46        184.16         7.60 o                         
   0   2  10          3.54         17.85         2.74 o                         
   2   2  10         18.27         22.72         2.81 o                         
   4   2  10         12.68          6.86         1.48 o                         
   6   2  10        538.11        607.71        75.93 o                         
   8   2  10         53.36         35.57         3.64 o                         
  10   2  10          1.79          0.07         0.53 o                         
  -7   3  10        338.74        333.25        17.28 o                         
  -5   3  10        187.48        228.64         8.44 o                         
  -3   3  10         61.44         51.76         3.69 o                         
  -1   3  10          4.83          2.52         0.51 o                         
   1   3  10         54.89         39.56         3.42 o                         
   3   3  10         70.23         68.74        17.53 o                         
   5   3  10        266.36        231.05        11.08 o                         
   7   3  10          2.99          9.91         2.40 o                         
   9   3  10          2.43          3.19         0.83 o                         
  -6   4  10        386.71        354.70        20.22 o                         
  -4   4  10         91.21        128.30         8.46 o                         
  -2   4  10        952.04       1106.61        26.07 o                         
   0   4  10        142.82        134.26        10.94 o                         
   2   4  10        603.85        548.06        18.07 o                         
   4   4  10        976.12        900.18        38.12 o                         
   6   4  10          7.73          9.54         2.21 o                         
   8   4  10          0.33          2.15         0.84 o                         
  -5   5  10         27.66         25.73         3.01 o                         
  -3   5  10        251.52        270.19        14.15 o                         
  -1   5  10        786.10        632.51        53.64 o                         
   1   5  10          0.35          0.66         0.78 o                         
   3   5  10        285.53        287.84        20.00 o                         
   5   5  10          5.04         19.78         3.06 o                         
   7   5  10         56.34         51.54         3.36 o                         
  -4   6  10          0.76          0.07         0.88 o                         
  -2   6  10          0.76         -1.43         1.43 o                         
   0   6  10          1.30          4.32         1.92 o                         
   2   6  10          8.95         11.91         2.27 o                         
   4   6  10          0.36          2.40         1.46 o                         
  -2  -9  11          0.60          1.00         0.47 o                         
   0  -9  11          0.45          1.34         2.85 o                         
   2  -9  11         27.22         22.69         4.26 o                         
   4  -9  11          0.37          7.45         6.59 o                         
   6  -9  11          0.15          0.21         1.67 o                         
  -3  -8  11          2.24          2.03         0.96 o                         
  -1  -8  11          0.00          0.07         1.59 o                         
   1  -8  11         19.24         11.84         3.08 o                         
   3  -8  11          4.77          1.90         2.64 o                         
   5  -8  11         11.59          9.10         2.67 o                         
   7  -8  11          0.06          0.19         1.98 o                         
  -4  -7  11          6.29          5.83         1.24 o                         
  -2  -7  11         14.20          5.37         5.50 o                         
   0  -7  11          7.05          1.78         2.70 o                         
   2  -7  11          8.39          2.70         2.38 o                         
   4  -7  11         69.47         65.90         6.24 o                         
   6  -7  11         82.34         98.02         8.21 o                         
   8  -7  11          3.06          4.63         1.28 o                         
  -5  -6  11          0.97          1.48         0.95 o                         
  -3  -6  11          2.62          0.58         0.80 o                         
  -1  -6  11          1.67          1.61         1.25 o                         
   1  -6  11          0.00         -1.02         1.85 o                         
   3  -6  11          1.18          1.89         0.66 o                         
   5  -6  11          0.87         -0.18         1.34 o                         
   7  -6  11         50.25         59.29         7.77 o                         
   9  -6  11         16.74         15.30         2.68 o                         
  -6  -5  11         17.09         18.87         3.14 o                         
  -4  -5  11         11.10         10.43         2.37 o                         
  -2  -5  11         14.23         11.09         2.50 o                         
   0  -5  11         14.87         12.61         1.96 o                         
   2  -5  11         22.16         23.84         2.25 o                         
   4  -5  11         72.13         83.74         5.46 o                         
   6  -5  11          3.27          2.68         1.14 o                         
   8  -5  11          5.32          3.33         1.32 o                         
  10  -5  11         24.73         17.86         4.58 o                         
  -7  -4  11          0.10          0.62         0.44 o                         
  -5  -4  11          0.00          1.04         0.89 o                         
  -3  -4  11          0.45         -0.17         0.43 o                         
  -1  -4  11          0.19          0.93         0.91 o                         
   1  -4  11         22.02         25.96         2.57 o                         
   3  -4  11          0.08          0.30         0.37 o                         
   5  -4  11         24.23         38.14         3.11 o                         
   7  -4  11         17.62         14.90         2.51 o                         
   9  -4  11         20.70         23.86         2.28 o                         
  11  -4  11          1.26         -0.51         0.88 o                         
  -8  -3  11          0.20          2.00         0.83 o                         
  -6  -3  11         55.48         61.89         6.34 o                         
  -4  -3  11         18.78         16.83         2.70 o                         
  -2  -3  11         18.46         12.45         2.58 o                         
   0  -3  11         40.03         37.91         2.85 o                         
   2  -3  11        183.64        170.16         5.58 o                         
   4  -3  11          5.06          4.27         1.14 o                         
   6  -3  11         32.69         40.32         3.00 o                         
   8  -3  11          0.06          0.63         0.44 o                         
  10  -3  11         20.68         18.08         2.98 o                         
  -7  -2  11         67.94         64.92         9.96 o                         
  -5  -2  11          3.20          2.22         0.41 o                         
  -3  -2  11         19.29         21.86         3.30 o                         
  -1  -2  11         60.19         52.15         3.86 o                         
   1  -2  11         27.91         26.12         2.01 o                         
   3  -2  11         63.03         51.44         3.08 o                         
   5  -2  11         30.10         35.24         2.91 o                         
   7  -2  11        142.72        146.65        10.40 o                         
   9  -2  11          0.01          0.06         0.48 o                         
  11  -2  11          4.13          4.10         1.00 o                         
  -8  -1  11          4.32          5.43         1.46 o                         
  -6  -1  11          0.06          1.48         0.95 o                         
  -4  -1  11         46.86         53.96         4.08 o                         
  -2  -1  11         34.83         33.95         3.77 o                         
   0  -1  11          1.08          0.23         0.31 o                         
   2  -1  11         14.66         17.17         2.11 o                         
   4  -1  11         29.34         34.48         2.67 o                         
   6  -1  11          2.08          0.84         0.90 o                         
   8  -1  11         34.62         32.60         4.33 o                         
  10  -1  11          0.61          1.51         0.98 o                         
  -7   0  11          3.43          4.33         1.41 o                         
  -5   0  11         14.89         16.64         7.88 o                         
  -3   0  11         58.20         58.75         4.12 o                         
  -1   0  11         85.78         79.93         4.04 o                         
   1   0  11        124.55         91.25         4.62 o                         
   3   0  11         18.09         24.35         2.57 o                         
   5   0  11         10.94          7.65         1.58 o                         
   7   0  11         78.55         92.04        10.19 o                         
   9   0  11          0.55          0.28         0.68 o                         
  -8   1  11         82.63         89.53         5.77 o                         
  -6   1  11          7.64          8.24         2.30 o                         
  -4   1  11         53.77         53.10         4.95 o                         
  -2   1  11          0.62          1.84         0.92 o                         
   0   1  11         25.61         24.92         2.53 o                         
   2   1  11         91.71         95.91         5.47 o                         
   4   1  11          1.38          1.41         0.56 o                         
   6   1  11        100.27        118.14         8.47 o                         
   8   1  11         32.12         34.34         3.98 o                         
  10   1  11          6.90          8.17         1.81 o                         
  -7   2  11         19.69         19.66         2.46 o                         
  -5   2  11         33.88         35.84         3.25 o                         
  -3   2  11        117.23        115.38         6.61 o                         
  -1   2  11         11.60         13.00         2.47 o                         
   1   2  11          5.18          1.40         1.29 o                         
   3   2  11         21.69         14.21         2.19 o                         
   5   2  11         82.73         78.30         6.09 o                         
   7   2  11          0.40          1.67         0.96 o                         
   9   2  11         12.27         10.84         1.31 o                         
  -6   3  11         10.08         15.33         2.97 o                         
  -4   3  11         23.01         28.76         4.50 o                         
  -2   3  11          0.54          1.36         1.24 o                         
   0   3  11         76.72         78.39        17.74 o                         
   2   3  11         39.61         29.17         3.06 o                         
   4   3  11         60.71         33.10        21.75 o                         
   6   3  11         85.35        106.24        12.93 o                         
   8   3  11          1.36          1.08         0.52 o                         
  -5   4  11         99.08        119.35         6.66 o                         
  -3   4  11          4.57          6.32         1.88 o                         
  -1   4  11        488.00        492.91        53.05 o                         
   1   4  11         20.81         18.23         2.49 o                         
   3   4  11         13.34         17.97         5.78 o                         
   5   4  11         15.50         10.02         2.38 o                         
   7   4  11         22.27         22.37         2.55 o                         
  -4   5  11          3.43          2.76         1.26 o                         
  -2   5  11         37.50         29.35         9.02 o                         
   0   5  11         21.17         17.86         3.85 o                         
   2   5  11          1.69          0.14         1.62 o                         
   4   5  11         12.42         13.13         3.21 o                         
   6   5  11          0.12         -0.21         0.21 o                         
  -1   6  11          6.60          8.37         1.72 o                         
   1   6  11          2.32          2.64         1.61 o                         
   3   6  11         13.46         17.20         3.13 o                         
  -1  -9  12          0.08         -0.67         1.49 o                         
   1  -9  12          0.53          0.37         5.55 o                         
   3  -9  12        333.74        321.23        36.85 o                         
   5  -9  12         65.92         94.43        20.90 o                         
  -2  -8  12         63.93         58.11         8.17 o                         
   0  -8  12         73.75         51.19         7.85 o                         
   2  -8  12          3.25          6.39         8.00 o                         
   4  -8  12        188.70        174.15        79.36 o                         
   6  -8  12        128.86        133.83         7.76 o                         
  -3  -7  12        295.74        254.28        12.75 o                         
  -1  -7  12          8.38          0.54         4.06 o                         
   1  -7  12        490.78        238.50       171.59 o                         
   3  -7  12        240.52        231.50        44.82 o                         
   5  -7  12         34.21         46.10         5.14 o                         
   7  -7  12        490.80        527.06        48.86 o                         
  -6  -6  12         11.87          9.89         2.36 o                         
  -4  -6  12         40.83         29.74         4.15 o                         
  -2  -6  12         47.50         37.01         5.98 o                         
   0  -6  12        137.31        117.97        11.05 o                         
   2  -6  12         89.64         93.80         7.22 o                         
   4  -6  12          9.99          6.04         1.78 o                         
   6  -6  12        136.64        149.26         9.04 o                         
   8  -6  12         26.23         21.96         6.12 o                         
  -5  -5  12         54.51         40.81         3.87 o                         
  -3  -5  12        102.87        126.17         9.90 o                         
  -1  -5  12         14.72          6.76         2.11 o                         
   1  -5  12         44.72         65.93         7.23 o                         
   3  -5  12         34.10         28.64         2.91 o                         
   5  -5  12        192.87        263.47        26.91 o                         
   7  -5  12          0.02         -0.14         1.76 o                         
   9  -5  12         11.27          6.54         3.26 o                         
  -6  -4  12        304.06        328.16        31.89 o                         
  -4  -4  12        173.74        196.89        15.56 o                         
  -2  -4  12       2156.82       2068.02        50.94 o                         
   0  -4  12       1724.62       1792.60        63.92 o                         
   2  -4  12        259.46        240.17         9.01 o                         
   4  -4  12       1210.86       1302.86        47.64 o                         
   6  -4  12         36.71         33.83         5.68 o                         
   8  -4  12         13.46         12.80         2.06 o                         
  10  -4  12         17.01         19.61         5.62 o                         
  -7  -3  12         47.67         48.93         4.42 o                         
  -5  -3  12         92.83        104.16         8.78 o                         
  -3  -3  12        808.29        930.98        29.95 o                         
  -1  -3  12       7659.74       7428.43       305.76 o                         
   1  -3  12        202.04        193.04         7.94 o                         
   3  -3  12        965.20        968.80        29.75 o                         
   5  -3  12         74.62         90.71         6.73 o                         
   7  -3  12       1010.01       1065.42        31.28 o                         
   9  -3  12          8.62         14.16         7.23 o                         
  -6  -2  12         38.08         28.80         4.05 o                         
  -4  -2  12         36.65         48.04         4.21 o                         
  -2  -2  12        254.69        285.26        12.61 o                         
   0  -2  12         37.09         21.06         2.37 o                         
   2  -2  12         28.21         29.67         2.54 o                         
   4  -2  12        216.57        266.86        18.20 o                         
   6  -2  12         36.64         58.94         5.88 o                         
   8  -2  12         29.22         31.44         3.32 o                         
  10  -2  12         15.53         19.54         5.84 o                         
  -7  -1  12         20.87         17.55         2.83 o                         
  -5  -1  12        123.51        140.55         7.79 o                         
  -3  -1  12        296.94        325.56        18.39 o                         
  -1  -1  12         40.18         48.17         3.78 o                         
   1  -1  12        323.55        248.58        16.59 o                         
   3  -1  12         39.72         39.82         3.20 o                         
   5  -1  12         91.63         87.49         8.49 o                         
   7  -1  12         74.88         93.80         7.57 o                         
   9  -1  12          3.68          4.60         1.38 o                         
  -6   0  12         96.40         79.20         8.19 o                         
  -4   0  12        584.26        652.18        34.60 o                         
  -2   0  12        104.36        132.88         6.79 o                         
   0   0  12        103.27        135.05         6.63 o                         
   2   0  12        854.82        764.69        51.50 o                         
   4   0  12        165.67        155.98         8.03 o                         
   6   0  12       1338.55       1658.93        71.97 o                         
   8   0  12         55.31         55.49         7.97 o                         
  -7   1  12          1.64          2.20         0.75 o                         
  -5   1  12         51.59         56.76         5.70 o                         
  -3   1  12        324.45        293.46        14.71 o                         
  -1   1  12        253.46        314.16        17.72 o                         
   1   1  12        609.69        596.35        22.91 o                         
   3   1  12         48.12         60.05         4.59 o                         
   5   1  12        339.41        421.82        18.43 o                         
   7   1  12        201.52        195.07        27.51 o                         
   9   1  12        140.17        120.36        19.29 o                         
  -6   2  12        344.73        365.69        13.88 o                         
  -4   2  12         35.30         36.05         5.00 o                         
  -2   2  12        100.39         73.83        10.29 o                         
   0   2  12        136.16        151.34         9.45 o                         
   2   2  12        576.15        520.64        20.27 o                         
   4   2  12        137.64        122.06         9.03 o                         
   6   2  12         10.09          3.61         2.20 o                         
   8   2  12        169.07        162.28        26.97 o                         
  -5   3  12        145.61        127.99         8.36 o                         
  -3   3  12        248.80        284.76        26.62 o                         
  -1   3  12        282.72        284.30        14.98 o                         
   1   3  12        305.24        288.78        10.70 o                         
   3   3  12        175.08        138.64        13.70 o                         
   5   3  12          1.82          2.62         1.03 o                         
   7   3  12         36.17         41.34         4.89 o                         
  -4   4  12          0.32          0.76         0.72 o                         
  -2   4  12        213.54        208.35        11.91 o                         
   0   4  12         16.30         13.46         2.57 o                         
   2   4  12         22.31         22.77         3.36 o                         
   4   4  12         18.83         17.39         2.93 o                         
   6   4  12          6.94          6.37         1.38 o                         
  -3   5  12          0.64          0.07         0.74 o                         
  -1   5  12          7.47          6.98         1.55 o                         
   1   5  12          0.73          0.95         1.28 o                         
   3   5  12          0.84          0.75         0.47 o                         
   0  -9  13          3.09          2.89         1.61 o                         
   2  -9  13          4.22          5.99         3.08 o                         
   4  -9  13          0.01         -3.92         5.42 o                         
  -3  -8  13          0.11         -0.44         0.77 o                         
  -1  -8  13          1.56         -0.87         2.16 o                         
   1  -8  13          0.72          0.51         0.68 o                         
   3  -8  13          1.51         -1.61         3.24 o                         
   5  -8  13         57.59         30.07        25.31 o                         
  -4  -7  13          3.23          3.66         1.76 o                         
  -2  -7  13          2.91          0.24         1.21 o                         
   0  -7  13         19.04          4.85         7.63 o                         
   2  -7  13          0.45          0.23         1.31 o                         
   4  -7  13          2.25         -0.59         3.74 o                         
   6  -7  13         46.63         54.03         8.31 o                         
   8  -7  13          1.88          3.11         2.31 o                         
  -3  -6  13          0.23         -0.79         2.31 o                         
  -1  -6  13          1.30         -3.59         3.59 o                         
   1  -6  13          2.66          1.21         1.19 o                         
   3  -6  13          2.86          2.57         1.49 o                         
   5  -6  13          4.92          5.10         2.93 o                         
   7  -6  13         14.99         13.99         5.41 o                         
   9  -6  13          1.50          0.99         0.90 o                         
  -6  -5  13          0.92          1.41         0.77 o                         
  -4  -5  13          0.45         -1.12         2.14 o                         
  -2  -5  13         13.96          4.69         3.97 o                         
   0  -5  13         31.93         30.30         6.04 o                         
   2  -5  13          1.15          3.17         1.18 o                         
   4  -5  13          6.80          6.48         1.86 o                         
   6  -5  13          6.70          4.15         3.54 o                         
   8  -5  13         50.70         42.91         9.98 o                         
  -5  -4  13         14.48         14.56         2.22 o                         
  -3  -4  13         19.94         18.68         5.71 o                         
  -1  -4  13         80.93         68.63         8.38 o                         
   1  -4  13         35.56         39.34         4.01 o                         
   3  -4  13         52.92         50.52         5.06 o                         
   5  -4  13          0.94          2.10         1.97 o                         
   7  -4  13         40.25         48.42         5.51 o                         
   9  -4  13         28.09         13.55         5.42 o                         
  -6  -3  13          1.75          2.74         1.09 o                         
  -4  -3  13          0.75          0.50         1.21 o                         
  -2  -3  13          1.96         -0.73         1.63 o                         
   0  -3  13         41.54         36.26         3.49 o                         
   2  -3  13         14.19         18.10         2.45 o                         
   4  -3  13          6.67          6.35         1.60 o                         
   6  -3  13         33.00         38.03         3.97 o                         
   8  -3  13          0.18         -0.46         0.61 o                         
  10  -3  13          0.05          0.07         2.11 o                         
  -7  -2  13          6.21          7.23         2.45 o                         
  -5  -2  13         11.14          7.64         1.64 o                         
  -3  -2  13         52.09         47.71         6.56 o                         
  -1  -2  13          1.09          0.19         0.45 o                         
   1  -2  13          6.65          5.21         1.35 o                         
   3  -2  13         12.19         11.61         1.89 o                         
   5  -2  13        149.90        148.01         7.91 o                         
   7  -2  13         32.75         37.58         3.89 o                         
   9  -2  13         43.89         27.54         7.97 o                         
  -6  -1  13          7.08          8.90         1.95 o                         
  -4  -1  13         35.11         28.30         5.10 o                         
  -2  -1  13         14.23         12.62         2.45 o                         
   0  -1  13          6.22          5.49         1.44 o                         
   2  -1  13          8.85          5.64         1.13 o                         
   4  -1  13          3.50          3.59         0.98 o                         
   6  -1  13         10.96         10.72         3.09 o                         
   8  -1  13          3.62          4.76         1.34 o                         
  -5   0  13         22.07         19.64         7.27 o                         
  -3   0  13         18.09         14.37         3.18 o                         
  -1   0  13         26.79         25.31         3.19 o                         
   1   0  13        159.43        132.79        15.77 o                         
   3   0  13          1.11          0.41         2.20 o                         
   5   0  13          5.62          7.60         1.85 o                         
   7   0  13         31.53         44.77         5.31 o                         
   9   0  13         20.35         17.72         3.74 o                         
  -6   1  13          0.95          2.38         1.24 o                         
  -4   1  13          2.19          3.13         1.29 o                         
  -2   1  13          1.01          1.52         0.67 o                         
   0   1  13         60.16         47.35         4.85 o                         
   2   1  13          0.81          1.46         0.81 o                         
   4   1  13         71.12         66.11         7.36 o                         
   6   1  13         75.29         81.54         7.23 o                         
   8   1  13          3.30          3.70         2.07 o                         
  -5   2  13         31.27         23.35         2.94 o                         
  -3   2  13          7.31         11.53         3.93 o                         
  -1   2  13          1.52          0.52         3.44 o                         
   1   2  13          0.09          0.01         0.46 o                         
   3   2  13        141.61        118.55        20.33 o                         
   5   2  13         18.77         11.71         9.25 o                         
   7   2  13         12.00          5.20         1.31 o                         
  -4   3  13         32.02         26.41         2.42 o                         
  -2   3  13        184.11        192.59        38.33 o                         
   0   3  13          0.11         -0.69         0.69 o                         
   2   3  13         68.98         93.55        10.35 o                         
   4   3  13         11.90          8.83         2.14 o                         
   6   3  13          6.46          3.66         1.17 o                         
  -3   4  13         75.71         61.22         6.96 o                         
  -1   4  13         71.87         51.60         6.06 o                         
   1   4  13        107.96         99.55         8.92 o                         
   3   4  13         47.80         47.29        11.82 o                         
   5   4  13          2.89          3.94         1.03 o                         
   0   5  13          6.15          4.58         1.65 o                         
  -2  -8  14         42.31         55.62         7.53 o                         
   0  -8  14         45.88         24.72         7.03 o                         
   2  -8  14        106.25        142.02        23.31 o                         
   4  -8  14         45.75         -7.45         7.45 o                         
   6  -8  14        221.16        262.21        55.37 o                         
  -3  -7  14          8.42          8.64         2.95 o                         
  -1  -7  14         63.16         39.06         9.56 o                         
   1  -7  14         50.50          3.28         1.50 o                         
   3  -7  14         11.69         10.78         4.06 o                         
   5  -7  14        114.71         84.14        54.31 o                         
   7  -7  14        627.83        725.32        31.98 o                         
  -4  -6  14         19.18         30.60         5.09 o                         
  -2  -6  14          2.40          2.29         2.33 o                         
   0  -6  14         48.75         32.34        10.22 o                         
   2  -6  14        114.14        108.97        10.20 o                         
   4  -6  14         92.70         90.53        12.37 o                         
   6  -6  14         40.99         51.75         8.78 o                         
   8  -6  14          0.03         -0.11         1.08 o                         
  -3  -5  14         32.03         28.61         6.65 o                         
  -1  -5  14        151.53        163.16        20.79 o                         
   1  -5  14         10.71         10.40         3.25 o                         
   3  -5  14        141.56        183.87         9.96 o                         
   5  -5  14          1.05          2.21         2.53 o                         
   7  -5  14         32.74         30.24         8.86 o                         
   9  -5  14         83.48         67.85        10.57 o                         
  -4  -4  14         59.98         65.11         5.43 o                         
  -2  -4  14        202.21        236.96        22.49 o                         
   0  -4  14          0.97          4.67         2.25 o                         
   2  -4  14        213.21        266.45        12.45 o                         
   4  -4  14        247.56        335.03        24.11 o                         
   6  -4  14          8.56          6.89         3.77 o                         
   8  -4  14        341.63         97.80        17.18 o                         
  -5  -3  14         27.42         34.78         6.61 o                         
  -3  -3  14         11.59          4.32         2.89 o                         
  -1  -3  14         50.46         55.60        10.99 o                         
   1  -3  14        156.07        181.63        10.49 o                         
   3  -3  14          5.42          2.89         1.19 o                         
   5  -3  14         98.91        119.71         9.37 o                         
   7  -3  14        267.63        298.28        31.48 o                         
   9  -3  14        376.36        193.78        19.19 o                         
  -4  -2  14         19.44         14.11         3.59 o                         
  -2  -2  14         35.15         33.79         8.19 o                         
   0  -2  14        123.08        139.88        11.59 o                         
   2  -2  14        590.86        828.50        20.67 o                         
   4  -2  14         68.79         80.97         8.31 o                         
   6  -2  14         37.07         44.70         4.79 o                         
   8  -2  14        238.73        347.12        49.23 o                         
  -5  -1  14         35.55         71.39         9.49 o                         
  -3  -1  14         15.02         18.70         4.12 o                         
  -1  -1  14          7.16          4.30         2.51 o                         
   1  -1  14         55.10         37.44         8.48 o                         
   3  -1  14          4.04          1.90         1.49 o                         
   5  -1  14        264.52        347.29        20.64 o                         
   7  -1  14        207.54        265.87        13.57 o                         
  -4   0  14         56.86         86.75        11.12 o                         
  -2   0  14        242.29        215.79        18.96 o                         
   0   0  14         19.59         18.29         3.58 o                         
   2   0  14        172.12        182.04        20.66 o                         
   4   0  14         24.54         20.49         3.08 o                         
   6   0  14       1205.59       1465.98        46.58 o                         
   8   0  14         60.43         63.09         7.62 o                         
  -5   1  14          4.26          3.55         1.89 o                         
  -3   1  14         11.45         15.46         2.47 o                         
  -1   1  14         14.49          8.29         2.20 o                         
   1   1  14          0.74          3.15         1.84 o                         
   3   1  14          8.07          0.83         1.38 o                         
   5   1  14        102.52         41.02        65.28 o                         
   7   1  14         76.25         74.01         9.38 o                         
  -4   2  14         66.55         63.23         6.96 o                         
  -2   2  14         26.30         32.92         7.31 o                         
   0   2  14         12.70         10.32         2.04 o                         
   2   2  14         63.78         62.78         9.74 o                         
   4   2  14        240.95        224.10        95.11 o                         
   6   2  14          4.06          6.83         1.53 o                         
  -3   3  14        183.96        169.91        22.58 o                         
  -1   3  14        274.39        158.88        25.10 o                         
   1   3  14        120.81         90.27        10.07 o                         
   3   3  14        656.57        565.57       152.73 o                         
   5   3  14         19.08         14.67         3.44 o                         
   2   4  14         82.63         41.06         4.36 o                         
  -2  -7  15          2.65          1.26         0.66 o                         
   0  -7  15          0.78         -3.52         3.52 o                         
   2  -7  15          1.97          4.78         3.46 o                         
   4  -7  15          4.70          3.46         3.33 o                         
   6  -7  15         16.46         15.55         5.04 o                         
  -3  -6  15          0.49         -0.44         0.77 o                         
  -1  -6  15          0.25         -2.11         3.97 o                         
   1  -6  15          3.57          2.00         2.20 o                         
   3  -6  15         16.22         21.72         7.51 o                         
   5  -6  15          0.05          0.82         2.20 o                         
   7  -6  15          0.46          0.18         2.60 o                         
  -2  -5  15          0.01          0.48         1.85 o                         
   0  -5  15          0.29         -3.57         4.34 o                         
   2  -5  15         18.32         18.73         3.37 o                         
   4  -5  15          0.06          0.82         0.48 o                         
   6  -5  15         18.98         20.71         7.03 o                         
   8  -5  15          6.21         -0.93         1.52 o                         
  -3  -4  15         15.06         11.56         4.08 o                         
  -1  -4  15         38.43         33.02         8.66 o                         
   1  -4  15         51.25         59.53         6.99 o                         
   3  -4  15          1.95          2.57         1.19 o                         
   5  -4  15          5.35         12.76         4.20 o                         
   7  -4  15          1.74         -5.24         5.24 o                         
  -4  -3  15         23.40         27.56         5.60 o                         
  -2  -3  15         16.47         11.72         4.80 o                         
   0  -3  15          0.00          0.02         1.33 o                         
   2  -3  15          0.04          0.65         1.40 o                         
   4  -3  15         32.85         53.01         7.42 o                         
   6  -3  15         45.36         61.70         9.11 o                         
   8  -3  15          8.08          1.21         1.54 o                         
  -3  -2  15          3.07          2.33         2.36 o                         
  -1  -2  15          0.43          0.95         1.25 o                         
   1  -2  15         28.65         34.56         6.29 o                         
   3  -2  15          9.37          9.91         2.43 o                         
   5  -2  15          0.59          1.30         1.24 o                         
   7  -2  15         31.60         47.34         8.75 o                         
  -4  -1  15         21.98         31.52         6.45 o                         
  -2  -1  15          4.68          4.86         1.99 o                         
   0  -1  15          3.30          1.88         2.11 o                         
   2  -1  15         45.32         63.66        13.15 o                         
   4  -1  15          2.56          4.22         2.76 o                         
   6  -1  15         40.93         61.16         7.01 o                         
  -3   0  15         24.86         21.62         8.75 o                         
  -1   0  15         11.16          0.11         2.86 o                         
   1   0  15         26.30         18.57         8.30 o                         
   3   0  15          0.13         -0.03         0.39 o                         
   5   0  15         18.05         15.22        11.01 o                         
   7   0  15         52.96         54.01         8.30 o                         
  -2   1  15         15.39         13.70         5.13 o                         
   0   1  15          0.05         -1.48         2.20 o                         
   2   1  15          9.23          9.23         4.58 o                         
   4   1  15         28.59         26.28         8.91 o                         
   6   1  15         13.07          9.25         3.39 o                         
  -1   2  15         78.05         47.14        16.81 o                         
   1   2  15         21.67         18.90         5.46 o                         
   3   2  15          8.32         12.34         3.33 o                         
   5   2  15         85.52         79.92         8.48 o                         
   0   3  15         73.10         83.07         8.24 o                         
   1  -7  16         66.50         10.38         4.80 o                         
  -2  -6  16         35.87         42.76         7.71 o                         
   0  -6  16          0.86          0.44         1.06 o                         
   2  -6  16          2.39         -3.70         3.70 o                         
   4  -6  16         84.91        140.96        20.44 o                         
   6  -6  16          0.12          3.92         3.55 o                         
  -1  -5  16       1209.12       1549.70        58.00 o                         
   1  -5  16          0.01          0.37         1.34 o                         
   3  -5  16        454.37        663.82        42.43 o                         
   5  -5  16         35.18         61.26        14.65 o                         
   7  -5  16         60.95          7.64         5.55 o                         
  -2  -4  16       1778.34       2556.08        66.61 o                         
   0  -4  16        534.26        677.76        39.56 o                         
   2  -4  16         82.50        105.52        14.03 o                         
   4  -4  16        215.94        368.21        39.21 o                         
   6  -4  16        246.99        392.12        37.10 o                         
  -3  -3  16         20.65         31.52         6.74 o                         
  -1  -3  16         93.92        107.08        14.78 o                         
   1  -3  16          0.02          0.83         2.28 o                         
   3  -3  16         44.04         50.08         7.53 o                         
   5  -3  16          2.23          5.71         4.67 o                         
  -2  -2  16          0.17          3.59         2.20 o                         
   0  -2  16        114.26        160.66        31.52 o                         
   2  -2  16         93.03        111.99        17.27 o                         
   4  -2  16         70.13        113.80        16.26 o                         
   6  -2  16        117.85        250.70        20.75 o                         
  -1  -1  16          9.23         10.02         4.01 o                         
   1  -1  16        329.59        320.16        32.32 o                         
   3  -1  16        152.80        260.92        25.55 o                         
   5  -1  16        331.87        481.02       170.76 o                         
  -2   0  16         98.27         82.19         9.89 o                         
   0   0  16        254.10          6.96         3.99 o                         
   2   0  16         16.26         23.20         6.98 o                         
   4   0  16         48.91         71.34        10.07 o                         
   6   0  16        159.97         40.97         7.53 o                         
  -1   1  16         27.11         25.95         6.65 o                         
   1   1  16         73.99         67.01        11.56 o                         
   3   1  16        119.08        136.46        13.04 o                         
   0   2  16         97.63        125.67        11.45 o                         
   0  -5  17         48.57         68.73        14.67 o                         
   2  -5  17         10.85         16.81         7.45 o                         
  -1  -4  17         14.44         20.77         6.89 o                         
   1  -4  17          0.30          2.93         4.91 o                         
   3  -4  17          0.95         12.09         7.62 o                         
   0  -3  17          0.02          3.19         3.59 o                         
   2  -3  17          2.12          7.80         5.11 o                         
   4  -3  17         28.80         90.45        19.14 o                         
   1  -2  17          0.66         -0.15         0.73 o                         
   3  -2  17          4.53         10.79         5.77 o                         
   5  -2  17          5.46         18.83         8.11 o                         
   0  -1  17         27.36         22.23         7.71 o                         
   2  -1  17          9.80          9.36         6.08 o                         
   4  -1  17          5.57         10.46         4.52 o                         
   1   0  17         10.59         -3.74         3.74 o                         
   3   0  17         40.09         64.39        10.90 o                         
                                                                                
